# Supplementary material for: Deep Parallel Characterization of AAV Tropism and AAV-Mediated Transcriptional Changes via Single-Cell RNA Sequencing
Source: Front Immunol. 2021 Oct 21;12:730825. doi: 10.3389/fimmu.2021.730825 (PMC8574206; doi:10.3389/fimmu.2021.730825)
Supplement: Supplementary file 3 [file DataSheet_3.csv]

	10X Version	Animal ID	Target # Cells	Recovered Cells	Typed Cells	Cell Ranger # Cells	Predicted Multiplets	Transcriptome Sequencing Depth	Transcriptome Reads/Cell	Median UMIs/Cell	Median Genes/Cell	Variants Recovered	Virus Sequencing Depth	Virus Reads/Cell	Age at Extraction (Days)	Virus Incubation time (Days)	Percent of Virus UMIs Determined
20170615_TC0	2	T0	7000	15046	14580	18041	2520	259521816	17248.55882	1103	662	Cell Typing Only	0	0	0	0	0
20170615_TC0_small	2	T0	800	2300	2221	2518	303	15895034	6910.884348	769	498	Cell Typing Only	0	0	0	0	0
20181127_TC1	2	62R	8450	6854	6575	7841	366	355946958	51932.73388	1952	1123	PHP.eB CAG_mNeonGreen_NLS;PHP.V1 CAG_mRuby2_NLS	1451304	211.74555	70	18	70.46599496
20181127_TC1_small	2	62R	845	728	696	1236	53	9715709	13345.75412	1645	969.5	Cell Typing Only	0	0	70	0	0
20190111_BC1	2	11L	10000	1801	1699	2431	20	284893999	158186.5625	1391	773	PHP.V1 CAG_mNeonGreen_NLS;PHP.eB CAG_mNeonGreen_NLS	7643006	4243.756802	73	14	58.07926829
20190112_LC1	2	XC1	10000	13802	13175	15372	779	389718571	28236.38393	1364	773	Cell Typing Only	0	0	65	0	0
20190319_TC2	3	1N	10000	6212	5941	12958	376	824944486	132798.5328	6604	2708	PHP.V1 CAG_tdTomato;PHP.eB CAG_mNeonGreen_NLS	14926860	2402.907276	77	16	73.84742042
20190321_BC2	3	4RL	10000	8674	8435	22584	1646	849484345	97934.55672	3377	1853	PHP.V1 CAG_mNeonGreen_NLS;PHP.eB CAG_mNeonGreen_NLS	12062084	1390.60226	79	18	77.00897536
20190321_BC2_small	3	4RL	1000	821	811	2517	88	15000924	18271.52741	1952	1202	Cell Typing Only	0	0	79	0	0
20190703_TC3	3	MA5N	10267	5972	5689	12273	272	601486578	100717.7793	6684	2649	Cell Typing Only	0	0	57	0	0
20190703_TC3_small	3	MA5N	1027	673	642	2100	22	20069558	29821.03715	4297	1925	Cell Typing Only	0	0	57	0	0
20190711_TC4	3	MA7L	10000	12451	11992	21053	839	597488132	47987.16023	2762	1244	CAP-B10 CAG_mNeonGreen_NLS	19518834	1567.651916	65	23	67.63918142
20190712_TC5	3	MA2R	10000	12049	11625	17176	1149	586323124	48661.55897	5760	2505	PHP.eB CAG_mNeonGreen_NLS;CAP-B10 CAG_tdTomato_NLS	3020620	250.6946635	66	24	59.62867534
20190713_TC6	3	MA4LR	10000	11317	10978	17436	1089	584377747	51637.16064	6374	2688	CAP-B10 CAG_mNeonGreen_NLS;PHP.eB CAG_tdTomato_NLS	7545370	666.7288151	67	25	60.70216067
20190713_TC7	3	MA6R	10000	11991	11623	17652	1697	614173437	51219.5344	6028	2597	PHP.eB CAG_mNeonGreen_NLS	1464207	122.1088316	67	25	68.7726382
20190807_LC2	3	MA13Ri	10000	18447	18049	27898	5327	461364252	25010.25923	3821	1895	Cell Typing Only	0	0	64	0	0
20190807_LC2_small	3	MA13Ri	1000	2186	2148	2936	420	15815430	7234.871912	1689.5	1033	Cell Typing Only	0	0	64	0	0
20191027_BC3	3	MA19R	10000	18140	17958	23983	3711	347556767	19159.68947	3014	1562	Cell Typing Only	0	0	66	0	0
20200720_BC4_1	3	MA29RR	10000	9629	9256	42008	3150	475256333	49356.76945	2441	1367	PHP.C2 UBC_mCherry;PHP.B UBC_mCherry;AAV9 UBC_mCherry;PHP.V1 UBC_mCherry;PHP.eB UBC_mCherry;PHP.C1 UBC_mCherry;CAP-B10 UBC_mCherry	59588394	6188.430159	66	21	70.52675585
20200720_BC4_1_small	3	MA29RR	1000	1984	1894	3489	489	14629656	7373.818548	1349.5	853	Cell Typing Only	0	0	66	0	0
20200720_BC4_2	3	MA29RR	10000	21084	20289	29258	5694	543326002	25769.58841	2926	1554	PHP.C2 UBC_mCherry;PHP.B UBC_mCherry;AAV9 UBC_mCherry;PHP.V1 UBC_mCherry;PHP.eB UBC_mCherry;PHP.C1 UBC_mCherry;CAP-B10 UBC_mCherry	68036776	3226.938721	66	21	70.44064607
20200807_C1	3	MA33RR	10000	16053	15608	18102	2100	392457991	24447.64162	1360	791	Cell Typing Only	0	0	52	0	0
20200907_C3	3	MA39N	10000	13710	13316	18837	2641	404767612	29523.53115	3848	1824	Saline Control	0	0	68	3	0
20200903_TC8	3	XC37RL	10000	12927	12747	16668	1943	381078812	29479.29233	3935	1880	PHP.eB CAG_mNeonGreen_NLS	0	0	64	3	0
20200904_TC9	3	XC38RR	10000	13385	13001	16967	1901	376864797	28155.75622	4073	1946	PHP.eB CAG_mNeonGreen_NLS	0	0	65	3	0
20201119_C4	3	MA41	10000	24355	16125	22715	2321	943391794	38735.03568	4558	2078	Saline Control	0	0	72	3	0
20201120_TC10	3	MA40	10000	19537	16401	23411	2598	1009765957	51684.80099	6659	2679	Cell Typing Only	0	0	73	0	0
20210719_BC5	3	BC5	10000	10040	9893	12941	662	663331240	66068.84861	6132	2786	PHP.V1 CAG_mNeonGreen_NLS;PHP.eB CAG_mNeonGreen_NLS	33069358	3293.760757	69	18	63.83022774
20210720_BC6	3	BC6	10000	7107	7023	9892	432	670585352	94355.61446	5907	2612	PHP.V1 CAG_mNeonGreen_NLS;PHP.eB CAG_mNeonGreen_NLS	15424347	2170.303504	70	19	47.58283182
20210726_TC11	3	TC11	7194	5183	5090	9908	204	615112499	118678.8538	8391	3197	PHP.eB CAG_mNeonGreen_NLS	0	0	76	25	0
20210728_C5	3	C5	10000	3603	3422	7587	175	290360657	80588.5809	4935	2274	Saline Control	0	0	48	3	0
20210728_TC12	3	TC12	10000	13239	13163	19132	1273	672633987	50807.00861	6052	2662	PHP.eB CAG_mNeonGreen_NLS	0	0	48	3	0
