# Supplementary material for: Deep Parallel Characterization of AAV Tropism and AAV-Mediated Transcriptional Changes via Single-Cell RNA Sequencing
Source: Front Immunol. 2021 Oct 21;12:730825. doi: 10.3389/fimmu.2021.730825 (PMC8574206; doi:10.3389/fimmu.2021.730825)
Supplement: Supplementary file 5 [file DataSheet_5.csv]

	Mature Oligodendrocytes Transduction Rate	Mature Oligodendrocytes Num Cells	Red Blood Cells Transduction Rate	Red Blood Cells Num Cells	Endothelial Cells Transduction Rate	Endothelial Cells Num Cells	Myoc- Astrocytes Transduction Rate	Myoc- Astrocytes Num Cells	Microglia Transduction Rate	Microglia Num Cells	L4/5 Transduction Rate	L4/5 Num Cells	Committed Oligodendrocytes Transduction Rate	Committed Oligodendrocytes Num Cells	Sst Transduction Rate	Sst Num Cells	L6 Transduction Rate	L6 Num Cells	L2/3 Transduction Rate	L2/3 Num Cells	L5 Transduction Rate	L5 Num Cells	Lamp5 Transduction Rate	Lamp5 Num Cells	OPCs Transduction Rate	OPCs Num Cells	L3 Transduction Rate	L3 Num Cells	Pericytes Transduction Rate	Pericytes Num Cells	Vip Transduction Rate	Vip Num Cells	Pax6 Transduction Rate	Pax6 Num Cells	Vascular SMCs Transduction Rate	Vascular SMCs Num Cells	Myoc+ Astrocytes Transduction Rate	Myoc+ Astrocytes Num Cells	L5/6 Transduction Rate	L5/6 Num Cells	L2 Transduction Rate	L2 Num Cells	Sncg Transduction Rate	Sncg Num Cells	Leukocytes Transduction Rate	Leukocytes Num Cells	VLMCs Transduction Rate	VLMCs Num Cells	Perivascular Macrophages Transduction Rate
20170615_TC0-PHP.eB	0.03	2651	0.0025	399.0	0.26	1981	0.43	2406	0.0025	2362	0.105	586	0.0325	89	0.48	71	0.175	1015	0.11	899	0.2325	230	0.46	145	0.025	502	0.155	19.0	0.0225	372	0.1675	82	0.195	175.0	0.085	72.0	0.19	10.0	0.1275	29.0	0.115	231	0.255	18.0	0.0	113	0.04	49	0.0225
20170615_TC0-PHP.S	0.0	2651	0.0	399.0	0.0025	1981	0.0	2406	0.0	2362	0.0	586	0.01	89	0.0	71	0.0	1015	0.0025	899	0.0	230	0.0125	145	0.0	502	0.0	19.0	0.005	372	0.0	82	0.0	175.0	0.0	72.0	0.0	10.0	0.0	29.0	0.0	231	0.0	18.0	0.0	113	0.0	49	0.0
20170615_TC0-AAV	0.1225	2651	0.0325	399.0	0.335	1981	0.5275	2406	0.0675	2362	0.35	586	0.2125	89	0.575	71	0.38	1015	0.365	899	0.505	230	0.5925	145	0.155	502	0.4275	19.0	0.0625	372	0.2625	82	0.31	175.0	0.1275	72.0	0.275	10.0	0.5	29.0	0.2975	231	0.395	18.0	0.0	113	0.04	49	0.085
20170615_TC0_small-PHP.eB	0.0375	469	0.01	51.0	0.3	273	0.4225	364	0.015	354	0.16	82	0.0	12	0.5625	10	0.185	165	0.1675	147	0.28	47	0.455	18	0.0575	62			0.065	62	0.2725	6	0.305	11.0	0.0	13.0	0.0	1.0	1.0	2.0	0.0675	41	0.455	4.0	0.07	13	0.2725	3	0.09
20170615_TC0_small-PHP.S	0.0	469	0.0	51.0	0.0	273	0.0	364	0.0	354	0.0	82	0.0	12	0.0	10	0.0	165	0.0	147	0.0	47	0.0	18	0.0	62			0.0	62	0.0	6	0.0	11.0	0.0	13.0	0.0	1.0	0.0	2.0	0.0	41	0.0	4.0	0.0	13	0.0	3	0.0
20170615_TC0_small-AAV	0.0375	469	0.01	51.0	0.31	273	0.4325	364	0.0125	354	0.2075	82	0.0	12	0.56	10	0.205	165	0.1825	147	0.295	47	0.4475	18	0.0575	62			0.0575	62	0.265	6	0.2975	11.0	0.0	13.0	0.0	1.0	1.0	2.0	0.085	41	0.725	4.0	0.0675	13	0.265	3	0.08
20181127_TC1-PHP.eB	0.0275	703	0.0	4.0	0.1025	808	0.3025	1014	0.0	582	0.0375	1338	0.055	25	0.18	34	0.02	91	0.03	759	0.1175	214	0.1775	146	0.0025	341			0.025	43	0.0075	147	0.07	15.0	0.33	3.0	0.0	28.0	0.0	5.0	0.0225	89	0.1325	26.0	0.0	13	0.0	30	0.0325
20181127_TC1-PHP.V1	0.015	703	0.0	4.0	0.205	808	0.13	1014	0.0	582	0.0025	1338	0.0	25	0.165	34	0.0	91	0.0125	759	0.0075	214	0.0325	146	0.0	341			0.055	43	0.0	147	0.0	15.0	0.0	3.0	0.02	28.0	0.0	5.0	0.0	89	0.0	26.0	0.0	13	0.0	30	0.0
20181127_TC1-AAV	0.06	703	0.0	4.0	0.3075	808	0.4225	1014	0.0	582	0.0575	1338	0.1375	25	0.2325	34	0.065	91	0.065	759	0.1625	214	0.2	146	0.0025	341			0.05	43	0.0275	147	0.0175	15.0	0.3325	3.0	0.0	28.0	0.0	5.0	0.03	89	0.0825	26.0	0.0	13	0.0	30	0.0175
20181127_TC1_small-PHP.eB	0.0375	79			0.0625	72	0.2975	102	0.01	68	0.02	153	0.0	4	0.2075	4	0.0	11	0.0475	77	0.2475	20	0.4725	6	0.055	38			0.0	4	0.0675	15	0.2975	3.0			0.0	2.0	0.0	1.0	0.025	13	0.095	7.0	0.0	1	1.0	1	0.2975
20181127_TC1_small-PHP.V1	0.015	79			0.2275	72	0.1475	102	0.0	68	0.015	153	0.0	4	0.2425	4	0.0	11	0.0	77	0.0	20	0.1675	6	0.0	38			0.2425	4	0.0	15	0.0	3.0			0.0	2.0	0.0	1.0	0.0	13	0.1325	7.0	0.0	1	1.0	1	0.0
20181127_TC1_small-AAV	0.06	79			0.3025	72	0.3675	102	0.005	68	0.05	153	0.0	4	0.455	4	0.0	11	0.0775	77	0.25	20	0.455	6	0.05	38			0.18	4	0.0675	15	0.2725	3.0			0.0	2.0	0.0	1.0	0.0	13	0.22	7.0	0.0	1	1.0	1	0.2725
20190111_BC1-AAV	0.115	44	0.0	10.0	0.21	568	0.8025	389	0.055	266	0.2125	66	0.41	2	0.0	4	1.0	2	0.1825	101	0.2625	8	0.2925	5	0.0225	105			0.0	59	0.3325	3	0.41	10.0	0.0	5.0	0.485	8.0			0.1675	17			0.0	5	0.0375	15	0.115
20190111_BC1-PHP.eB mNeonGreen NLS BC2	0.02	44	0.0	10.0	0.04	568	0.3675	389	0.0	266	0.0125	66	0.0	2	0.0	4	0.0	2	0.03	101	0.0	8	0.185	5	0.0	105			0.0	59	0.0	3	0.0	10.0	0.0	5.0	0.0	8.0			0.0	17			0.0	5	0.0	15	0.0
20190111_BC1-PHP.V1	0.0525	44	0.0	10.0	0.1075	568	0.31	389	0.0025	266	0.0	66	0.0	2	0.0	4	0.0	2	0.0325	101	0.11	8	0.0	5	0.0	105			0.0	59	0.0	3	0.0975	10.0	0.0	5.0	0.365	8.0			0.1025	17			0.0	5	0.0	15	0.0
20190111_BC1-PHP.eB mNeonGreen NLS BC1	0.0225	44	0.0	10.0	0.0475	568	0.4075	389	0.0225	266	0.0275	66	0.0	2	0.0	4	0.0	2	0.0275	101	0.0	8	0.0	5	0.0	105			0.0	59	0.0	3	0.0	10.0	0.0	5.0	0.125	8.0			0.0	17			0.0	5	0.045	15	0.0
20190111_BC1-PHP.eB mNeonGreen NLS BC3	0.045	44	0.0	10.0	0.0575	568	0.395	389	0.01	266	0.0	66	0.0	2	0.0	4	0.0	2	0.0175	101	0.0	8	0.0	5	0.015	105			0.0	59	0.3325	3	0.0	10.0	0.0	5.0	0.105	8.0			0.035	17			0.0	5	0.0	15	0.0
20190111_BC1-PHP.eB	0.075	44	0.0	10.0	0.105	568	0.6875	389	0.015	266	0.0575	66	0.0	2	0.0	4	0.0	2	0.05	101	0.0	8	0.1425	5	0.01	105			0.0	59	0.3325	3	0.0	10.0	0.0	5.0	0.125	8.0			0.0	17			0.0	5	0.0	15	0.0
20190111_BC1-PHP.V1 mNeonGreen NLS BC1	0.02	44	0.0	10.0	0.0325	568	0.0925	389	0.005	266	0.0	66	0.0	2	0.0	4	0.0	2	0.0175	101	0.0	8	0.0	5	0.0	105			0.0	59	0.0	3	0.0	10.0	0.0	5.0	0.0	8.0			0.055	17			0.0	5	0.0	15	0.0
20190111_BC1-PHP.V1 mNeonGreen NLS BC2	0.015	44	0.0	10.0	0.05	568	0.1725	389	0.0	266	0.0075	66	0.0	2	0.0	4	0.0	2	0.0125	101	0.1175	8	0.0	5	0.0025	105			0.0	59	0.0	3	0.0925	10.0	0.0	5.0	0.1175	8.0			0.0525	17			0.0	5	0.0	15	0.0
20190111_BC1-PHP.eB mNeonGreen NLS BC4	0.0	44	0.0	10.0	0.0125	568	0.1925	389	0.0	266	0.035	66	0.0	2	0.0	4	0.0	2	0.02	101	0.0	8	0.0	5	0.01	105			0.0	59	0.0	3	0.0	10.0	0.0	5.0	0.0	8.0			0.0	17			0.0	5	0.0	15	0.0
20190111_BC1-PHP.V1 mNeonGreen NLS BC3	0.0175	44	0.0	10.0	0.0425	568	0.135	389	0.0025	266	0.0	66	0.0	2	0.0	4	0.0	2	0.0125	101	0.0	8	0.0	5	0.0	105			0.0	59	0.0	3	0.095	10.0	0.0	5.0	0.245	8.0			0.0	17			0.0	5	0.0	15	0.0
20190112_LC1-AAV	0.0	1250	0.0	244.0	0.0025	2576	0.0	2732	0.0	1337	0.0	1037	0.0	135	0.0	62	0.0	60	0.0	490	0.0	133	0.0	144	0.0	1519	0.0	12.0	0.0	420	0.0	183	0.0	41.0	0.0	51.0	0.0	135.0	0.0	2.0	0.0125	79	0.0	39.0	0.0	64	0.005	219	0.0
20190319_TC2-PHP.eB	0.0925	628	0.0	32.0	0.1875	1054	0.485	988	0.0	749	0.05	716	0.0	49	0.2	34	0.0325	60	0.05	453	0.055	109	0.2375	46	0.005	499			0.0075	166	0.03	58	0.175	11.0	0.0	51.0	1.0	1.0	0.0	2.0	0.075	66	0.0	3.0	0.0	5	0.0175	34	0.0225
20190319_TC2-PHP.V1	0.0025	628	0.0275	32.0	0.085	1054	0.115	988	0.0	749	0.01	716	0.0	49	0.0	34	0.0125	60	0.0	453	0.0	109	0.0	46	0.0025	499			0.0025	166	0.0	58	0.0875	11.0	0.0	51.0	0.0	1.0	0.0	2.0	0.0	66	0.0	3.0	0.0	5	0.0	34	0.0
20190319_TC2-AAV	0.125	628	0.0	32.0	0.2925	1054	0.5675	988	0.0	749	0.0875	716	0.0	49	0.2075	34	0.1625	60	0.0875	453	0.2375	109	0.3625	46	0.0025	499			0.005	166	0.0325	58	0.3325	11.0	0.0	51.0	1.0	1.0	0.0	2.0	0.22	66	0.0	3.0	0.0	5	0.01	34	0.03
20190321_BC2-AAV	0.05	540	0.0	221.0	0.22	1325	0.7975	657	0.0025	392	0.365	1768	0.0	32	0.86	93	0.1225	42	0.4675	908	0.5775	359	0.9	226	0.02	598	1.0	1.0	0.01	173	0.3675	138	0.7175	55.0	0.0	111.0	0.2725	35.0			0.4125	290	0.81	27.0	0.0	1	0.0025	62	0.1375
20190321_BC2-PHP.eB mNeonGreen NLS BC2	0.0125	540	0.0125	221.0	0.0525	1325	0.4925	657	0.0	392	0.17	1768	0.0125	32	0.3925	93	0.11	42	0.1825	908	0.3825	359	0.495	226	0.0025	598	1.0	1.0	0.0	173	0.135	138	0.2925	55.0	0.1075	111.0	0.0975	35.0			0.225	290	0.3025	27.0	0.0	1	0.0	62	0.1225
20190321_BC2-PHP.V1	0.01	540	0.115	221.0	0.165	1325	0.5075	657	0.0025	392	0.045	1768	0.0	32	0.3775	93	0.04	42	0.06	908	0.215	359	0.275	226	0.005	598	1.0	1.0	0.01	173	0.0725	138	0.2975	55.0	0.0425	111.0	0.0775	35.0			0.13	290	0.15	27.0	0.0	1	0.065	62	0.035
20190321_BC2-PHP.eB mNeonGreen NLS BC1	0.0	540	0.0725	221.0	0.0575	1325	0.5125	657	0.0	392	0.1675	1768	0.0	32	0.445	93	0.0425	42	0.25	908	0.46	359	0.4925	226	0.03	598	1.0	1.0	0.0225	173	0.1025	138	0.3425	55.0	0.0	111.0	0.115	35.0			0.2425	290	0.4275	27.0	0.0	1	0.0225	62	0.0975
20190321_BC2-PHP.eB mNeonGreen NLS BC3	0.045	540	0.11	221.0	0.0625	1325	0.5025	657	0.0025	392	0.1825	1768	0.01	32	0.6025	93	0.0825	42	0.29	908	0.35	359	0.54	226	0.03	598	0.0	1.0	0.0	173	0.0675	138	0.2575	55.0	0.03	111.0	0.1325	35.0			0.2825	290	0.415	27.0	1.0	1	0.0225	62	0.035
20190321_BC2-PHP.eB	0.0025	540	0.0	221.0	0.045	1325	0.7325	657	0.0025	392	0.3675	1768	0.0	32	0.8	93	0.125	42	0.4375	908	0.56	359	0.8	226	0.0	598	1.0	1.0	0.005	173	0.3725	138	0.5875	55.0	0.0	111.0	0.2925	35.0			0.48	290	0.7725	27.0	0.0	1	0.0	62	0.14
20190321_BC2-PHP.V1 mNeonGreen NLS BC1	0.0	540	0.03	221.0	0.0375	1325	0.2025	657	0.0025	392	0.0075	1768	0.02	32	0.135	93	0.0	42	0.02	908	0.0525	359	0.1025	226	0.0	598	0.0	1.0	0.005	173	0.03	138	0.125	55.0	0.04	111.0	0.0425	35.0			0.0075	290	0.0	27.0	0.0	1	0.015	62	0.0
20190321_BC2-PHP.V1 mNeonGreen NLS BC2	0.0125	540	0.0775	221.0	0.0875	1325	0.3125	657	0.0	392	0.02	1768	0.0	32	0.215	93	0.035	42	0.0125	908	0.0825	359	0.165	226	0.005	598	0.0	1.0	0.0	173	0.0375	138	0.0875	55.0	0.0	111.0	0.015	35.0			0.065	290	0.03	27.0	0.0	1	0.05	62	0.02
20190321_BC2-PHP.eB mNeonGreen NLS BC4	0.0025	540	0.0175	221.0	0.0325	1325	0.245	657	0.0025	392	0.0575	1768	0.0	32	0.0625	93	0.0175	42	0.11	908	0.355	359	0.24	226	0.0075	598	0.0	1.0	0.005	173	0.09	138	0.075	55.0	0.0	111.0	0.16	35.0			0.1175	290	0.245	27.0	0.0	1	0.0325	62	0.0
20190321_BC2-PHP.V1 mNeonGreen NLS BC3	0.0075	540	0.0275	221.0	0.0925	1325	0.2575	657	0.0	392	0.0175	1768	0.0	32	0.11	93	0.0225	42	0.03	908	0.11	359	0.0975	226	0.0125	598	1.0	1.0	0.0125	173	0.0275	138	0.0625	55.0	0.0	111.0	0.0475	35.0			0.08	290	0.125	27.0	0.0	1	0.03	62	0.0325
20190321_BC2_small-AAV	0.205	49	0.35	9.0	0.245	147	0.7075	80	0.1175	42	0.4375	138	0.0	2	0.8675	19	0.2725	7	0.365	92	0.9075	21	0.645	22	0.1425	66			0.385	19	0.225	8	0.47	2.0	0.025	18.0	1.0	1.0			0.2725	21			1.0	1	0.175	26	0.0
20190321_BC2_small-PHP.eB mNeonGreen NLS BC2	0.0	49	0.2375	9.0	0.0525	147	0.415	80	0.05	42	0.2225	138	0.0	2	0.2775	19	0.3475	7	0.1675	92	0.475	21	0.3775	22	0.0	66			0.0375	19	0.1425	8	0.43	2.0	0.0	18.0	0.0	1.0			0.185	21			0.0	1	0.0	26	0.2375
20190321_BC2_small-PHP.V1	0.085	49	0.1275	9.0	0.16	147	0.44	80	0.0375	42	0.115	138	0.0	2	0.6475	19	0.1275	7	0.05	92	0.465	21	0.1325	22	0.0475	66			0.1725	19	0.0	8	0.0	2.0	0.0	18.0	0.0	1.0			0.145	21			1.0	1	0.05	26	0.0
20190321_BC2_small-PHP.eB mNeonGreen NLS BC1	0.1075	49	0.0	9.0	0.035	147	0.4675	80	0.0125	42	0.1825	138	0.0	2	0.575	19	0.0	7	0.1125	92	0.6725	21	0.4775	22	0.1275	66			0.03	19	0.0	8	0.4875	2.0	0.1025	18.0	0.0	1.0			0.1775	21			0.0	1	0.0	26	0.0
20190321_BC2_small-PHP.eB mNeonGreen NLS BC3	0.045	49	0.09	9.0	0.06	147	0.445	80	0.0	42	0.16	138	0.0	2	0.815	19	0.2625	7	0.185	92	0.61	21	0.2025	22	0.0425	66			0.0225	19	0.115	8	0.0	2.0	0.025	18.0	1.0	1.0			0.065	21			0.0	1	0.1	26	0.0
20190321_BC2_small-PHP.eB	0.14	49	0.305	9.0	0.1275	147	0.6675	80	0.02	42	0.3775	138	0.0	2	0.8375	19	0.265	7	0.2925	92	0.8525	21	0.6375	22	0.1	66			0.1775	19	0.2275	8	0.4725	2.0	0.045	18.0	1.0	1.0			0.255	21			0.0	1	0.0	26	0.0
20190321_BC2_small-PHP.V1 mNeonGreen NLS BC1	0.0175	49	0.085	9.0	0.0475	147	0.125	80	0.0	42	0.0	138	0.0	2	0.0	19	0.0	7	0.0	92	0.3625	21	0.1125	22	0.05	66			0.025	19	0.0	8	0.0	2.0	0.0	18.0	0.0	1.0			0.0	21			0.0	1	0.0	26	0.0
20190321_BC2_small-PHP.V1 mNeonGreen NLS BC2	0.055	49	0.065	9.0	0.105	147	0.29	80	0.0725	42	0.085	138	0.0	2	0.5575	19	0.1375	7	0.04	92	0.1975	21	0.0	22	0.0	66			0.0575	19	0.0	8	0.0	2.0	0.0	18.0	0.0	1.0			0.0425	21			1.0	1	0.11	26	0.0
20190321_BC2_small-PHP.eB mNeonGreen NLS BC4	0.0125	49	0.165	9.0	0.0025	147	0.3425	80	0.0	42	0.0725	138	0.0	2	0.32	19	0.0	7	0.03	92	0.2825	21	0.2625	22	0.0125	66			0.095	19	0.195	8	0.0	2.0	0.0	18.0	0.0	1.0			0.095	21			0.0	1	0.0075	26	0.0
20190321_BC2_small-PHP.V1 mNeonGreen NLS BC3	0.015	49	0.0	9.0	0.0425	147	0.2575	80	0.0	42	0.04	138	0.0	2	0.12	19	0.0	7	0.025	92	0.155	21	0.0975	22	0.0025	66			0.12	19	0.0	8	0.0	2.0	0.015	18.0	0.0	1.0			0.205	21			0.0	1	0.0	26	0.0
20190703_TC3-AAV	0.075	483	0.0075	9.0	0.2975	1059	0.4075	1078	0.0475	564	0.13	273	0.2825	57	0.285	25	0.3625	28	0.1475	459	0.1825	50	0.33	80	0.005	724			0.02	237	0.07	88	0.2325	10.0	0.025	73.0	0.2025	20.0			0.0675	64	0.27	14.0	0.0	16	0.005	144	0.0
20190703_TC3_small-PHP.eB	0.03	44			0.25	124	0.365	126	0.005	76	0.0375	24	0.375	7	0.0	3	0.0	5	0.0625	61	0.0	5	0.3925	9	0.03	78			0.0925	29	0.0	6			0.0	6.0	0.4525	2.0	0.0	1.0	0.0	5	0.0	2.0	0.0	1	0.0	16	0.0
20190703_TC3_small-AAV	0.14	44			0.27	124	0.41	126	0.0	76	0.055	24	0.345	7	0.0	3	0.0825	5	0.07	61	0.0	5	0.365	9	0.045	78			0.17	29	0.045	6			0.045	6.0	0.485	2.0	0.0	1.0	0.0	5	0.0	2.0	0.0	1	0.0	16	0.0
20190711_TC4-AAV	0.0	1139	0.0725	24.0	0.4025	1220	0.47	1435	0.0325	1297	0.535	1985	0.0275	115	0.7725	110	0.57	118	0.5275	1549	0.5325	382	0.7025	161	0.0025	1060	0.0	5.0	0.0	162	0.12	319	0.2425	89.0	0.06	83.0	0.0	87.0	0.715	16.0	0.6525	132	0.4075	46.0	0.0	13	0.06	184	0.0175
20190711_TC4-CAP-B10	0.065	1139	0.04	24.0	0.3375	1220	0.405	1435	0.0	1297	0.4625	1985	0.015	115	0.58	110	0.565	118	0.445	1549	0.4775	382	0.64	161	0.0	1060	0.66	5.0	0.0925	162	0.1075	319	0.1025	89.0	0.025	83.0	0.0975	87.0	0.4375	16.0	0.585	132	0.405	46.0	0.0	13	0.01	184	0.01
20190712_TC5-PHP.eB	0.2	1032	0.0	6.0	0.395	1135	0.6875	2237	0.03	1168	0.2	1242	0.0425	98	0.4275	120	0.235	387	0.34	1194	0.445	377	0.625	180	0.005	991	0.445	13.0	0.035	166	0.07	174	0.285	37.0	0.0175	52.0	0.295	152.0	0.3075	16.0	0.2625	342	0.2325	36.0	0.0275	40	0.0475	163	0.02
20190712_TC5-AAV	0.37	1032	0.0	6.0	0.5175	1135	0.79	2237	0.195	1168	0.47	1242	0.2825	98	0.755	120	0.57	387	0.6525	1194	0.715	377	0.815	180	0.095	991	0.8175	13.0	0.13	166	0.2975	174	0.485	37.0	0.395	52.0	0.415	152.0	0.6525	16.0	0.5625	342	0.5375	36.0	0.0475	40	0.1375	163	0.02
20190712_TC5-CAP-B10	0.01	1032	0.0	6.0	0.15	1135	0.145	2237	0.0175	1168	0.125	1242	0.0125	98	0.2275	120	0.2475	387	0.3025	1194	0.405	377	0.355	180	0.0025	991	0.2875	13.0	0.0025	166	0.06	174	0.22	37.0	0.03	52.0	0.065	152.0	0.375	16.0	0.275	342	0.2575	36.0	0.0225	40	0.0	163	0.025
20190713_TC6-PHP.eB	0.0575	1167	0.0	8.0	0.155	858	0.3825	2130	0.015	910	0.0925	1370	0.0075	115	0.285	137	0.1925	431	0.22	1211	0.3175	471	0.485	190	0.0175	817	0.24	11.0	0.0225	116	0.05	180	0.0825	25.0	0.015	57.0	0.0725	109.0	0.2575	31.0	0.13	320	0.1375	23.0	0.0	35	0.0325	69	0.0
20190713_TC6-AAV	0.31	1167	0.0	8.0	0.455	858	0.6325	2130	0.0	910	0.4875	1370	0.14	115	0.61	137	0.5	431	0.6125	1211	0.695	471	0.815	190	0.0	817	0.8125	11.0	0.085	116	0.175	180	0.0	25.0	0.0	57.0	0.2825	109.0	0.735	31.0	0.415	320	0.0	23.0	0.06	35	0.0	69	0.0
20190713_TC6-CAP-B10	0.12	1167	0.0	8.0	0.315	858	0.2775	2130	0.06	910	0.2275	1370	0.0175	115	0.3425	137	0.355	431	0.375	1211	0.48	471	0.5925	190	0.025	817	0.5375	11.0	0.0	116	0.065	180	0.34	25.0	0.0425	57.0	0.125	109.0	0.4975	31.0	0.2825	320	0.5575	23.0	0.0	35	0.135	69	0.0
20190713_TC7-PHP.eB	0.075	1255	0.0	1.0	0.34	926	0.4075	1803	0.0025	927	0.025	1756	0.0	83	0.1475	128	0.0575	431	0.045	1598	0.1225	540	0.2475	236	0.0175	580	0.3375	10.0	0.0075	159	0.01	270	0.2275	20.0	0.0125	85.0	0.0425	166.0	0.035	26.0	0.0425	104	0.0525	35.0	0.0125	19	0.01	184	0.0
20190713_TC7-AAV	0.115	1255	0.0	1.0	0.395	926	0.4475	1803	0.025	927	0.0525	1756	0.0025	83	0.1775	128	0.1	431	0.0775	1598	0.1675	540	0.2775	236	0.0325	580	0.29	10.0	0.01	159	0.035	270	0.23	20.0	0.0525	85.0	0.13	166.0	0.09	26.0	0.135	104	0.09	35.0	0.0025	19	0.01	184	0.0
20190807_LC2-AAV	0.01	1640	0.0	6.0	0.18	1576	0.0225	2832	0.0	1367	0.005	2698	0.0075	176	0.045	300	0.005	589	0.005	2438	0.0175	989	0.045	322	0.0025	967	0.0	5.0	0.01	283	0.01	403	0.04	22.0	0.0	173.0	0.0275	181.0	0.0	31.0	0.0	133	0.0375	72.0	0.0	29	0.0275	249	0.0
20190807_LC2_small-AAV	0.0175	187			0.0825	164	0.0175	302	0.0025	162	0.01	343	0.0	22	0.0	33	0.0	85	0.01	289	0.0175	140	0.0	43	0.0	119	0.0	2.0	0.0	30	0.07	41	0.0	3.0	0.0	19.0	0.04	24.0	0.0	6.0	0.025	35	0.0	7.0	0.0	2	0.11	18	0.0
20191027_BC3-PHP.C1 mCherry BC1	0.0	1959	0.0	67.0	0.0	2641	0.0	2705	0.0	1203	0.0	2406	0.0	96	0.0	110	0.0	886	0.0	2156	0.0	642	0.0	323	0.0	528	0.0	5.0	0.0	939	0.0	207	0.0	25.0	0.0	164.0	0.0	189.0	0.0	89.0	0.0	153	0.0	57.0	0.0	47	0.0	166	0.0
20191027_BC3-CAP-B10	0.0025	1959	0.0	67.0	0.015	2641	0.0	2705	0.0	1203	0.0025	2406	0.0	96	0.0	110	0.0025	886	0.0025	2156	0.0025	642	0.0275	323	0.0	528	0.0	5.0	0.0	939	0.005	207	0.0	25.0	0.0	164.0	0.005	189.0	0.01	89.0	0.0	153	0.0	57.0	0.0	47	0.0	166	0.0
20191027_BC3-PHP.C2 mCherry BC1	0.0	1959	0.0	67.0	0.0	2641	0.0	2705	0.0	1203	0.0	2406	0.0	96	0.0	110	0.0	886	0.0	2156	0.0	642	0.0	323	0.0	528	0.0	5.0	0.0	939	0.0	207	0.0	25.0	0.0	164.0	0.0	189.0	0.0	89.0	0.0	153	0.0	57.0	0.0	47	0.0	166	0.0
20191027_BC3-PHP.eB mCherry BC2	0.0	1959	0.0	67.0	0.025	2641	0.0	2705	0.0	1203	0.0	2406	0.0	96	0.0275	110	0.0025	886	0.0	2156	0.0025	642	0.0075	323	0.0	528	0.0	5.0	0.0025	939	0.005	207	0.04	25.0	0.0	164.0	0.0	189.0	0.01	89.0	0.0	153	0.0	57.0	0.0	47	0.005	166	0.0
20191027_BC3-AAV9 mCherry BC2	0.0	1959	0.0	67.0	0.0	2641	0.0	2705	0.0	1203	0.0	2406	0.0	96	0.0	110	0.0	886	0.0	2156	0.0	642	0.0	323	0.0	528	0.0	5.0	0.0	939	0.0	207	0.0	25.0	0.0	164.0	0.0	189.0	0.0	89.0	0.0	153	0.0	57.0	0.0	47	0.0	166	0.0
20191027_BC3-PHP.B mCherry BC2	0.0	1959	0.0	67.0	0.0	2641	0.0	2705	0.0	1203	0.0	2406	0.0	96	0.0	110	0.0	886	0.0	2156	0.0	642	0.0	323	0.0	528	0.0	5.0	0.0	939	0.0	207	0.0	25.0	0.0	164.0	0.0	189.0	0.0	89.0	0.0	153	0.0	57.0	0.0	47	0.0	166	0.0
20191027_BC3-AAV9 mCherry BC1	0.0	1959	0.0	67.0	0.0	2641	0.0	2705	0.0	1203	0.0	2406	0.0	96	0.0	110	0.0	886	0.0	2156	0.0	642	0.0	323	0.0	528	0.0	5.0	0.0	939	0.0	207	0.0	25.0	0.0	164.0	0.0	189.0	0.0	89.0	0.0	153	0.0	57.0	0.0	47	0.0	166	0.0
20191027_BC3-PHP.C1	0.0025	1959	0.0	67.0	0.0025	2641	0.0	2705	0.0	1203	0.0	2406	0.0	96	0.0	110	0.0	886	0.0	2156	0.0025	642	0.0	323	0.0	528	0.0	5.0	0.0	939	0.0	207	0.0	25.0	0.0	164.0	0.0	189.0	0.0	89.0	0.0	153	0.0	57.0	0.0	47	0.0	166	0.0
20191027_BC3-PHP.V1 mCherry BC2	0.0	1959	0.0	67.0	0.01	2641	0.0	2705	0.0	1203	0.0	2406	0.0	96	0.0	110	0.0	886	0.0	2156	0.0025	642	0.0	323	0.0	528	0.0	5.0	0.0	939	0.0	207	0.0	25.0	0.0	164.0	0.0	189.0	0.0	89.0	0.0	153	0.0	57.0	0.0	47	0.005	166	0.0
20191027_BC3-Unknown mCherry BC3	0.0	1959	0.0	67.0	0.01	2641	0.0	2705	0.0	1203	0.0	2406	0.0	96	0.0	110	0.0	886	0.0025	2156	0.005	642	0.0025	323	0.0	528	0.0	5.0	0.0025	939	0.0	207	0.0	25.0	0.0	164.0	0.005	189.0	0.01	89.0	0.005	153	0.0	57.0	0.0	47	0.0	166	0.0
20191027_BC3-PHP.C2 mCherry BC2	0.0	1959	0.0	67.0	0.005	2641	0.0	2705	0.0	1203	0.0	2406	0.0	96	0.0	110	0.0	886	0.0	2156	0.0	642	0.0025	323	0.0	528	0.0	5.0	0.0	939	0.0	207	0.0	25.0	0.0	164.0	0.0	189.0	0.0	89.0	0.0	153	0.0	57.0	0.0	47	0.0	166	0.0
20191027_BC3-AAV	0.0175	1959	0.0	67.0	0.165	2641	0.0125	2705	0.0	1203	0.0075	2406	0.005	96	0.0575	110	0.01	886	0.0125	2156	0.0225	642	0.075	323	0.0	528	0.0	5.0	0.0025	939	0.01	207	0.115	25.0	0.0	164.0	0.01	189.0	0.0275	89.0	0.015	153	0.0475	57.0	0.015	47	0.02	166	0.0
20191027_BC3-CAP-A1 mCherry BC1	0.0	1959	0.0	67.0	0.0	2641	0.0	2705	0.0	1203	0.0	2406	0.0	96	0.0	110	0.0	886	0.0	2156	0.0	642	0.0	323	0.0	528	0.0	5.0	0.0	939	0.0	207	0.0	25.0	0.0	164.0	0.0	189.0	0.0	89.0	0.0	153	0.0	57.0	0.0	47	0.0	166	0.0
20191027_BC3-AAV9	0.0	1959	0.0	67.0	0.0	2641	0.0	2705	0.0	1203	0.0	2406	0.0	96	0.0	110	0.0	886	0.0	2156	0.0	642	0.0	323	0.0	528	0.0	5.0	0.0	939	0.0	207	0.0	25.0	0.0	164.0	0.0	189.0	0.0	89.0	0.0	153	0.0	57.0	0.0	47	0.0	166	0.0
20191027_BC3-PHP.B	0.0	1959	0.0	67.0	0.0	2641	0.0	2705	0.0	1203	0.0	2406	0.0	96	0.0	110	0.0	886	0.0	2156	0.0	642	0.0	323	0.0	528	0.0	5.0	0.0	939	0.0	207	0.0	25.0	0.0	164.0	0.0	189.0	0.0	89.0	0.0	153	0.0	57.0	0.0	47	0.0	166	0.0
20191027_BC3-Unknown	0.01	1959	0.0	67.0	0.06	2641	0.0025	2705	0.0	1203	0.0025	2406	0.0075	96	0.025	110	0.0025	886	0.005	2156	0.01	642	0.0225	323	0.0	528	0.0	5.0	0.0025	939	0.0025	207	0.1175	25.0	0.0	164.0	0.0025	189.0	0.01	89.0	0.0175	153	0.0	57.0	0.02	47	0.005	166	0.0
20191027_BC3-CAP-B10 mCherry BC1	0.0	1959	0.0	67.0	0.01	2641	0.0	2705	0.0	1203	0.0	2406	0.0	96	0.0	110	0.0025	886	0.0025	2156	0.0025	642	0.01	323	0.0	528	0.0	5.0	0.0	939	0.005	207	0.0	25.0	0.0	164.0	0.0	189.0	0.0	89.0	0.0	153	0.0	57.0	0.0	47	0.0	166	0.0
20191027_BC3-PHP.V1	0.0	1959	0.0	67.0	0.0625	2641	0.0	2705	0.0	1203	0.0	2406	0.0	96	0.0075	110	0.0	886	0.0	2156	0.0025	642	0.0025	323	0.0	528	0.0	5.0	0.0	939	0.0	207	0.0	25.0	0.0	164.0	0.005	189.0	0.0	89.0	0.0	153	0.0175	57.0	0.0	47	0.0125	166	0.0
20191027_BC3-PHP.eB	0.0	1959	0.0	67.0	0.025	2641	0.0	2705	0.0	1203	0.0	2406	0.0	96	0.0275	110	0.0025	886	0.0	2156	0.0025	642	0.0075	323	0.0	528	0.0	5.0	0.0025	939	0.005	207	0.04	25.0	0.0	164.0	0.0	189.0	0.01	89.0	0.0	153	0.0	57.0	0.0	47	0.005	166	0.0
20191027_BC3-PHP.V1 mCherry BC1	0.0	1959	0.0	67.0	0.0525	2641	0.0	2705	0.0	1203	0.0	2406	0.0	96	0.01	110	0.0	886	0.0	2156	0.0025	642	0.0025	323	0.0	528	0.0	5.0	0.0	939	0.0	207	0.0	25.0	0.0	164.0	0.005	189.0	0.0	89.0	0.0	153	0.0175	57.0	0.0	47	0.005	166	0.0
20191027_BC3-CAP-A1	0.0	1959	0.0	67.0	0.0025	2641	0.0	2705	0.0	1203	0.0	2406	0.0	96	0.0	110	0.0	886	0.0	2156	0.0	642	0.0	323	0.0	528	0.0	5.0	0.0	939	0.0	207	0.0	25.0	0.0	164.0	0.0	189.0	0.0	89.0	0.0	153	0.0	57.0	0.0	47	0.0	166	0.0
20191027_BC3-PHP.C1 mCherry BC2	0.0	1959	0.0	67.0	0.0025	2641	0.0	2705	0.0	1203	0.0	2406	0.0	96	0.0	110	0.0	886	0.0	2156	0.0025	642	0.0	323	0.0	528	0.0	5.0	0.0	939	0.0	207	0.0	25.0	0.0	164.0	0.0	189.0	0.0	89.0	0.0	153	0.0	57.0	0.0	47	0.0	166	0.0
20191027_BC3-Unknown mCherry BC4	0.0	1959	0.0	67.0	0.0025	2641	0.0	2705	0.0	1203	0.0	2406	0.0	96	0.0	110	0.0	886	0.0	2156	0.0025	642	0.0	323	0.0	528	0.0	5.0	0.0	939	0.0	207	0.0	25.0	0.0	164.0	0.0	189.0	0.0	89.0	0.0	153	0.0	57.0	0.0	47	0.0	166	0.0
20191027_BC3-Unknown mCherry BC1	0.005	1959	0.0	67.0	0.0275	2641	0.0025	2705	0.0	1203	0.0025	2406	0.0	96	0.025	110	0.0025	886	0.0025	2156	0.005	642	0.02	323	0.0	528	0.0	5.0	0.0	939	0.005	207	0.08	25.0	0.0	164.0	0.0	189.0	0.0	89.0	0.0125	153	0.0	57.0	0.0	47	0.005	166	0.0
20191027_BC3-CAP-B10 mCherry BC2	0.0025	1959	0.0	67.0	0.0075	2641	0.0	2705	0.0	1203	0.0025	2406	0.0	96	0.0	110	0.0025	886	0.0	2156	0.0	642	0.0175	323	0.0	528	0.0	5.0	0.0	939	0.0	207	0.0	25.0	0.0	164.0	0.005	189.0	0.01	89.0	0.0	153	0.0	57.0	0.0	47	0.0	166	0.0
20191027_BC3-PHP.C2	0.0	1959	0.0	67.0	0.005	2641	0.0	2705	0.0	1203	0.0	2406	0.0	96	0.0	110	0.0	886	0.0	2156	0.0	642	0.0025	323	0.0	528	0.0	5.0	0.0	939	0.0	207	0.0	25.0	0.0	164.0	0.0	189.0	0.0	89.0	0.0	153	0.0	57.0	0.0	47	0.0	166	0.0
20191027_BC3-CAP-A1 mCherry BC2	0.0	1959	0.0	67.0	0.0025	2641	0.0	2705	0.0	1203	0.0	2406	0.0	96	0.0	110	0.0	886	0.0	2156	0.0	642	0.0	323	0.0	528	0.0	5.0	0.0	939	0.0	207	0.0	25.0	0.0	164.0	0.0	189.0	0.0	89.0	0.0	153	0.0	57.0	0.0	47	0.0	166	0.0
20191027_BC3-PHP.eB mCherry BC1	0.0	1959	0.0	67.0	0.0	2641	0.0	2705	0.0	1203	0.0	2406	0.0	96	0.0	110	0.0	886	0.0	2156	0.0	642	0.0	323	0.0	528	0.0	5.0	0.0	939	0.0	207	0.0	25.0	0.0	164.0	0.0	189.0	0.0	89.0	0.0	153	0.0	57.0	0.0	47	0.0	166	0.0
20191027_BC3-Unknown mCherry BC2	0.0025	1959	0.0	67.0	0.0225	2641	0.0	2705	0.0	1203	0.0	2406	0.01	96	0.0	110	0.0	886	0.0	2156	0.0	642	0.0	323	0.0	528	0.0	5.0	0.0025	939	0.0	207	0.04	25.0	0.0	164.0	0.0	189.0	0.0	89.0	0.0	153	0.0	57.0	0.02	47	0.0	166	0.0
20191027_BC3-PHP.B mCherry BC1	0.0	1959	0.0	67.0	0.0	2641	0.0	2705	0.0	1203	0.0	2406	0.0	96	0.0	110	0.0	886	0.0	2156	0.0	642	0.0	323	0.0	528	0.0	5.0	0.0	939	0.0	207	0.0	25.0	0.0	164.0	0.0	189.0	0.0	89.0	0.0	153	0.0	57.0	0.0	47	0.0	166	0.0
20200720_BC4_1-AAV9 mCherry BC3	0.0	1029	0.0	87.0	0.0	1226	0.0	1658	0.0	786	0.0	825	0.0	85	0.0	45	0.0	696	0.0	875	0.0	359	0.0	114	0.0	481	0.0	2.0	0.0	249	0.0	76	0.0	20.0	0.0	85.0	0.0	122.0	0.0	30.0	0.0	80	0.0	35.0	0.0	34	0.0	140	0.0
20200720_BC4_1-PHP.C1 mCherry BC4	0.0	1029	0.0	87.0	0.0	1226	0.0	1658	0.0	786	0.0	825	0.0	85	0.0	45	0.0	696	0.0	875	0.0	359	0.0	114	0.0	481	0.0	2.0	0.0	249	0.0	76	0.0	20.0	0.0	85.0	0.0	122.0	0.0	30.0	0.0	80	0.0	35.0	0.0	34	0.0	140	0.0
20200720_BC4_1-PHP.V1	0.0	1029	0.0	87.0	0.035	1226	0.0025	1658	0.0	786	0.0	825	0.0	85	0.0	45	0.0	696	0.0	875	0.0	359	0.005	114	0.0	481	0.0	2.0	0.0	249	0.0	76	0.0	20.0	0.0	85.0	0.0	122.0	0.0	30.0	0.0	80	0.025	35.0	0.0	34	0.0025	140	0.0
20200720_BC4_1-CAP-B10	0.0	1029	0.0	87.0	0.0625	1226	0.0	1658	0.0	786	0.0375	825	0.01	85	0.175	45	0.05	696	0.035	875	0.1075	359	0.1125	114	0.0	481	0.0	2.0	0.0	249	0.0225	76	0.0	20.0	0.0	85.0	0.0	122.0	0.07	30.0	0.02	80	0.175	35.0	0.0	34	0.0	140	0.0
20200720_BC4_1-PHP.C2 mCherry BC4	0.0	1029	0.0	87.0	0.015	1226	0.0025	1658	0.0	786	0.0	825	0.0	85	0.0	45	0.0	696	0.0	875	0.0	359	0.0225	114	0.0	481	0.0	2.0	0.0	249	0.0	76	0.0	20.0	0.0	85.0	0.0	122.0	0.0	30.0	0.0	80	0.0	35.0	0.0	34	0.015	140	0.0
20200720_BC4_1-PHP.B mCherry BC4	0.0	1029	0.0	87.0	0.0	1226	0.0025	1658	0.0	786	0.0	825	0.0	85	0.0	45	0.0	696	0.0025	875	0.0	359	0.0	114	0.0	481	0.0	2.0	0.0	249	0.0	76	0.0	20.0	0.0	85.0	0.0	122.0	0.0	30.0	0.0	80	0.0275	35.0	0.0	34	0.0	140	0.0
20200720_BC4_1-PHP.eB	0.0025	1029	0.0	87.0	0.06	1226	0.0175	1658	0.0	786	0.0325	825	0.0025	85	0.1725	45	0.04	696	0.0575	875	0.0825	359	0.175	114	0.0	481	0.0	2.0	0.0	249	0.06	76	0.0175	20.0	0.0	85.0	0.025	122.0	0.1025	30.0	0.0175	80	0.1125	35.0	0.0	34	0.005	140	0.0
20200720_BC4_1-PHP.V1 mCherry BC3	0.0	1029	0.0	87.0	0.0125	1226	0.0025	1658	0.0	786	0.0	825	0.0	85	0.0	45	0.0	696	0.0	875	0.0	359	0.0	114	0.0	481	0.0	2.0	0.0	249	0.0	76	0.0	20.0	0.0	85.0	0.0	122.0	0.0	30.0	0.0	80	0.0275	35.0	0.0	34	0.0	140	0.0
20200720_BC4_1-PHP.C1 mCherry BC3	0.0	1029	0.0	87.0	0.0	1226	0.0	1658	0.0	786	0.0	825	0.0	85	0.0	45	0.0	696	0.0	875	0.0	359	0.0	114	0.0	481	0.0	2.0	0.0	249	0.0	76	0.0	20.0	0.0	85.0	0.0	122.0	0.0	30.0	0.0	80	0.0	35.0	0.0	34	0.0	140	0.0
20200720_BC4_1-PHP.eB mCherry BC4	0.005	1029	0.0	87.0	0.02	1226	0.0	1658	0.0	786	0.0	825	0.0	85	0.0575	45	0.0075	696	0.0075	875	0.0225	359	0.045	114	0.0	481	0.0	2.0	0.0	249	0.005	76	0.0425	20.0	0.0	85.0	0.0	122.0	0.0	30.0	0.03	80	0.05	35.0	0.0	34	0.0	140	0.0
20200720_BC4_1-AAV9 mCherry BC4	0.0	1029	0.0	87.0	0.0	1226	0.0	1658	0.0	786	0.0	825	0.0	85	0.0	45	0.0	696	0.0	875	0.0	359	0.0	114	0.0	481	0.0	2.0	0.0	249	0.0	76	0.0	20.0	0.0	85.0	0.0	122.0	0.0	30.0	0.0	80	0.0	35.0	0.0	34	0.0	140	0.0
20200720_BC4_1-PHP.C2 mCherry BC5	0.0	1029	0.0	87.0	0.01	1226	0.005	1658	0.0	786	0.0	825	0.0	85	0.0	45	0.0	696	0.0	875	0.0	359	0.0075	114	0.0	481	0.0	2.0	0.0	249	0.0	76	0.0	20.0	0.0	85.0	0.0	122.0	0.0	30.0	0.0	80	0.0	35.0	0.0	34	0.005	140	0.0
20200720_BC4_1-PHP.B mCherry BC5	0.0	1029	0.0	87.0	0.0	1226	0.0	1658	0.0	786	0.0025	825	0.0	85	0.0	45	0.0	696	0.0025	875	0.0	359	0.0	114	0.0	481	0.0	2.0	0.0	249	0.0125	76	0.0	20.0	0.0	85.0	0.0	122.0	0.0	30.0	0.0	80	0.0	35.0	0.0	34	0.0	140	0.0
20200720_BC4_1-PHP.C2 mCherry BC3	0.0	1029	0.0	87.0	0.0	1226	0.005	1658	0.0	786	0.0	825	0.0	85	0.0225	45	0.005	696	0.0	875	0.005	359	0.0175	114	0.0025	481	0.0	2.0	0.0	249	0.0	76	0.0	20.0	0.0	85.0	0.0075	122.0	0.0	30.0	0.0	80	0.0275	35.0	0.03	34	0.0	140	0.0
20200720_BC4_1-PHP.C1	0.0	1029	0.0	87.0	0.0	1226	0.0	1658	0.0	786	0.0	825	0.0	85	0.0	45	0.0	696	0.0	875	0.0	359	0.0	114	0.0	481	0.0	2.0	0.0	249	0.0	76	0.0	20.0	0.0	85.0	0.0	122.0	0.0	30.0	0.0	80	0.0	35.0	0.0	34	0.0	140	0.0
20200720_BC4_1-PHP.B mCherry BC3	0.0	1029	0.0	87.0	0.0025	1226	0.0	1658	0.0	786	0.0025	825	0.0	85	0.0	45	0.0	696	0.0025	875	0.0025	359	0.0	114	0.0	481	0.0	2.0	0.0	249	0.0	76	0.0	20.0	0.0	85.0	0.0	122.0	0.0	30.0	0.01	80	0.0	35.0	0.0	34	0.0	140	0.0
20200720_BC4_1-PHP.V1 mCherry BC5	0.0	1029	0.0	87.0	0.0075	1226	0.0	1658	0.0	786	0.0	825	0.0	85	0.0	45	0.0	696	0.0	875	0.0	359	0.0	114	0.0	481	0.0	2.0	0.0	249	0.0	76	0.0	20.0	0.0	85.0	0.0	122.0	0.0	30.0	0.0	80	0.0	35.0	0.0	34	0.0	140	0.0
20200720_BC4_1-PHP.C1 mCherry BC5	0.0	1029	0.0	87.0	0.0	1226	0.0	1658	0.0	786	0.0	825	0.0	85	0.0	45	0.0	696	0.0	875	0.0	359	0.0	114	0.0	481	0.0	2.0	0.0	249	0.0	76	0.0	20.0	0.0	85.0	0.0	122.0	0.0	30.0	0.0	80	0.0	35.0	0.0	34	0.0	140	0.0
20200720_BC4_1-AAV	0.0	1029	0.0	87.0	0.1575	1226	0.05	1658	0.0	786	0.11	825	0.0025	85	0.335	45	0.0975	696	0.105	875	0.2525	359	0.475	114	0.0	481	0.0	2.0	0.0	249	0.08	76	0.28	20.0	0.0225	85.0	0.0175	122.0	0.2225	30.0	0.07	80	0.27	35.0	0.02	34	0.0175	140	0.0
20200720_BC4_1-AAV9	0.0	1029	0.0	87.0	0.0	1226	0.0	1658	0.0	786	0.0	825	0.0	85	0.0	45	0.0	696	0.0	875	0.0	359	0.0	114	0.0	481	0.0	2.0	0.0	249	0.0	76	0.0	20.0	0.0	85.0	0.0	122.0	0.0	30.0	0.0	80	0.0	35.0	0.0	34	0.0	140	0.0
20200720_BC4_1-CAP-B10 mCherry BC5	0.0	1029	0.0	87.0	0.015	1226	0.0	1658	0.0	786	0.0175	825	0.0025	85	0.1025	45	0.0075	696	0.0	875	0.0325	359	0.0175	114	0.0	481	0.0	2.0	0.0	249	0.005	76	0.0	20.0	0.0	85.0	0.0	122.0	0.025	30.0	0.0025	80	0.0475	35.0	0.0	34	0.005	140	0.0
20200720_BC4_1-PHP.eB mCherry BC5	0.0	1029	0.0	87.0	0.015	1226	0.0075	1658	0.0	786	0.015	825	0.0	85	0.1	45	0.0275	696	0.0275	875	0.03	359	0.0775	114	0.0	481	0.0	2.0	0.0	249	0.0275	76	0.0	20.0	0.0	85.0	0.02	122.0	0.09	30.0	0.0	80	0.045	35.0	0.0175	34	0.0075	140	0.0
20200720_BC4_1-PHP.V1 mCherry BC4	0.0	1029	0.0	87.0	0.015	1226	0.0	1658	0.0	786	0.0	825	0.0	85	0.0	45	0.0	696	0.0	875	0.0	359	0.0075	114	0.0	481	0.0	2.0	0.0	249	0.0	76	0.0	20.0	0.0	85.0	0.0	122.0	0.0	30.0	0.0	80	0.0	35.0	0.0	34	0.005	140	0.0
20200720_BC4_1-AAV9 mCherry BC5	0.0	1029	0.0	87.0	0.0	1226	0.0	1658	0.0	786	0.0	825	0.0	85	0.0	45	0.0	696	0.0	875	0.0	359	0.0	114	0.0	481	0.0	2.0	0.0	249	0.0	76	0.0	20.0	0.0	85.0	0.0	122.0	0.0	30.0	0.0	80	0.0	35.0	0.0	34	0.0	140	0.0
20200720_BC4_1-PHP.C2	0.0	1029	0.0	87.0	0.0275	1226	0.0125	1658	0.0	786	0.0	825	0.0	85	0.0175	45	0.0025	696	0.0	875	0.0	359	0.0475	114	0.0	481	0.0	2.0	0.0	249	0.0	76	0.0	20.0	0.0	85.0	0.0025	122.0	0.0	30.0	0.0	80	0.0275	35.0	0.0225	34	0.015	140	0.0
20200720_BC4_1-CAP-B10 mCherry BC4	0.0	1029	0.005	87.0	0.0175	1226	0.0	1658	0.0	786	0.015	825	0.005	85	0.015	45	0.0025	696	0.015	875	0.0225	359	0.0275	114	0.0	481	0.0	2.0	0.0	249	0.02	76	0.0	20.0	0.005	85.0	0.0	122.0	0.06	30.0	0.005	80	0.1075	35.0	0.0	34	0.0	140	0.0
20200720_BC4_1-CAP-B10 mCherry BC3	0.0	1029	0.0	87.0	0.035	1226	0.0	1658	0.0	786	0.0125	825	0.0	85	0.095	45	0.0375	696	0.0225	875	0.0575	359	0.0625	114	0.0	481	0.0	2.0	0.0	249	0.01	76	0.0	20.0	0.0	85.0	0.0075	122.0	0.0175	30.0	0.0075	80	0.04	35.0	0.0125	34	0.0	140	0.0
20200720_BC4_1-PHP.B	0.0	1029	0.0	87.0	0.0025	1226	0.0	1658	0.0	786	0.005	825	0.0	85	0.0	45	0.0	696	0.005	875	0.0	359	0.0	114	0.0	481	0.0	2.0	0.0	249	0.01	76	0.0	20.0	0.0	85.0	0.0	122.0	0.0	30.0	0.01	80	0.025	35.0	0.0	34	0.0	140	0.0
20200720_BC4_1-PHP.eB mCherry BC3	0.0	1029	0.0	87.0	0.03	1226	0.0125	1658	0.0	786	0.02	825	0.01	85	0.1425	45	0.01	696	0.025	875	0.035	359	0.0575	114	0.0	481	0.0	2.0	0.0	249	0.04	76	0.0	20.0	0.0	85.0	0.0025	122.0	0.0675	30.0	0.0	80	0.045	35.0	0.0	34	0.0	140	0.0
20200720_BC4_1_small-AAV9 mCherry BC3	0.0	210	0.0	7.0	0.0	239	0.0	354	0.0	145	0.0	172	0.0	25	0.0	6	0.0	139	0.0	202	0.0	65	0.0	23	0.0	95			0.0	48	0.0	18	0.0	5.0	0.0	21.0	0.0	32.0	0.0	15.0	0.0	20	0.0	3.0	0.0	3	0.0	28	0.0
20200720_BC4_1_small-PHP.C1 mCherry BC4	0.0	210	0.0	7.0	0.0	239	0.0	354	0.0	145	0.0	172	0.0	25	0.0	6	0.0	139	0.0	202	0.0	65	0.0	23	0.0	95			0.0	48	0.0	18	0.0	5.0	0.0	21.0	0.0	32.0	0.0	15.0	0.0	20	0.0	3.0	0.0	3	0.0	28	0.0
20200720_BC4_1_small-PHP.V1	0.0	210	0.0	7.0	0.0	239	0.0	354	0.0	145	0.0	172	0.0	25	0.0	6	0.0	139	0.0	202	0.0	65	0.0	23	0.0	95			0.0	48	0.0	18	0.0	5.0	0.0	21.0	0.0	32.0	0.0	15.0	0.0	20	0.0	3.0	0.0	3	0.0	28	0.0
20200720_BC4_1_small-CAP-B10	0.0025	210	0.0	7.0	0.06	239	0.0	354	0.0	145	0.0075	172	0.0	25	0.0	6	0.04	139	0.03	202	0.05	65	0.12	23	0.0	95			0.0	48	0.0	18	0.19	5.0	0.0	21.0	0.0	32.0	0.0675	15.0	0.0	20	0.325	3.0	0.0	3	0.025	28	0.0
20200720_BC4_1_small-PHP.C2 mCherry BC4	0.0	210	0.0	7.0	0.0075	239	0.0	354	0.0	145	0.0	172	0.0	25	0.0	6	0.0	139	0.0	202	0.0	65	0.0425	23	0.0	95			0.0	48	0.0	18	0.0	5.0	0.0	21.0	0.0	32.0	0.0	15.0	0.0	20	0.0	3.0	0.0	3	0.0	28	0.0
20200720_BC4_1_small-PHP.B mCherry BC4	0.0	210	0.0	7.0	0.0	239	0.0	354	0.0	145	0.0	172	0.0	25	0.0	6	0.0	139	0.0	202	0.0	65	0.0	23	0.0	95			0.0	48	0.0	18	0.0	5.0	0.0	21.0	0.0	32.0	0.0	15.0	0.0	20	0.0	3.0	0.0	3	0.0	28	0.0
20200720_BC4_1_small-PHP.eB	0.0	210	0.0	7.0	0.025	239	0.02	354	0.0	145	0.0325	172	0.0	25	0.495	6	0.02	139	0.05	202	0.0375	65	0.165	23	0.0	95			0.0	48	0.0	18	0.2	5.0	0.0	21.0	0.0225	32.0	0.0675	15.0	0.04	20	0.0	3.0	0.0	3	0.0	28	0.0
20200720_BC4_1_small-PHP.V1 mCherry BC3	0.0	210	0.0	7.0	0.0	239	0.0	354	0.0	145	0.0	172	0.0	25	0.0	6	0.0	139	0.0	202	0.0	65	0.0	23	0.0	95			0.0	48	0.0	18	0.0	5.0	0.0	21.0	0.0	32.0	0.0	15.0	0.0	20	0.0	3.0	0.0	3	0.0	28	0.0
20200720_BC4_1_small-PHP.C1 mCherry BC3	0.0	210	0.0	7.0	0.0	239	0.0	354	0.0	145	0.0	172	0.0	25	0.0	6	0.0	139	0.0	202	0.0	65	0.0	23	0.0	95			0.0	48	0.0	18	0.0	5.0	0.0	21.0	0.0	32.0	0.0	15.0	0.0	20	0.0	3.0	0.0	3	0.0	28	0.0
20200720_BC4_1_small-PHP.eB mCherry BC4	0.0025	210	0.0	7.0	0.01	239	0.0025	354	0.0	145	0.01	172	0.0	25	0.3325	6	0.0	139	0.0075	202	0.0	65	0.0	23	0.0	95			0.0	48	0.0	18	0.2	5.0	0.0	21.0	0.0	32.0	0.0675	15.0	0.0	20	0.0	3.0	0.0	3	0.0	28	0.0
20200720_BC4_1_small-AAV9 mCherry BC4	0.0	210	0.0	7.0	0.0	239	0.0	354	0.0	145	0.0	172	0.0	25	0.0	6	0.0	139	0.0	202	0.0	65	0.0	23	0.0	95			0.0	48	0.0	18	0.0	5.0	0.0	21.0	0.0	32.0	0.0	15.0	0.0	20	0.0	3.0	0.0	3	0.0	28	0.0
20200720_BC4_1_small-PHP.C2 mCherry BC5	0.0	210	0.0	7.0	0.005	239	0.0025	354	0.0	145	0.0	172	0.0	25	0.0	6	0.0	139	0.0	202	0.0	65	0.0	23	0.0	95			0.0	48	0.0	18	0.0	5.0	0.0	21.0	0.0	32.0	0.0	15.0	0.0	20	0.0	3.0	0.0	3	0.0	28	0.0
20200720_BC4_1_small-PHP.B mCherry BC5	0.0	210	0.0	7.0	0.005	239	0.0	354	0.0	145	0.0	172	0.0	25	0.0	6	0.0	139	0.0	202	0.0	65	0.0	23	0.0	95			0.0	48	0.0	18	0.0	5.0	0.0	21.0	0.0	32.0	0.0	15.0	0.0	20	0.0	3.0	0.0	3	0.0	28	0.0
20200720_BC4_1_small-PHP.C2 mCherry BC3	0.0	210	0.0	7.0	0.0025	239	0.005	354	0.0	145	0.0	172	0.0	25	0.1675	6	0.0	139	0.0	202	0.0	65	0.0	23	0.0	95			0.0	48	0.0	18	0.0	5.0	0.0	21.0	0.0	32.0	0.0	15.0	0.0	20	0.0	3.0	0.0	3	0.0	28	0.0
20200720_BC4_1_small-PHP.C1	0.0	210	0.0	7.0	0.0	239	0.0	354	0.0	145	0.0	172	0.0	25	0.0	6	0.0	139	0.0	202	0.0	65	0.0	23	0.0	95			0.0	48	0.0	18	0.0	5.0	0.0	21.0	0.0	32.0	0.0	15.0	0.0	20	0.0	3.0	0.0	3	0.0	28	0.0
20200720_BC4_1_small-PHP.B mCherry BC3	0.0	210	0.0	7.0	0.0	239	0.0	354	0.0	145	0.0	172	0.0	25	0.0	6	0.0075	139	0.0	202	0.0	65	0.0	23	0.0	95			0.0	48	0.0	18	0.0	5.0	0.0	21.0	0.0	32.0	0.0	15.0	0.0	20	0.0	3.0	0.0	3	0.0	28	0.0
20200720_BC4_1_small-PHP.V1 mCherry BC5	0.0	210	0.0	7.0	0.0	239	0.0	354	0.0	145	0.0	172	0.0	25	0.0	6	0.0	139	0.0	202	0.0	65	0.0	23	0.0	95			0.0	48	0.0	18	0.0	5.0	0.0	21.0	0.0	32.0	0.0	15.0	0.0	20	0.0	3.0	0.0	3	0.0	28	0.0
20200720_BC4_1_small-PHP.C1 mCherry BC5	0.0	210	0.0	7.0	0.0	239	0.0	354	0.0	145	0.0	172	0.0	25	0.0	6	0.0	139	0.0	202	0.0	65	0.0	23	0.0	95			0.0	48	0.0	18	0.0	5.0	0.0	21.0	0.0	32.0	0.0	15.0	0.0	20	0.0	3.0	0.0	3	0.0	28	0.0
20200720_BC4_1_small-AAV	0.015	210	0.0	7.0	0.1075	239	0.0425	354	0.0	145	0.065	172	0.0	25	0.6575	6	0.1025	139	0.0775	202	0.1125	65	0.3275	23	0.0	95			0.0	48	0.0275	18	0.3825	5.0	0.0	21.0	0.035	32.0	0.175	15.0	0.0225	20	0.3125	3.0	0.0	3	0.0075	28	0.0
20200720_BC4_1_small-AAV9	0.0	210	0.0	7.0	0.0	239	0.0	354	0.0	145	0.0	172	0.0	25	0.0	6	0.0	139	0.0	202	0.0	65	0.0	23	0.0	95			0.0	48	0.0	18	0.0	5.0	0.0	21.0	0.0	32.0	0.0	15.0	0.0	20	0.0	3.0	0.0	3	0.0	28	0.0
20200720_BC4_1_small-CAP-B10 mCherry BC5	0.0	210	0.0	7.0	0.0225	239	0.0	354	0.0	145	0.0025	172	0.0	25	0.0	6	0.0025	139	0.0	202	0.0	65	0.0	23	0.0	95			0.0	48	0.0	18	0.0	5.0	0.0	21.0	0.0	32.0	0.0625	15.0	0.0	20	0.33	3.0	0.0	3	0.0	28	0.0
20200720_BC4_1_small-PHP.eB mCherry BC5	0.0025	210	0.0	7.0	0.0	239	0.005	354	0.0	145	0.015	172	0.0	25	0.5	6	0.025	139	0.0275	202	0.015	65	0.1275	23	0.0	95			0.0	48	0.0	18	0.0	5.0	0.0	21.0	0.0275	32.0	0.0	15.0	0.0	20	0.0	3.0	0.0	3	0.0	28	0.0
20200720_BC4_1_small-PHP.V1 mCherry BC4	0.0	210	0.0	7.0	0.0	239	0.0	354	0.0	145	0.0	172	0.0	25	0.0	6	0.0	139	0.0	202	0.0	65	0.0	23	0.0	95			0.0	48	0.0	18	0.0	5.0	0.0	21.0	0.0	32.0	0.0	15.0	0.0	20	0.0	3.0	0.0	3	0.0	28	0.0
20200720_BC4_1_small-AAV9 mCherry BC5	0.0	210	0.0	7.0	0.0	239	0.0	354	0.0	145	0.0	172	0.0	25	0.0	6	0.0	139	0.0	202	0.0	65	0.0	23	0.0	95			0.0	48	0.0	18	0.0	5.0	0.0	21.0	0.0	32.0	0.0	15.0	0.0	20	0.0	3.0	0.0	3	0.0	28	0.0
20200720_BC4_1_small-PHP.C2	0.0	210	0.0	7.0	0.015	239	0.0075	354	0.0	145	0.0	172	0.0	25	0.165	6	0.0	139	0.0	202	0.0	65	0.0425	23	0.0	95			0.0	48	0.0	18	0.0	5.0	0.0	21.0	0.0	32.0	0.0	15.0	0.0	20	0.0	3.0	0.0	3	0.0	28	0.0
20200720_BC4_1_small-CAP-B10 mCherry BC4	0.0025	210	0.0	7.0	0.0175	239	0.0	354	0.005	145	0.0025	172	0.0	25	0.0	6	0.0125	139	0.0075	202	0.0125	65	0.0425	23	0.0	95			0.0	48	0.0	18	0.0	5.0	0.0	21.0	0.0	32.0	0.065	15.0	0.0	20	0.0	3.0	0.0	3	0.0	28	0.0
20200720_BC4_1_small-CAP-B10 mCherry BC3	0.0	210	0.0	7.0	0.0325	239	0.0025	354	0.0	145	0.0	172	0.0	25	0.0	6	0.025	139	0.02	202	0.0425	65	0.0825	23	0.005	95			0.0	48	0.0	18	0.195	5.0	0.0	21.0	0.0	32.0	0.0	15.0	0.0	20	0.0	3.0	0.0	3	0.03	28	0.0
20200720_BC4_1_small-PHP.B	0.0	210	0.0	7.0	0.0025	239	0.0	354	0.0	145	0.0	172	0.0	25	0.0	6	0.0075	139	0.0	202	0.0	65	0.0	23	0.0	95			0.0	48	0.0	18	0.0	5.0	0.0	21.0	0.0	32.0	0.0	15.0	0.0	20	0.0	3.0	0.0	3	0.0	28	0.0
20200720_BC4_1_small-PHP.eB mCherry BC3	0.0	210	0.0	7.0	0.015	239	0.01	354	0.0	145	0.0075	172	0.0	25	0.0	6	0.0	139	0.02	202	0.025	65	0.04	23	0.0	95			0.0	48	0.0	18	0.0	5.0	0.0	21.0	0.0	32.0	0.0	15.0	0.045	20	0.0	3.0	0.0	3	0.0	28	0.0
20200720_BC4_2-AAV9 mCherry BC3	0.0	2287	0.0	132.0	0.0	2634	0.0	3899	0.0	1751	0.0	1735	0.0	159	0.0	93	0.0	1538	0.0	1883	0.0	713	0.0	252	0.0	1035	0.0	5.0	0.0	543	0.0	195	0.0	51.0	0.0	148.0	0.0	300.0	0.0	64.0	0.0	136	0.0	57.0	0.0	88	0.0025	307	0.0
20200720_BC4_2-PHP.C1 mCherry BC4	0.0	2287	0.0	132.0	0.0	2634	0.0	3899	0.0	1751	0.0	1735	0.0	159	0.0	93	0.0	1538	0.0	1883	0.0	713	0.0	252	0.0	1035	0.0	5.0	0.0	543	0.0	195	0.0	51.0	0.0	148.0	0.0	300.0	0.0	64.0	0.0	136	0.0	57.0	0.0	88	0.0	307	0.0
20200720_BC4_2-PHP.V1	0.0	2287	0.0	132.0	0.0375	2634	0.005	3899	0.0	1751	0.0025	1735	0.0	159	0.0	93	0.0025	1538	0.0025	1883	0.0075	713	0.0125	252	0.0	1035	0.0	5.0	0.0025	543	0.005	195	0.02	51.0	0.0	148.0	0.0	300.0	0.0	64.0	0.0	136	0.0175	57.0	0.0	88	0.015	307	0.0
20200720_BC4_2-CAP-B10	0.0275	2287	0.005	132.0	0.1	2634	0.01	3899	0.0	1751	0.0675	1735	0.005	159	0.2625	93	0.105	1538	0.0775	1883	0.1275	713	0.21	252	0.0075	1035	0.1925	5.0	0.0	543	0.115	195	0.09	51.0	0.0	148.0	0.0	300.0	0.1475	64.0	0.0725	136	0.1675	57.0	0.0025	88	0.01	307	0.0
20200720_BC4_2-PHP.C2 mCherry BC4	0.0025	2287	0.0	132.0	0.015	2634	0.0075	3899	0.0	1751	0.0	1735	0.0	159	0.0	93	0.0025	1538	0.0025	1883	0.005	713	0.0275	252	0.0025	1035	0.0	5.0	0.0	543	0.005	195	0.0	51.0	0.0	148.0	0.005	300.0	0.0	64.0	0.0075	136	0.035	57.0	0.0	88	0.005	307	0.0
20200720_BC4_2-PHP.B mCherry BC4	0.0	2287	0.0	132.0	0.0025	2634	0.0	3899	0.0	1751	0.0025	1735	0.0	159	0.0	93	0.0	1538	0.005	1883	0.005	713	0.0025	252	0.0	1035	0.0	5.0	0.0	543	0.005	195	0.02	51.0	0.0	148.0	0.0	300.0	0.0	64.0	0.0	136	0.0	57.0	0.0	88	0.0	307	0.0
20200720_BC4_2-PHP.eB	0.0375	2287	0.015	132.0	0.1075	2634	0.055	3899	0.0	1751	0.0525	1735	0.03	159	0.1975	93	0.085	1538	0.0675	1883	0.105	713	0.2525	252	0.005	1035	0.0	5.0	0.0025	543	0.11	195	0.09	51.0	0.0125	148.0	0.015	300.0	0.07	64.0	0.0425	136	0.24	57.0	0.015	88	0.0275	307	0.0075
20200720_BC4_2-PHP.V1 mCherry BC3	0.0	2287	0.0	132.0	0.015	2634	0.0025	3899	0.0	1751	0.0025	1735	0.0	159	0.0	93	0.0025	1538	0.0025	1883	0.0025	713	0.005	252	0.0	1035	0.0	5.0	0.0	543	0.0	195	0.0	51.0	0.0	148.0	0.0	300.0	0.0	64.0	0.0	136	0.0	57.0	0.0	88	0.015	307	0.0
20200720_BC4_2-PHP.C1 mCherry BC3	0.0	2287	0.0	132.0	0.0	2634	0.0	3899	0.0	1751	0.0	1735	0.0	159	0.01	93	0.0	1538	0.0	1883	0.0	713	0.0	252	0.0	1035	0.0	5.0	0.0	543	0.0	195	0.0	51.0	0.0	148.0	0.0	300.0	0.0	64.0	0.0	136	0.0	57.0	0.0	88	0.0	307	0.0
20200720_BC4_2-PHP.eB mCherry BC4	0.01	2287	0.0	132.0	0.03	2634	0.0175	3899	0.0	1751	0.015	1735	0.005	159	0.085	93	0.0225	1538	0.02	1883	0.0325	713	0.09	252	0.0	1035	0.0	5.0	0.0025	543	0.0225	195	0.0375	51.0	0.005	148.0	0.005	300.0	0.0	64.0	0.0125	136	0.05	57.0	0.0	88	0.0	307	0.0
20200720_BC4_2-AAV9 mCherry BC4	0.0	2287	0.0	132.0	0.0	2634	0.0	3899	0.0	1751	0.0	1735	0.0	159	0.0	93	0.0	1538	0.0	1883	0.0	713	0.0	252	0.0	1035	0.0	5.0	0.0	543	0.0	195	0.0	51.0	0.0	148.0	0.0	300.0	0.0	64.0	0.0	136	0.0	57.0	0.0	88	0.0025	307	0.0
20200720_BC4_2-PHP.C2 mCherry BC5	0.0025	2287	0.0	132.0	0.0175	2634	0.0075	3899	0.0	1751	0.0025	1735	0.0	159	0.0325	93	0.0025	1538	0.0	1883	0.0025	713	0.0225	252	0.0	1035	0.0	5.0	0.0025	543	0.005	195	0.02	51.0	0.0	148.0	0.0075	300.0	0.0	64.0	0.0	136	0.0	57.0	0.01	88	0.005	307	0.005
20200720_BC4_2-PHP.B mCherry BC5	0.0	2287	0.0	132.0	0.0	2634	0.0	3899	0.0	1751	0.0025	1735	0.0	159	0.01	93	0.0025	1538	0.0	1883	0.0025	713	0.0	252	0.0	1035	0.0	5.0	0.0	543	0.0	195	0.04	51.0	0.0	148.0	0.0	300.0	0.0	64.0	0.0075	136	0.0	57.0	0.0	88	0.0	307	0.0
20200720_BC4_2-PHP.C2 mCherry BC3	0.0025	2287	0.0	132.0	0.005	2634	0.005	3899	0.0	1751	0.0025	1735	0.0	159	0.0	93	0.005	1538	0.0	1883	0.005	713	0.015	252	0.0	1035	0.0	5.0	0.0	543	0.0	195	0.0	51.0	0.0	148.0	0.0	300.0	0.0	64.0	0.0	136	0.0	57.0	0.0	88	0.0075	307	0.0
20200720_BC4_2-PHP.C1	0.0025	2287	0.0	132.0	0.0	2634	0.0	3899	0.0	1751	0.0	1735	0.0	159	0.01	93	0.0	1538	0.0	1883	0.0	713	0.0	252	0.0	1035	0.0	5.0	0.0	543	0.0	195	0.0	51.0	0.0	148.0	0.0	300.0	0.0	64.0	0.0	136	0.0	57.0	0.0	88	0.0	307	0.0
20200720_BC4_2-PHP.B mCherry BC3	0.0025	2287	0.0	132.0	0.0025	2634	0.0	3899	0.0	1751	0.0025	1735	0.0	159	0.0325	93	0.0025	1538	0.005	1883	0.005	713	0.0125	252	0.0	1035	0.0	5.0	0.0	543	0.005	195	0.02	51.0	0.0	148.0	0.0	300.0	0.015	64.0	0.0	136	0.0	57.0	0.0	88	0.0	307	0.0
20200720_BC4_2-PHP.V1 mCherry BC5	0.0	2287	0.0	132.0	0.0125	2634	0.0025	3899	0.0	1751	0.0	1735	0.0	159	0.0	93	0.0	1538	0.0	1883	0.0025	713	0.005	252	0.0	1035	0.0	5.0	0.0025	543	0.0	195	0.0	51.0	0.0	148.0	0.0	300.0	0.0	64.0	0.0	136	0.0	57.0	0.0	88	0.0	307	0.0
20200720_BC4_2-PHP.C1 mCherry BC5	0.0	2287	0.0	132.0	0.0	2634	0.0	3899	0.0	1751	0.0	1735	0.0	159	0.0	93	0.0	1538	0.0	1883	0.0	713	0.0	252	0.0	1035	0.0	5.0	0.0	543	0.0	195	0.0	51.0	0.0	148.0	0.0	300.0	0.0	64.0	0.0	136	0.0	57.0	0.0	88	0.0	307	0.0
20200720_BC4_2-AAV	0.09	2287	0.01	132.0	0.265	2634	0.1375	3899	0.0	1751	0.1625	1735	0.0225	159	0.4125	93	0.2175	1538	0.175	1883	0.3	713	0.5225	252	0.0175	1035	0.795	5.0	0.005	543	0.2775	195	0.435	51.0	0.0	148.0	0.04	300.0	0.3075	64.0	0.1675	136	0.4225	57.0	0.0225	88	0.08	307	0.02
20200720_BC4_2-AAV9	0.0	2287	0.0	132.0	0.0025	2634	0.0	3899	0.0	1751	0.0	1735	0.0	159	0.0	93	0.0	1538	0.0	1883	0.0	713	0.0	252	0.0	1035	0.0	5.0	0.0	543	0.0	195	0.0	51.0	0.0	148.0	0.0	300.0	0.0	64.0	0.0	136	0.0	57.0	0.0	88	0.0075	307	0.0
20200720_BC4_2-CAP-B10 mCherry BC5	0.0075	2287	0.0	132.0	0.0325	2634	0.005	3899	0.0	1751	0.0175	1735	0.0075	159	0.0525	93	0.035	1538	0.0225	1883	0.045	713	0.07	252	0.0025	1035	0.1975	5.0	0.0025	543	0.0275	195	0.0575	51.0	0.0	148.0	0.0	300.0	0.0125	64.0	0.0275	136	0.015	57.0	0.0	88	0.0	307	0.0
20200720_BC4_2-PHP.eB mCherry BC5	0.015	2287	0.005	132.0	0.035	2634	0.0175	3899	0.0	1751	0.02	1735	0.0175	159	0.1275	93	0.025	1538	0.025	1883	0.0275	713	0.11	252	0.0025	1035	0.0	5.0	0.0025	543	0.0225	195	0.0375	51.0	0.005	148.0	0.005	300.0	0.0275	64.0	0.02	136	0.1375	57.0	0.0	88	0.0175	307	0.0025
20200720_BC4_2-PHP.V1 mCherry BC4	0.0	2287	0.0	132.0	0.01	2634	0.0	3899	0.0	1751	0.0	1735	0.0	159	0.0	93	0.0	1538	0.0	1883	0.0025	713	0.005	252	0.0	1035	0.0	5.0	0.0	543	0.005	195	0.02	51.0	0.0	148.0	0.0	300.0	0.0	64.0	0.0	136	0.0175	57.0	0.0	88	0.0	307	0.0
20200720_BC4_2-AAV9 mCherry BC5	0.0	2287	0.0	132.0	0.0	2634	0.0	3899	0.0	1751	0.0	1735	0.0	159	0.0	93	0.0	1538	0.0	1883	0.0	713	0.0	252	0.0	1035	0.0	5.0	0.0	543	0.0	195	0.0	51.0	0.0	148.0	0.0	300.0	0.0	64.0	0.0	136	0.0	57.0	0.0	88	0.0	307	0.0
20200720_BC4_2-PHP.C2	0.0075	2287	0.0	132.0	0.0375	2634	0.02	3899	0.0	1751	0.0025	1735	0.0	159	0.03	93	0.01	1538	0.0025	1883	0.0125	713	0.0675	252	0.0025	1035	0.0	5.0	0.0025	543	0.01	195	0.0175	51.0	0.0	148.0	0.01	300.0	0.0	64.0	0.0075	136	0.035	57.0	0.01	88	0.0175	307	0.005
20200720_BC4_2-CAP-B10 mCherry BC4	0.0075	2287	0.0	132.0	0.0225	2634	0.0025	3899	0.0	1751	0.0125	1735	0.0	159	0.0525	93	0.0275	1538	0.0225	1883	0.03	713	0.0625	252	0.0025	1035	0.0	5.0	0.0	543	0.035	195	0.0	51.0	0.0	148.0	0.0025	300.0	0.03	64.0	0.005	136	0.0325	57.0	0.0	88	0.0	307	0.0
20200720_BC4_2-CAP-B10 mCherry BC3	0.015	2287	0.01	132.0	0.055	2634	0.005	3899	0.0	1751	0.0425	1735	0.0	159	0.2225	93	0.055	1538	0.04	1883	0.065	713	0.13	252	0.0	1035	0.0	5.0	0.0	543	0.0575	195	0.035	51.0	0.0025	148.0	0.0025	300.0	0.105	64.0	0.055	136	0.1175	57.0	0.0075	88	0.0125	307	0.0
20200720_BC4_2-PHP.B	0.0025	2287	0.0	132.0	0.005	2634	0.0025	3899	0.0	1751	0.0075	1735	0.0	159	0.0425	93	0.005	1538	0.0075	1883	0.0125	713	0.015	252	0.0	1035	0.0	5.0	0.0	543	0.01	195	0.0775	51.0	0.0	148.0	0.0	300.0	0.015	64.0	0.0075	136	0.0	57.0	0.0	88	0.0	307	0.0
20200720_BC4_2-PHP.eB mCherry BC3	0.015	2287	0.0125	132.0	0.0525	2634	0.025	3899	0.0	1751	0.02	1735	0.01	159	0.0725	93	0.04	1538	0.025	1883	0.06	713	0.125	252	0.0025	1035	0.0	5.0	0.0	543	0.0725	195	0.015	51.0	0.0025	148.0	0.0075	300.0	0.06	64.0	0.0175	136	0.0675	57.0	0.02	88	0.0125	307	0.0075
20200903_TC8-PHP.eB	0.0175	1855	0.0	29.0	0.2	923	0.0975	1902	0.0	809	0.02	2061	0.145	72	0.0925	219	0.0475	986	0.0275	1057	0.09	833	0.165	198	0.005	555	0.225	13.0	0.0	377	0.02	244	0.0175	39.0	0.0	43.0	0.0	71.0	0.06	73.0	0.005	81	0.15	32.0	0.0	13	0.01	51	0.015
20200903_TC8-AAV	0.03	1855	0.0	29.0	0.3275	923	0.1225	1902	0.0	809	0.04	2061	0.175	72	0.135	219	0.0525	986	0.05	1057	0.12	833	0.225	198	0.0075	555	0.23	13.0	0.0	377	0.03	244	0.1075	39.0	0.0	43.0	0.0	71.0	0.0725	73.0	0.01	81	0.1675	32.0	0.0	13	0.0	51	0.0475
20200904_TC9-PHP.eB	0.0075	1830	0.0	1.0	0.32	1021	0.12	2067	0.0	712	0.0275	2269	0.12	62	0.175	180	0.0475	826	0.0525	1075	0.125	1070	0.155	140	0.0025	616	0.2525	23.0	0.01	201	0.0475	228	0.0275	26.0	0.0	25.0	0.0675	38.0	0.065	46.0	0.02	163	0.0525	32.0	0.0	5	0.045	54	0.025
20200904_TC9-AAV	0.025	1830	0.0	1.0	0.4075	1021	0.1675	2067	0.0025	712	0.0575	2269	0.1525	62	0.21	180	0.06	826	0.075	1075	0.1575	1070	0.19	140	0.0125	616	0.4625	23.0	0.035	201	0.055	228	0.0075	26.0	0.05	25.0	0.105	38.0	0.085	46.0	0.025	163	0.06	32.0	0.0	5	0.045	54	0.045
20201120_TC10-AAV	0.2	2582	0.14	53.0	0.3625	702	0.55	2049	0.075	1019	0.285	2718	0.095	110	0.3975	369	0.2475	1583	0.295	1569	0.3275	1357	0.61	259	0.0375	760	0.655	9.0	0.08	99	0.1525	297	0.3675	16.0	0.0175	35.0	0.2675	23.0	0.4425	112.0	0.29	164	0.3525	52.0	0.055	15	0.0925	39	0.115
20210719_BC5-AAV	0.085	1105	0.095	7.0	0.5725	453	0.515	1069	0.0	587	0.0725	2367	0.0875	37	0.3275	274	0.1	664	0.0975	1142	0.1575	849	0.34	120	0.06	269			0.0175	116	0.005	227	0.125	15.0	0.0	4.0	0.0	2.0	0.0675	60.0	0.1525	118	0.11	19.0	0.0	6	0.16	34	0.0875
20210719_BC5-PHP.eB mNeonGreen NLS BC2	0.01	1105	0.0	7.0	0.145	453	0.16	1069	0.0	587	0.01	2367	0.0	37	0.1	274	0.04	664	0.02	1142	0.07	849	0.1275	120	0.0	269			0.0075	116	0.005	227	0.0	15.0	0.0	4.0	0.0	2.0	0.03	60.0	0.05	118	0.0	19.0	0.0	6	0.0	34	0.045
20210719_BC5-PHP.V1	0.0125	1105	0.0	7.0	0.435	453	0.295	1069	0.0	587	0.01	2367	0.065	37	0.12	274	0.0275	664	0.025	1142	0.07	849	0.1175	120	0.01	269			0.025	116	0.0	227	0.2325	15.0	0.0	4.0	0.0	2.0	0.0575	60.0	0.05	118	0.0525	19.0	0.0	6	0.1375	34	0.0
20210719_BC5-PHP.eB mNeonGreen NLS BC1	0.01	1105	0.0	7.0	0.08	453	0.1225	1069	0.0075	587	0.0125	2367	0.06	37	0.075	274	0.0275	664	0.02	1142	0.055	849	0.1475	120	0.005	269			0.0	116	0.0025	227	0.065	15.0	0.0	4.0	0.0	2.0	0.0175	60.0	0.0375	118	0.0	19.0	0.0	6	0.0075	34	0.0
20210719_BC5-PHP.eB mNeonGreen NLS BC3	0.0175	1105	0.0	7.0	0.145	453	0.1725	1069	0.0	587	0.005	2367	0.0275	37	0.1	274	0.0225	664	0.0125	1142	0.0475	849	0.1675	120	0.0125	269			0.0	116	0.0	227	0.0	15.0	0.0	4.0	0.0	2.0	0.02	60.0	0.0125	118	0.1025	19.0	0.0	6	0.03	34	0.0425
20210719_BC5-PHP.eB	0.0475	1105	0.0	7.0	0.2525	453	0.355	1069	0.02	587	0.0225	2367	0.0425	37	0.1875	274	0.065	664	0.0375	1142	0.11	849	0.31	120	0.0075	269			0.005	116	0.005	227	0.055	15.0	0.0	4.0	0.0	2.0	0.05	60.0	0.095	118	0.095	19.0	0.0	6	0.0375	34	0.045
20210719_BC5-PHP.V1 mNeonGreen NLS BC1	0.0025	1105	0.0	7.0	0.19	453	0.0975	1069	0.0	587	0.005	2367	0.0275	37	0.0275	274	0.005	664	0.0075	1142	0.025	849	0.0325	120	0.0	269			0.02	116	0.0	227	0.1225	15.0	0.0	4.0	0.0	2.0	0.02	60.0	0.0125	118	0.0	19.0	0.0	6	0.0575	34	0.0325
20210719_BC5-PHP.V1 mNeonGreen NLS BC2	0.005	1105	0.0	7.0	0.21	453	0.125	1069	0.0	587	0.0025	2367	0.0125	37	0.0375	274	0.01	664	0.005	1142	0.025	849	0.0775	120	0.01	269			0.0	116	0.0	227	0.0525	15.0	0.0	4.0	0.0	2.0	0.035	60.0	0.045	118	0.0	19.0	0.0	6	0.135	34	0.0
20210719_BC5-PHP.eB mNeonGreen NLS BC4	0.0075	1105	0.0	7.0	0.035	453	0.07	1069	0.015	587	0.0075	2367	0.0	37	0.04	274	0.0125	664	0.01	1142	0.015	849	0.105	120	0.0025	269			0.03	116	0.005	227	0.0	15.0	0.0	4.0	0.0	2.0	0.0175	60.0	0.0225	118	0.04	19.0	0.0	6	0.0275	34	0.0
20210719_BC5-PHP.V1 mNeonGreen NLS BC3	0.0075	1105	0.0	7.0	0.2375	453	0.1475	1069	0.0	587	0.005	2367	0.0625	37	0.0725	274	0.015	664	0.0125	1142	0.035	849	0.0475	120	0.0075	269			0.025	116	0.0	227	0.0475	15.0	0.0	4.0	0.0	2.0	0.0325	60.0	0.0075	118	0.0525	19.0	0.0	6	0.04	34	0.0
20210720_BC6-AAV	0.1925	1064			0.3675	457	0.885	897	0.1175	330	0.3225	2024	0.0575	44	0.7175	133	0.2475	345	0.2375	250	0.47	544	0.8075	105	0.0175	233	1.0	1.0	0.0	144	0.1575	130	0.0	3.0	0.1825	10.0			0.445	28.0	0.3925	30	0.3575	23.0	0.0	3	0.2625	33	0.0
20210720_BC6-PHP.eB mNeonGreen NLS BC2	0.0625	1064			0.1325	457	0.4275	897	0.0475	330	0.1075	2024	0.0125	44	0.4	133	0.1875	345	0.1375	250	0.2675	544	0.42	105	0.01	233	1.0	1.0	0.0	144	0.0675	130	0.3325	3.0	0.005	10.0			0.4075	28.0	0.055	30	0.23	23.0	0.0	3	0.0275	33	0.0775
20210720_BC6-PHP.V1	0.0325	1064			0.2375	457	0.3125	897	0.03	330	0.03	2024	0.0	44	0.2125	133	0.0575	345	0.04	250	0.0875	544	0.2625	105	0.0075	233	1.0	1.0	0.0175	144	0.0575	130	0.3025	3.0	0.0	10.0			0.14	28.0	0.0	30	0.135	23.0	0.0	3	0.1425	33	0.01
20210720_BC6-PHP.eB mNeonGreen NLS BC1	0.0725	1064			0.1325	457	0.3725	897	0.0275	330	0.105	2024	0.155	44	0.35	133	0.16	345	0.15	250	0.1925	544	0.4075	105	0.0125	233	1.0	1.0	0.005	144	0.075	130	0.0	3.0	0.015	10.0			0.14	28.0	0.1625	30	0.145	23.0	0.27	3	0.1725	33	0.0
20210720_BC6-PHP.eB mNeonGreen NLS BC3	0.0775	1064			0.13	457	0.4175	897	0.0	330	0.1225	2024	0.01	44	0.405	133	0.155	345	0.1375	250	0.2725	544	0.48	105	0.0075	233	1.0	1.0	0.03	144	0.0725	130	0.0	3.0	0.0975	10.0			0.2425	28.0	0.2175	30	0.2225	23.0	0.0	3	0.0775	33	0.0075
20210720_BC6-PHP.eB	0.2	1064			0.29	457	0.74	897	0.085	330	0.2475	2024	0.06	44	0.575	133	0.34	345	0.36	250	0.45	544	0.685	105	0.015	233	1.0	1.0	0.0225	144	0.15	130	0.33	3.0	0.095	10.0			0.425	28.0	0.31	30	0.3	23.0	0.08	3	0.22	33	0.08
20210720_BC6-PHP.V1 mNeonGreen NLS BC1	0.0175	1064			0.08	457	0.12	897	0.01	330	0.0075	2024	0.01	44	0.0775	133	0.015	345	0.0075	250	0.0325	544	0.0925	105	0.0075	233	1.0	1.0	0.0	144	0.0	130	0.0	3.0	0.0	10.0			0.0575	28.0	0.0	30	0.075	23.0	0.0	3	0.0175	33	0.0
20210720_BC6-PHP.V1 mNeonGreen NLS BC2	0.0	1064			0.0725	457	0.1375	897	0.01	330	0.005	2024	0.0075	44	0.06	133	0.02	345	0.02	250	0.0425	544	0.1	105	0.0	233	0.0	1.0	0.0	144	0.0	130	0.0	3.0	0.0	10.0			0.02	28.0	0.0	30	0.0275	23.0	0.0	3	0.06	33	0.0
20210720_BC6-PHP.eB mNeonGreen NLS BC4	0.0475	1064			0.07	457	0.2625	897	0.0375	330	0.0575	2024	0.0	44	0.215	133	0.085	345	0.105	250	0.1625	544	0.2975	105	0.0075	233	1.0	1.0	0.0	144	0.06	130	0.0	3.0	0.0	10.0			0.1325	28.0	0.12	30	0.1275	23.0	0.0	3	0.025	33	0.05
20210720_BC6-PHP.V1 mNeonGreen NLS BC3	0.02	1064			0.135	457	0.16	897	0.01	330	0.015	2024	0.0	44	0.1175	133	0.03	345	0.0125	250	0.0275	544	0.155	105	0.0025	233	1.0	1.0	0.03	144	0.0575	130	0.32	3.0	0.0	10.0			0.09	28.0	0.0125	30	0.025	23.0	0.0	3	0.135	33	0.0375
20210726_TC11-AAV	0.4225	645	0.0	5.0	0.5225	240	0.97	628	0.0875	293	0.5675	1338	0.0	25	0.88	85	0.7175	91	0.635	762	0.76	162	0.84	120	0.0425	190			0.0375	83	0.425	112	0.2975	59.0	0.1075	11.0	0.2525	9.0	1.0	3.0	0.55	45	0.51	10.0	0.0	5	0.0	49	0.1225
20210728_TC12-AAV	0.2775	857	0.475	3.0	0.4875	623	0.685	1522	0.055	1099	0.255	3304	0.1975	100	0.68	172	0.4025	29	0.26	2851	0.5825	121	0.525	402	0.035	536	0.0	1.0	0.015	428	0.12	313	0.2875	188.0	0.2125	18.0	0.165	168.0	0.44	2.0	0.51	90	0.37	70.0	1.0	4	0.155	110	0.015
[truncated: 5 more columns]
