# Supplementary material for: Deep Parallel Characterization of AAV Tropism and AAV-Mediated Transcriptional Changes via Single-Cell RNA Sequencing
Source: Front Immunol. 2021 Oct 21;12:730825. doi: 10.3389/fimmu.2021.730825 (PMC8574206; doi:10.3389/fimmu.2021.730825)
Supplement: Supplementary file 6 [file DataSheet_6.xlsx]

## Sheet: Committed Oligodendrocyte_25DPI
Gene ID	Mean expression	L2FC	L2FC SE	Stat	P-value	Adjusted P-value	Gene Name
ENSMUSG00000051951	2.416	0.3292	1.313	0.2507	0.8021	0.9996	Xkr4
ENSMUSG00000102331	5.15	0.0427	0.8712	0.04901	0.9609	0.9996	Gm19938
ENSMUSG00000025902	0.9376	-0.5552	2.083	-0.2665	0.7898	0.9996	Sox17
ENSMUSG00000033845	45.41	0.1795	0.3512	0.5111	0.6093	0.9996	Mrpl15
ENSMUSG00000025903	4.65	0.3653	0.9187	0.3976	0.6909	0.9996	Lypla1
ENSMUSG00000033813	49.96	-0.02501	0.3472	-0.07202	0.9426	0.9996	Tcea1
ENSMUSG00000002459	3.997	1.512	1.146	1.32	0.1868	0.9996	Rgs20
ENSMUSG00000033793	50.72	0.7201	0.3595	2.003	0.04516	0.9996	Atp6v1h
ENSMUSG00000025907	43.74	0.272	0.3516	0.7735	0.4392	0.9996	Rb1cc1
ENSMUSG00000090031	4.012	-0.9028	1.024	-0.8819	0.3779	0.9996	4732440D04Rik
ENSMUSG00000033740	28.79	0.08285	0.4145	0.1999	0.8416	0.9996	St18
ENSMUSG00000051285	61.74	-0.08356	0.3147	-0.2655	0.7906	0.9996	Pcmtd1
ENSMUSG00000097797	0.8175	0.2375	2.014	0.1179	0.9061	0.9996	Gm26901
ENSMUSG00000025909	6.046	-1.057	0.8824	-1.198	0.231	0.9996	Sntg1
ENSMUSG00000061024	29.93	-0.1719	0.4076	-0.4218	0.6732	0.9996	Rrs1
ENSMUSG00000025911	3.147	-0.7591	1.193	-0.6361	0.5247	0.9996	Adhfe1
ENSMUSG00000079671	0.3546	0.4784	2.937	0.1629	0.8706	0.9996	2610203C22Rik
ENSMUSG00000067879	47.19	-0.4803	0.3637	-1.321	0.1866	0.9996	Vxn
ENSMUSG00000025912	1.682	-0.8465	1.54	-0.5496	0.5826	0.9996	Mybl1
ENSMUSG00000045210	17.03	0.2171	0.5027	0.4319	0.6658	0.9996	Vcpip1
ENSMUSG00000097893	0.2851	0.1273	3.204	0.03973	0.9683	0.9996	1700034P13Rik
ENSMUSG00000025915	8.326	0.1206	0.725	0.1663	0.8679	0.9996	Sgk3
ENSMUSG00000046101	0.9966	-0.4169	2.005	-0.2079	0.8353	0.9996	Mcmdc2
ENSMUSG00000098234	36.66	0.03715	0.427	0.08701	0.9307	0.9996	Snhg6
ENSMUSG00000025916	0.1033	-1.52	4.04	-0.3762	0.7067	0.9996	Ppp1r42
ENSMUSG00000025917	71.04	-0.1452	0.305	-0.4761	0.634	0.9996	Cops5
ENSMUSG00000056763	23.93	-0.2745	0.498	-0.5512	0.5815	0.9996	Cspp1
ENSMUSG00000067851	27.5	0.1309	0.4128	0.3171	0.7512	0.9996	Arfgef1
ENSMUSG00000042501	1.011	-1.022	2.091	-0.4889	0.6249	0.9996	Cpa6
ENSMUSG00000048960	4.582	0.8793	0.9371	0.9383	0.3481	0.9996	Prex2
ENSMUSG00000057715	3.327	0.7477	1.107	0.6755	0.4993	0.9996	A830018L16Rik
ENSMUSG00000016918	1.57	0.07254	1.626	0.04462	0.9644	0.9996	Sulf1
ENSMUSG00000025938	0.2245	1.376	3.999	0.344	0.7308	0.9996	Slco5a1
ENSMUSG00000005886	15.78	0.1287	0.5321	0.2418	0.809	0.9996	Ncoa2
ENSMUSG00000101476	0.1123	0.6796	4.033	0.1685	0.8662	0.9996	Gm29570
ENSMUSG00000025935	32.24	-0.5419	0.395	-1.372	0.17	0.9996	Tram1
ENSMUSG00000025937	8.315	-0.7838	0.6987	-1.122	0.262	0.9996	Lactb2
ENSMUSG00000025932	7.227	0.5265	0.797	0.6607	0.5088	0.9996	Eya1
ENSMUSG00000054493	0.1123	0.6796	4.033	0.1685	0.8662	0.9996	Gm9947
ENSMUSG00000025930	0.4001	0.7745	3.393	0.2282	0.8195	0.9996	Msc
ENSMUSG00000092083	1.855	-0.2173	1.454	-0.1494	0.8813	0.9996	Kcnb2
ENSMUSG00000025925	8.898	0.4591	0.6951	0.6605	0.5089	0.9996	Terf1
ENSMUSG00000067795	0.1639	0.02148	4.017	0.005348	0.9957	0.9996	4930444P10Rik
ENSMUSG00000043716	299	-0.06351	0.2261	-0.2809	0.7788	0.9996	Rpl7
ENSMUSG00000025921	2.298	0.4769	1.297	0.3676	0.7132	0.9996	Rdh10
ENSMUSG00000025920	11.56	0.03171	0.6121	0.0518	0.9587	0.9996	Stau2
ENSMUSG00000025939	30.38	0.1786	0.4252	0.42	0.6745	0.9996	Ube2w
ENSMUSG00000079658	121.8	0.1193	0.2552	0.4675	0.6402	0.9996	Eloc
ENSMUSG00000025940	31.03	0.3915	0.3992	0.9806	0.3268	0.9996	Tmem70
ENSMUSG00000025779	2.465	-0.7065	1.327	-0.5324	0.5944	0.9996	Ly96
ENSMUSG00000042686	3.779	1.201	1.064	1.128	0.2592	0.9996	Jph1
ENSMUSG00000025777	6.49	-0.8416	0.7897	-1.066	0.2866	0.9996	Gdap1
ENSMUSG00000067780	0.1868	-1.845	4.033	-0.4575	0.6473	0.9996	Pi15
ENSMUSG00000025776	0.1868	-1.845	4.033	-0.4575	0.6473	0.9996	Crispld1
ENSMUSG00000041859	1.958	0.5747	1.449	0.3965	0.6917	0.9996	Mcm3
ENSMUSG00000097934	0.7115	-0.8435	2.656	-0.3176	0.7508	0.9996	6720483E21Rik
ENSMUSG00000025931	28.38	-0.4441	0.4508	-0.9852	0.3245	0.9996	Paqr8
ENSMUSG00000041809	0.7259	0.7183	2.36	0.3044	0.7608	0.9996	Efhc1
ENSMUSG00000041779	2.048	-0.6908	1.412	-0.4894	0.6246	0.9996	Tram2
ENSMUSG00000025933	44.73	0.3116	0.34	0.9164	0.3594	0.9996	Tmem14a
ENSMUSG00000025934	1.514	-0.5965	1.67	-0.3572	0.7209	0.9996	Gsta3
ENSMUSG00000099343	0.2384	-2.109	3.728	-0.5657	0.5716	0.9996	Gm28836
ENSMUSG00000028033	5.584	0.2304	0.8864	0.2599	0.7949	0.9996	Kcnq5
ENSMUSG00000041670	10.03	-0.6329	0.6825	-0.9273	0.3538	0.9996	Rims1
ENSMUSG00000100775	0.6726	-1.865	2.601	-0.7172	0.4733	0.9996	Gm29107
ENSMUSG00000026158	13.65	-0.1003	0.553	-0.1814	0.856	0.9996	Ogfrl1
ENSMUSG00000026156	15.23	-0.8105	0.5299	-1.529	0.1262	0.9996	B3gat2
ENSMUSG00000026155	118.7	-0.07621	0.2499	-0.3049	0.7604	0.9996	Smap1
ENSMUSG00000026154	64.92	0.01811	0.3002	0.06032	0.9519	0.9996	Sdhaf4
ENSMUSG00000026153	10.79	0.3933	0.6217	0.6327	0.5269	0.9996	Fam135a
ENSMUSG00000026147	14.85	0.4125	0.5336	0.773	0.4395	0.9996	Col9a1
ENSMUSG00000026141	0.945	-0.0668	2.089	-0.03198	0.9745	0.9996	Col19a1
ENSMUSG00000073725	91.51	0.007113	0.2715	0.0262	0.9791	0.9996	Lmbrd1
ENSMUSG00000033569	8.643	-0.108	0.6727	-0.1606	0.8724	0.9996	Adgrb3
ENSMUSG00000048874	52.44	-0.1447	0.356	-0.4064	0.6844	0.9996	Phf3
ENSMUSG00000026064	0.5592	0.2646	2.347	0.1127	0.9102	0.9996	Ptp4a1
ENSMUSG00000117310	0.5363	-0.1619	2.71	-0.05975	0.9524	0.9996	Ptp4a1
ENSMUSG00000026058	11.35	0.006081	0.6208	0.009795	0.9922	0.9996	Khdrbs2
ENSMUSG00000091318	0.05164	-1.141	4.046	-0.2821	0.7779	0.9996	Gm5415
ENSMUSG00000102917	0.1639	0.02148	4.017	0.005348	0.9957	0.9996	Gm37724
ENSMUSG00000026134	16.42	0.1987	0.5028	0.3951	0.6927	0.9996	Prim2
ENSMUSG00000004768	12.93	0.279	0.6023	0.4633	0.6432	0.9996	Rab23
ENSMUSG00000042215	8.662	0.1745	0.6847	0.2549	0.7988	0.9996	Bag2
ENSMUSG00000042197	26.79	-0.2585	0.4215	-0.6134	0.5396	0.9996	Zfp451
ENSMUSG00000042182	7.336	0.2169	0.7398	0.2932	0.7694	0.9996	Bend6
ENSMUSG00000026131	170.1	-0.01526	0.2577	-0.05921	0.9528	0.9996	Dst
ENSMUSG00000096992	0.5213	0.836	2.641	0.3165	0.7516	0.9996	Gm26788
ENSMUSG00000102336	0.1868	-1.845	4.033	-0.4575	0.6473	0.9996	Gm37233
ENSMUSG00000042111	44.83	-0.1332	0.3458	-0.3851	0.7001	0.9996	Ccdc115
ENSMUSG00000026127	23.6	0.1356	0.4486	0.3022	0.7625	0.9996	Imp4
ENSMUSG00000026126	1.157	0.3595	1.725	0.2084	0.8349	0.9996	Ptpn18
ENSMUSG00000045174	0.4518	0.0695	3.026	0.02297	0.9817	0.9996	Amer3
ENSMUSG00000037509	5.909	-0.3081	0.8397	-0.3669	0.7137	0.9996	Arhgef4
ENSMUSG00000104002	0.1123	0.6796	4.033	0.1685	0.8662	0.9996	Gm38336
ENSMUSG00000037503	20.38	-0.003048	0.4711	-0.006471	0.9948	0.9996	Fam168b
ENSMUSG00000026123	10.84	-0.421	0.632	-0.6662	0.5053	0.9996	Plekhb2
ENSMUSG00000102531	0.06952	0.3755	4.045	0.09282	0.926	0.9996	1110002O04Rik
ENSMUSG00000045216	5.572	0.07112	0.8305	0.08563	0.9318	0.9996	Hs6st1
ENSMUSG00000037470	11.62	0.3647	0.602	0.6058	0.5447	0.9996	Uggt1
ENSMUSG00000047180	1.2	3.338	3.932	0.8489	0.3959	0.9996	Neurl3
ENSMUSG00000037447	3.235	0.1583	1.236	0.1281	0.8981	0.9996	Arid5a
ENSMUSG00000102762	0.3546	0.4784	2.937	0.1629	0.8706	0.9996	4930403P22Rik
ENSMUSG00000010453	8.966	-0.2548	0.68	-0.3748	0.7078	0.9996	Kansl3
ENSMUSG00000001143	13.95	-0.3421	0.5493	-0.6227	0.5335	0.9996	Lman2l
ENSMUSG00000037408	3.135	-0.2112	1.19	-0.1775	0.8591	0.9996	Cnnm4
ENSMUSG00000001138	10.32	0.02315	0.6269	0.03693	0.9705	0.9996	Cnnm3
ENSMUSG00000102845	0.1033	-1.52	4.04	-0.3762	0.7067	0.9996	Gm38033
ENSMUSG00000067653	2.602	0.1895	1.294	0.1464	0.8836	0.9996	Ankrd23
ENSMUSG00000079610	21	0.1769	0.4621	0.3829	0.7018	0.9996	Ankrd39
ENSMUSG00000026121	12.65	0.4626	0.6383	0.7248	0.4686	0.9996	Sema4c
ENSMUSG00000087589	1.085	0.02161	1.815	0.01191	0.9905	0.9996	D430040D24Rik
ENSMUSG00000046337	1.305	1.328	1.648	0.806	0.4203	0.9996	Fam178b
ENSMUSG00000061518	429.5	0.02805	0.1979	0.1417	0.8873	0.9996	Cox5b
ENSMUSG00000026117	0.05164	-1.141	4.046	-0.2821	0.7779	0.9996	Zap70
ENSMUSG00000026116	13.2	0.05671	0.5604	0.1012	0.9194	0.9996	Tmem131
ENSMUSG00000102930	0.4291	-0.8683	2.746	-0.3162	0.7519	0.9996	Gm38115
ENSMUSG00000050122	0.2384	-2.109	3.728	-0.5657	0.5716	0.9996	Vwa3b
ENSMUSG00000026113	56.83	0.5951	0.4256	1.398	0.1621	0.9996	Inpp4a
ENSMUSG00000026112	15.05	0.165	0.5422	0.3043	0.7609	0.9996	Coa5
ENSMUSG00000026111	129.6	0.405	0.2631	1.539	0.1238	0.9996	Unc50
ENSMUSG00000026110	5.345	0.08744	0.909	0.0962	0.9234	0.9996	Mgat4a
ENSMUSG00000026090	5.139	-0.9108	0.8704	-1.046	0.2954	0.9996	2010300C02Rik
ENSMUSG00000060771	4.81	-0.6092	0.9194	-0.6626	0.5076	0.9996	Tsga10
ENSMUSG00000097268	0.1212	-0.2827	4.029	-0.07015	0.9441	0.9996	Gm26805
ENSMUSG00000037216	1.949	1.063	1.479	0.7189	0.4722	0.9996	Lipt1
ENSMUSG00000026088	12.79	0.3126	0.5659	0.5524	0.5807	0.9996	Mitd1
ENSMUSG00000026087	62.81	-0.02273	0.3045	-0.07464	0.9405	0.9996	Mrpl30
ENSMUSG00000058407	84.68	0.08221	0.2677	0.3071	0.7588	0.9996	Txndc9
ENSMUSG00000026083	66.51	-0.1849	0.2978	-0.621	0.5346	0.9996	Eif5b
ENSMUSG00000026082	14.57	0.2422	0.5481	0.4418	0.6586	0.9996	Rev1
ENSMUSG00000037138	1.602	-0.628	1.519	-0.4133	0.6794	0.9996	Aff3
ENSMUSG00000087131	0.2245	1.376	3.999	0.344	0.7308	0.9996	Gm16152
ENSMUSG00000048814	10.11	-0.4803	0.6337	-0.7579	0.4485	0.9996	Lonrf2
ENSMUSG00000026080	3.606	-0.1747	1.047	-0.1669	0.8675	0.9996	Chst10
ENSMUSG00000026078	58.85	0.09794	0.3043	0.3218	0.7476	0.9996	Pdcl3
ENSMUSG00000026077	0.593	-0.4858	2.27	-0.214	0.8306	0.9996	Npas2
ENSMUSG00000073702	188.9	-0.04221	0.2455	-0.172	0.8635	0.9996	Rpl31
ENSMUSG00000003134	15.19	-0.2413	0.523	-0.4613	0.6446	0.9996	Tbc1d8
ENSMUSG00000003135	13.62	-0.02803	0.5451	-0.05143	0.959	0.9996	Cnot11
ENSMUSG00000085894	0.7418	-1.391	2.392	-0.5815	0.5609	0.9996	Gm15832
ENSMUSG00000048234	6.702	0.02299	0.8007	0.02871	0.9771	0.9996	Rnf149
ENSMUSG00000050967	12.41	-0.1673	0.6452	-0.2593	0.7954	0.9996	Creg2
ENSMUSG00000097083	0.6936	-2.22	2.619	-0.8475	0.3967	0.9996	D930019O06Rik
ENSMUSG00000101634	0.1868	-1.845	4.033	-0.4575	0.6473	0.9996	1700066B17Rik
ENSMUSG00000026074	201.8	0.07631	0.2586	0.2951	0.7679	0.9996	Map4k4
ENSMUSG00000097899	1.105	-2.525	1.984	-1.273	0.2032	0.9996	Gm16894
ENSMUSG00000026072	0.1033	-1.52	4.04	-0.3762	0.7067	0.9996	Il1r1
ENSMUSG00000041945	1.458	1.025	1.804	0.5678	0.5702	0.9996	Mfsd9
ENSMUSG00000079588	0.3079	-1.228	3.138	-0.3913	0.6956	0.9996	Tmem182
ENSMUSG00000053640	0.1123	0.6796	4.033	0.1685	0.8662	0.9996	Gm9915
ENSMUSG00000101299	0.1868	-1.845	4.033	-0.4575	0.6473	0.9996	Gm28175
ENSMUSG00000060424	30.55	-0.2127	0.4253	-0.5001	0.617	0.9996	Pantr1
ENSMUSG00000093436	1.019	-1.428	2.052	-0.696	0.4864	0.9996	Gm20646
ENSMUSG00000045515	21.68	0.2219	0.4697	0.4725	0.6366	0.9996	Pou3f3
ENSMUSG00000097063	0.4847	1.495	2.596	0.5761	0.5645	0.9996	Pantr2
ENSMUSG00000099784	0.06952	0.3755	4.045	0.09282	0.926	0.9996	Dalir
ENSMUSG00000060679	18.91	-0.07689	0.5164	-0.1489	0.8816	0.9996	Mrps9
ENSMUSG00000041907	4.878	0.2485	0.9482	0.262	0.7933	0.9996	Gpr45
ENSMUSG00000070939	14.74	0.1179	0.5423	0.2175	0.8279	0.9996	Tgfbrap1
ENSMUSG00000100269	0.8205	-1.211	2.221	-0.5451	0.5857	0.9996	Gm28782
ENSMUSG00000041878	0.867	1.548	2.042	0.7581	0.4484	0.9996	8430432A02Rik
ENSMUSG00000010290	8.134	0.02747	0.7407	0.03709	0.9704	0.9996	AI597479
ENSMUSG00000008136	7.092	-0.5736	0.7607	-0.754	0.4509	0.9996	Fhl2
ENSMUSG00000066877	2.569	0.9935	1.261	0.7879	0.4308	0.9996	Nck2
ENSMUSG00000057363	11.18	0.1727	0.6289	0.2746	0.7837	0.9996	Uxs1
ENSMUSG00000041763	17.58	-0.1053	0.4981	-0.2114	0.8326	0.9996	Tpp2
ENSMUSG00000047343	0.6852	0.9838	2.263	0.4347	0.6638	0.9996	Mettl21c
ENSMUSG00000091844	0.3099	-2.462	3.646	-0.6754	0.4994	0.9996	Gm8251
ENSMUSG00000026049	5.396	0.8675	0.8741	0.9925	0.321	0.9996	Tex30
ENSMUSG00000026047	9.731	0.3487	0.6576	0.5302	0.596	0.9996	Poglut2
ENSMUSG00000041684	6.152	0.2373	0.7865	0.3017	0.7629	0.9996	Bivm
ENSMUSG00000026048	9.73	-0.01535	0.6334	-0.02423	0.9807	0.9996	Ercc5
ENSMUSG00000056870	0.06952	0.3755	4.045	0.09282	0.926	0.9996	Gulp1
ENSMUSG00000025995	15.44	0.09537	0.5275	0.1808	0.8565	0.9996	Wdr75
ENSMUSG00000025993	1.188	-2.638	1.961	-1.345	0.1786	0.9996	Slc40a1
ENSMUSG00000041144	1.959	1.508	1.69	0.8925	0.3721	0.9996	Dnah7b
ENSMUSG00000101337	0.05164	-1.141	4.046	-0.2821	0.7779	0.9996	Dnah7c
ENSMUSG00000025986	18.46	0.03086	0.4873	0.06332	0.9495	0.9996	Slc39a10
ENSMUSG00000100213	0.8046	-1.275	2.187	-0.5832	0.5598	0.9996	Gm28151
ENSMUSG00000099608	0.2086	1.341	4	0.3353	0.7374	0.9996	4933411E06Rik
ENSMUSG00000026109	303.8	0.1267	0.2618	0.4839	0.6285	0.9996	Tmeff2
ENSMUSG00000100671	0.3258	-0.3776	3.32	-0.1137	0.9094	0.9996	Gm28322
ENSMUSG00000099924	22.63	-0.1824	0.5558	-0.3281	0.7428	0.9996	Gm28320
ENSMUSG00000099625	1.996	0.4807	1.375	0.3496	0.7267	0.9996	Gm29325
ENSMUSG00000101799	0.449	0.3252	2.706	0.1202	0.9043	0.9996	9330175M20Rik
ENSMUSG00000045954	4.028	0.8571	1.06	0.8084	0.4189	0.9996	Cavin2
ENSMUSG00000026107	2.806	0.6616	1.31	0.505	0.6136	0.9996	Nabp1
ENSMUSG00000018417	0.9505	1.539	2.008	0.7661	0.4436	0.9996	Myo1b
ENSMUSG00000062939	0.1868	-1.845	4.033	-0.4575	0.6473	0.9996	Stat4
ENSMUSG00000109599	0.2672	-0.6476	3.567	-0.1816	0.8559	0.9996	Gm31812
ENSMUSG00000026104	17.29	0.1657	0.5204	0.3185	0.7501	0.9996	Stat1
ENSMUSG00000026103	29.48	-0.1767	0.4372	-0.4042	0.6861	0.9996	Gls
ENSMUSG00000002881	8.847	0.3832	0.7279	0.5264	0.5986	0.9996	Nab1
ENSMUSG00000043015	2.896	0.2735	1.184	0.2309	0.8174	0.9996	Nemp2
ENSMUSG00000041439	19.14	0.07709	0.5232	0.1473	0.8829	0.9996	Mfsd6
ENSMUSG00000026102	5.688	-0.3282	0.8129	-0.4038	0.6864	0.9996	Inpp1
ENSMUSG00000041426	18.08	-0.2292	0.4916	-0.4662	0.6411	0.9996	Hibch
ENSMUSG00000043629	1.423	0.2731	1.615	0.1691	0.8657	0.9996	1700019D03Rik
ENSMUSG00000026100	0.06952	0.3755	4.045	0.09282	0.926	0.9996	Mstn
ENSMUSG00000026098	3.96	1.476	1.145	1.289	0.1975	0.9996	Pms1
ENSMUSG00000100763	0.139	0.9392	4.018	0.2337	0.8152	0.9996	Gm28777
ENSMUSG00000026097	19.25	0.5939	0.4744	1.252	0.2106	0.9996	Ormdl1
ENSMUSG00000026096	7.198	-0.4829	0.8032	-0.6012	0.5477	0.9996	Osgepl1
ENSMUSG00000026095	12.75	0.02701	0.5686	0.0475	0.9621	0.9996	Asnsd1
ENSMUSG00000096141	0.2851	0.1273	3.204	0.03973	0.9683	0.9996	Dnah7a
ENSMUSG00000026094	2.42	0.6459	1.426	0.453	0.6506	0.9996	Stk17b
ENSMUSG00000042807	2.41	-1.394	1.295	-1.076	0.2818	0.9996	Hecw2
ENSMUSG00000041303	14.68	0.2903	0.5547	0.5234	0.6007	0.9996	Gtf3c3
ENSMUSG00000073678	17.64	0.1086	0.5138	0.2113	0.8327	0.9996	Pgap1
ENSMUSG00000052331	74.43	0.00678	0.2768	0.0245	0.9805	0.9996	Ankrd44
ENSMUSG00000025982	135.2	0.1334	0.2386	0.5593	0.5759	0.9996	Sf3b1
ENSMUSG00000025981	22.89	0.1434	0.4933	0.2908	0.7712	0.9996	Coq10b
ENSMUSG00000025980	127.6	0.1902	0.2443	0.7785	0.4363	0.9996	Hspd1
ENSMUSG00000073676	243.3	-0.07296	0.244	-0.299	0.7649	0.9996	Hspe1
ENSMUSG00000025979	64.8	0.05594	0.3171	0.1764	0.86	0.9996	Mob4
ENSMUSG00000025978	9.587	0.1243	0.644	0.1931	0.8469	0.9996	Rftn2
ENSMUSG00000097649	1.869	0.8448	1.437	0.5881	0.5565	0.9996	Gm10561
ENSMUSG00000046994	5.071	-1.306	0.9852	-1.326	0.1849	0.9996	Mars2
ENSMUSG00000038349	53.19	0.1536	0.3428	0.4481	0.6541	0.9996	Plcl1
ENSMUSG00000038331	1.017	0.1742	1.84	0.09472	0.9245	0.9996	Satb2
ENSMUSG00000087022	4.092	-0.4325	0.985	-0.4391	0.6606	0.9996	9130024F11Rik
ENSMUSG00000097519	0.05164	-1.141	4.046	-0.2821	0.7779	0.9996	4930558J18Rik
ENSMUSG00000038323	19.57	-0.4129	0.5248	-0.7868	0.4314	0.9996	1700066M21Rik
ENSMUSG00000048495	16.15	-0.04529	0.5207	-0.08699	0.9307	0.9996	Tyw5
ENSMUSG00000025971	23.6	0.6301	0.4743	1.328	0.1841	0.9996	Maip1
ENSMUSG00000038305	6.243	-0.206	0.8709	-0.2366	0.813	0.9996	Spats2l
ENSMUSG00000054770	7.782	0.0338	0.7286	0.0464	0.963	0.9996	Kctd18
ENSMUSG00000026039	0.2851	0.1273	3.204	0.03973	0.9683	0.9996	Sgo2a
ENSMUSG00000063558	0.1212	-0.2827	4.029	-0.07015	0.9441	0.9996	Aox1
ENSMUSG00000038242	0.2563	-0.9687	3.653	-0.2651	0.7909	0.9996	Aox4
ENSMUSG00000051223	131.6	0.2738	0.2609	1.05	0.2939	0.9996	Bzw1
ENSMUSG00000026034	62.43	0.5324	0.3264	1.631	0.1029	0.9996	Clk1
ENSMUSG00000026035	19.66	0.0816	0.5001	0.1632	0.8704	0.9996	Ppil3
ENSMUSG00000026036	7.873	0.06314	0.7218	0.08748	0.9303	0.9996	Nif3l1
ENSMUSG00000026037	20.59	-0.4405	0.4931	-0.8933	0.3717	0.9996	Orc2
ENSMUSG00000085054	0.2423	-0.09648	3.7	-0.02608	0.9792	0.9996	Gm15834
ENSMUSG00000038174	18.6	-0.3186	0.4813	-0.6619	0.508	0.9996	Fam126b
ENSMUSG00000026032	149.9	-0.05427	0.2387	-0.2274	0.8201	0.9996	Ndufb3
ENSMUSG00000026031	5.673	0.1018	0.8511	0.1196	0.9048	0.9996	Cflar
ENSMUSG00000026029	0.05164	-1.141	4.046	-0.2821	0.7779	0.9996	Casp8
ENSMUSG00000026028	8.006	0.8299	0.7598	1.092	0.2747	0.9996	Trak2
ENSMUSG00000026027	8.262	-0.4493	0.6899	-0.6513	0.5148	0.9996	Stradb
ENSMUSG00000038079	34.75	-0.2729	0.3924	-0.6955	0.4868	0.9996	Tmem237
ENSMUSG00000097573	1.41	1.089	1.694	0.6427	0.5204	0.9996	G730003C15Rik
ENSMUSG00000079550	0.1033	-1.52	4.04	-0.3762	0.7067	0.9996	Mpp4
ENSMUSG00000026024	1.118	-1.094	1.816	-0.6026	0.5468	0.9996	Als2
ENSMUSG00000041075	0.1818	1.175	4.007	0.2932	0.7694	0.9996	Fzd7
ENSMUSG00000047361	0.1818	1.175	4.007	0.2932	0.7694	0.9996	Gm973
ENSMUSG00000026021	116.1	-0.01338	0.2608	-0.05128	0.9591	0.9996	Sumo1
ENSMUSG00000026020	19.12	0.1098	0.4871	0.2255	0.8216	0.9996	Nop58
ENSMUSG00000067336	19.7	-0.09777	0.4748	-0.2059	0.8368	0.9996	Bmpr2
ENSMUSG00000041040	15.13	0.1649	0.5609	0.294	0.7687	0.9996	Fam117b
ENSMUSG00000026018	2.747	-0.1082	1.186	-0.09123	0.9273	0.9996	Ica1l
ENSMUSG00000026019	17.28	0.1996	0.5286	0.3776	0.7057	0.9996	Wdr12
ENSMUSG00000026017	4.967	-0.2215	0.9091	-0.2436	0.8075	0.9996	Carf
ENSMUSG00000073664	19.14	0.09729	0.4736	0.2054	0.8372	0.9996	Nbeal1
ENSMUSG00000049439	44.25	0.07393	0.3502	0.2111	0.8328	0.9996	Cyp20a1
ENSMUSG00000026782	29.38	0.07438	0.4352	0.1709	0.8643	0.9996	Abi2
ENSMUSG00000026014	20.04	0.06184	0.4931	0.1254	0.9002	0.9996	Raph1
ENSMUSG00000052062	0.7003	1.042	2.274	0.4581	0.6469	0.9996	Pard3b
ENSMUSG00000025969	3.02	0.3959	1.26	0.3143	0.7533	0.9996	Nrp2
ENSMUSG00000100811	0.3953	0.05225	3.08	0.01696	0.9865	0.9996	Gm29083
ENSMUSG00000040865	21.72	-0.2416	0.4886	-0.4945	0.621	0.9996	Ino80d
ENSMUSG00000084799	5.251	-0.2751	0.8547	-0.3219	0.7475	0.9996	Ino80dos
ENSMUSG00000101599	13.39	-0.08307	0.5733	-0.1449	0.8848	0.9996	Gm20342
ENSMUSG00000025968	50.45	-0.07419	0.323	-0.2297	0.8183	0.9996	Ndufs1
ENSMUSG00000025967	214.7	0.1133	0.2357	0.4809	0.6306	0.9996	Eef1b2
ENSMUSG00000027520	1.953	-0.9343	1.426	-0.655	0.5125	0.9996	Zdbf2
ENSMUSG00000025964	37.87	0.5181	0.3986	1.3	0.1937	0.9996	Adam23
ENSMUSG00000025962	6.159	-0.1941	0.7943	-0.2444	0.8069	0.9996	Fastkd2
ENSMUSG00000025959	80.1	-0.1391	0.2951	-0.4714	0.6373	0.9996	Klf7
ENSMUSG00000025958	20.11	0.2637	0.4748	0.5553	0.5787	0.9996	Creb1
ENSMUSG00000025956	5.215	0.3668	0.8993	0.4078	0.6834	0.9996	Mettl21a
ENSMUSG00000087213	1.159	-1.284	1.777	-0.7223	0.4701	0.9996	2810408I11Rik
ENSMUSG00000070871	15.6	-0.006703	0.5566	-0.01204	0.9904	0.9996	Ccnyl1
ENSMUSG00000045005	1.517	0.5611	1.555	0.3609	0.7182	0.9996	Fzd5
ENSMUSG00000051344	8.246	0.4129	0.7212	0.5724	0.567	0.9996	Plekhm3
ENSMUSG00000044816	0.05164	-1.141	4.046	-0.2821	0.7779	0.9996	D630023F18Rik
ENSMUSG00000025950	162.6	0.301	0.3055	0.9852	0.3245	0.9996	Idh1
ENSMUSG00000025949	16.79	-0.1991	0.5078	-0.3922	0.6949	0.9996	Pikfyve
ENSMUSG00000015222	98.78	-0.4407	0.3196	-1.379	0.168	0.9996	Map2
ENSMUSG00000073656	0.1639	0.02148	4.017	0.005348	0.9957	0.9996	Gm10558
ENSMUSG00000055567	7.4	-0.3218	0.7392	-0.4352	0.6634	0.9996	Unc80
ENSMUSG00000026005	18.75	0.2838	0.4846	0.5857	0.5581	0.9996	Rpe
ENSMUSG00000026004	7.037	-0.355	0.8569	-0.4142	0.6787	0.9996	Kansl1l
ENSMUSG00000026003	36.75	-0.1047	0.3585	-0.292	0.7703	0.9996	Acadl
ENSMUSG00000061816	0.05164	-1.141	4.046	-0.2821	0.7779	0.9996	Myl1
ENSMUSG00000026000	40.51	-0.09687	0.4037	-0.2399	0.8104	0.9996	Lancl1
ENSMUSG00000062209	27.23	-0.148	0.4485	-0.33	0.7414	0.9996	Erbb4
ENSMUSG00000100354	0.1123	0.6796	4.033	0.1685	0.8662	0.9996	Gm29113
ENSMUSG00000025997	14.53	-0.803	0.5646	-1.422	0.155	0.9996	Ikzf2
ENSMUSG00000100815	0.1033	-1.52	4.04	-0.3762	0.7067	0.9996	Gm29112
ENSMUSG00000099954	0.05164	-1.141	4.046	-0.2821	0.7779	0.9996	Gm28112
ENSMUSG00000045648	0.1728	-0.6611	4.023	-0.1644	0.8695	0.9996	Vwc2l
ENSMUSG00000026196	1.1	-0.8963	1.906	-0.4702	0.6382	0.9996	Bard1
ENSMUSG00000026192	15.51	0.3556	0.5176	0.687	0.4921	0.9996	Atic
ENSMUSG00000026193	0.7597	-0.4088	2.193	-0.1864	0.8522	0.9996	Fn1
ENSMUSG00000039395	0.642	-1.758	2.917	-0.6028	0.5467	0.9996	Mreg
ENSMUSG00000026189	7.031	0.2883	0.7774	0.3709	0.7107	0.9996	Pecr
ENSMUSG00000026188	2.283	-0.5458	1.421	-0.384	0.701	0.9996	Tmem169
ENSMUSG00000026187	4.86	-0.02163	0.9055	-0.02389	0.9809	0.9996	Xrcc5
ENSMUSG00000039372	0.3278	0.3251	3.303	0.09841	0.9216	0.9996	March4
ENSMUSG00000039354	4.037	-0.967	1.01	-0.9574	0.3384	0.9996	Smarcal1
ENSMUSG00000110712	0.1123	0.6796	4.033	0.1685	0.8662	0.9996	Gm39662
ENSMUSG00000046330	440.9	-0.1481	0.2433	-0.6086	0.5428	0.9996	Rpl37a
ENSMUSG00000039323	5.585	-0.5905	0.927	-0.637	0.5241	0.9996	Igfbp2
ENSMUSG00000026185	3.399	1.365	1.273	1.072	0.2835	0.9996	Igfbp5
ENSMUSG00000100301	3.95	-0.5673	1.016	-0.5583	0.5766	0.9996	6030407O03Rik
ENSMUSG00000101344	0.1212	-0.2827	4.029	-0.07015	0.9441	0.9996	Gm29183
ENSMUSG00000055322	11.41	-0.2974	0.5959	-0.4992	0.6176	0.9996	Tns1
ENSMUSG00000006304	90.86	-0.1555	0.3073	-0.506	0.6129	0.9996	Arpc2
ENSMUSG00000006299	100.4	-0.1113	0.2654	-0.4193	0.675	0.9996	Aamp
ENSMUSG00000026179	104.2	0.1623	0.2525	0.643	0.5202	0.9996	Pnkd
ENSMUSG00000006301	67.62	0.2489	0.3002	0.8292	0.407	0.9996	Tmbim1
ENSMUSG00000099931	1.211	0.5598	1.799	0.3111	0.7557	0.9996	Gm29358
ENSMUSG00000073650	0.1212	-0.2827	4.029	-0.07015	0.9441	0.9996	Catip
ENSMUSG00000026177	0.4431	-1.665	3	-0.5549	0.579	0.9996	Slc11a1
ENSMUSG00000026176	15.04	0.3974	0.5417	0.7336	0.4632	0.9996	Ctdsp1
ENSMUSG00000033364	12.41	0.07165	0.6206	0.1155	0.9081	0.9996	Usp37
ENSMUSG00000026174	5.769	-0.2246	0.8139	-0.276	0.7826	0.9996	Cnot9
ENSMUSG00000026173	0.4112	-1.645	2.802	-0.5871	0.5571	0.9996	Plcd4
ENSMUSG00000026135	6.925	-0.3297	0.7672	-0.4297	0.6674	0.9996	Zfp142
ENSMUSG00000026172	8.034	-0.1745	0.7251	-0.2407	0.8098	0.9996	Bcs1l
ENSMUSG00000026171	6.236	-0.3864	0.81	-0.477	0.6334	0.9996	Rnf25
ENSMUSG00000033276	1.628	-1.126	1.58	-0.713	0.4759	0.9996	Stk36
ENSMUSG00000033257	1.783	0.2518	1.542	0.1633	0.8703	0.9996	Ttll4
ENSMUSG00000026170	35.3	0.4953	0.4537	1.092	0.275	0.9996	Cyp27a1
ENSMUSG00000006542	0.1033	-1.52	4.04	-0.3762	0.7067	0.9996	Prkag3
ENSMUSG00000033227	0.06952	0.3755	4.045	0.09282	0.926	0.9996	Wnt6
ENSMUSG00000026167	1.083	-0.2372	1.793	-0.1323	0.8948	0.9996	Wnt10a
ENSMUSG00000090071	5.624	0.475	0.8529	0.557	0.5776	0.9996	Cdk5r2
ENSMUSG00000006546	0.06952	0.3755	4.045	0.09282	0.926	0.9996	Cryba2
ENSMUSG00000026162	2.062	1.059	1.448	0.7317	0.4644	0.9996	Nhej1
ENSMUSG00000026205	0.1033	-1.52	4.04	-0.3762	0.7067	0.9996	Slc23a3
ENSMUSG00000033159	13.68	0.3159	0.5476	0.5769	0.564	0.9996	Cnppd1
ENSMUSG00000049339	38.63	0.03484	0.3721	0.09364	0.9254	0.9996	Retreg2
ENSMUSG00000026197	13.83	0.02532	0.5532	0.04577	0.9635	0.9996	Zfand2b
ENSMUSG00000026198	4.058	-0.2175	1.007	-0.2159	0.8291	0.9996	Abcb6
ENSMUSG00000033124	24.28	0.6918	0.4676	1.48	0.139	0.9996	Atg9a
ENSMUSG00000026199	9.117	-0.9651	0.7191	-1.342	0.1795	0.9996	Ankzf1
ENSMUSG00000026200	2.167	0.1389	1.437	0.09666	0.923	0.9996	Glb1l
ENSMUSG00000026201	52.2	-0.2015	0.3397	-0.5932	0.5531	0.9996	Stk16
ENSMUSG00000026202	26.88	-0.0914	0.4302	-0.2124	0.8318	0.9996	Tuba4a
ENSMUSG00000026203	92.34	0.05831	0.2753	0.2118	0.8323	0.9996	Dnajb2
ENSMUSG00000026204	25.95	0.3002	0.5236	0.5732	0.5665	0.9996	Ptprn
ENSMUSG00000033061	3.616	-0.1938	1.11	-0.1747	0.8613	0.9996	Resp18
ENSMUSG00000026209	25.73	-0.02382	0.4241	-0.05617	0.9552	0.9996	Dnpep
ENSMUSG00000026208	0.05164	-1.141	4.046	-0.2821	0.7779	0.9996	Des
ENSMUSG00000026207	1.468	-3.393	1.839	-1.845	0.06504	0.9996	Speg
ENSMUSG00000033021	8.954	-0.1546	0.6697	-0.2309	0.8174	0.9996	Gmppa
ENSMUSG00000033007	1.431	0.9163	1.722	0.5322	0.5946	0.9996	Asic4
ENSMUSG00000032997	11.9	0.1663	0.6126	0.2714	0.7861	0.9996	Chpf
ENSMUSG00000026211	1.59	-0.5693	1.552	-0.3667	0.7138	0.9996	Obsl1
ENSMUSG00000051703	3.801	-0.6295	1.101	-0.5716	0.5676	0.9996	Tmem198
ENSMUSG00000032968	0.7608	0.4602	2.189	0.2103	0.8335	0.9996	Inha
ENSMUSG00000026213	3.473	0.9594	1.073	0.8944	0.3711	0.9996	Stk11ip
ENSMUSG00000006576	5.83	0.2483	0.8963	0.277	0.7817	0.9996	Slc4a3
ENSMUSG00000026235	51.77	-0.01299	0.3235	-0.04015	0.968	0.9996	Epha4
ENSMUSG00000032908	0.1212	-0.2827	4.029	-0.07015	0.9441	0.9996	Sgpp2
ENSMUSG00000026245	19.73	-0.2873	0.4908	-0.5855	0.5582	0.9996	Farsb
ENSMUSG00000012187	1.209	-0.936	1.752	-0.5344	0.5931	0.9996	Mogat1
ENSMUSG00000032883	299.4	0.3773	0.3029	1.246	0.2128	0.9996	Acsl3
ENSMUSG00000079470	48.24	0.01568	0.3906	0.04013	0.968	0.9996	Utp14b
ENSMUSG00000047330	4.603	-0.7939	0.9384	-0.846	0.3975	0.9996	Kcne4
ENSMUSG00000050711	1.927	-1.259	1.451	-0.8681	0.3854	0.9996	Scg2
ENSMUSG00000054702	0.7115	-0.8435	2.656	-0.3176	0.7508	0.9996	Ap1s3
ENSMUSG00000073643	19.24	0.3979	0.4952	0.8035	0.4217	0.9996	Wdfy1
ENSMUSG00000026248	28.57	-0.3475	0.4327	-0.8031	0.4219	0.9996	Mrpl44
ENSMUSG00000026249	120.9	0.1838	0.2934	0.6264	0.5311	0.9996	Serpine2
ENSMUSG00000004364	37.62	0.1667	0.3815	0.4369	0.6622	0.9996	Cul3
ENSMUSG00000038608	53.71	-0.5	0.3241	-1.543	0.1229	0.9996	Dock10
ENSMUSG00000054976	1.053	0.7459	2.006	0.3719	0.71	0.9996	Nyap2
ENSMUSG00000055980	20.47	0.6145	0.5045	1.218	0.2232	0.9996	Irs1
ENSMUSG00000022591	0.05164	-1.141	4.046	-0.2821	0.7779	0.9996	Gm9747
ENSMUSG00000026142	2.614	0.08392	1.238	0.06778	0.946	0.9996	Rhbdd1
ENSMUSG00000067158	0.1639	0.02148	4.017	0.005348	0.9957	0.9996	Col4a4
ENSMUSG00000079465	0.8519	1.825	2.445	0.7464	0.4554	0.9996	Col4a3
ENSMUSG00000097564	0.2761	-1.209	3.52	-0.3433	0.7313	0.9996	C430014B12Rik
ENSMUSG00000026150	128.4	0.1369	0.2503	0.5467	0.5846	0.9996	Mff
ENSMUSG00000101450	0.05164	-1.141	4.046	-0.2821	0.7779	0.9996	Gm28941
ENSMUSG00000026149	0.06952	0.3755	4.045	0.09282	0.926	0.9996	Tm4sf20
ENSMUSG00000026159	27.9	0.07185	0.4217	0.1704	0.8647	0.9996	Agfg1
ENSMUSG00000113880	0.139	0.9392	4.018	0.2337	0.8152	0.9996	A030005L19Rik
ENSMUSG00000113973	0.06952	0.3755	4.045	0.09282	0.926	0.9996	A030014E15Rik
ENSMUSG00000038496	0.1123	0.6796	4.033	0.1685	0.8662	0.9996	Slc19a3
ENSMUSG00000026163	4.875	-0.6732	0.9311	-0.723	0.4697	0.9996	Sphkap
ENSMUSG00000045658	25.51	-0.6816	0.4551	-1.497	0.1343	0.9996	Pid1
ENSMUSG00000036766	18.39	0.0488	0.5206	0.09374	0.9253	0.9996	Dner
ENSMUSG00000026219	53.36	-0.007443	0.3296	-0.02258	0.982	0.9996	Trip12
ENSMUSG00000073633	12.44	-0.8979	0.6021	-1.491	0.1358	0.9996	Fbxo36
ENSMUSG00000026220	0.2901	-2.324	3.434	-0.6768	0.4985	0.9996	Slc16a14
ENSMUSG00000070031	0.05164	-1.141	4.046	-0.2821	0.7779	0.9996	Sp140
ENSMUSG00000026222	0.1868	-1.845	4.033	-0.4575	0.6473	0.9996	Sp100
ENSMUSG00000052760	0.05164	-1.141	4.046	-0.2821	0.7779	0.9996	A630001G21Rik
ENSMUSG00000036707	35.7	-0.1619	0.3648	-0.4438	0.6572	0.9996	Cab39
ENSMUSG00000026223	176.1	0.3451	0.2566	1.345	0.1788	0.9996	Itm2c
ENSMUSG00000026224	0.4808	0.4314	2.666	0.1618	0.8715	0.9996	4933407L21Rik
ENSMUSG00000026226	0.05164	-1.141	4.046	-0.2821	0.7779	0.9996	Spata3
ENSMUSG00000026227	1.24	0.3246	1.778	0.1826	0.8551	0.9996	2810459M11Rik
ENSMUSG00000026229	51.97	-0.246	0.3383	-0.7273	0.467	0.9996	Psmd1
ENSMUSG00000062590	5.347	-0.312	0.8554	-0.3647	0.7153	0.9996	Armc9
ENSMUSG00000079445	1.621	0.5315	1.542	0.3447	0.7303	0.9996	B3gnt7
ENSMUSG00000099644	0.05164	-1.141	4.046	-0.2821	0.7779	0.9996	Gm28626
ENSMUSG00000026234	114.7	-0.1897	0.2547	-0.7448	0.4564	0.9996	Ncl
ENSMUSG00000073627	3.887	0.5307	1.028	0.5163	0.6057	0.9996	C130036L24Rik
ENSMUSG00000026238	1271	0.02982	0.1692	0.1762	0.8601	0.9996	Ptma
ENSMUSG00000026239	92.46	-0.01762	0.2628	-0.06705	0.9465	0.9996	Pde6d
ENSMUSG00000026240	7.529	-0.232	0.7251	-0.32	0.749	0.9996	Cops7b
ENSMUSG00000026241	0.3118	0.3097	3.346	0.09256	0.9263	0.9996	Nppc
ENSMUSG00000053333	7.458	0.1907	0.7725	0.2468	0.8051	0.9996	Dis3l2
ENSMUSG00000100768	0.9208	-0.1048	1.924	-0.05448	0.9566	0.9996	Gm29055
ENSMUSG00000026254	48.26	-0.04594	0.3433	-0.1338	0.8935	0.9996	Eif4e2
ENSMUSG00000026255	3.505	1.37	1.107	1.237	0.216	0.9996	Efhd1
ENSMUSG00000048000	27.1	-0.1105	0.411	-0.2689	0.788	0.9996	Gigyf2
ENSMUSG00000079436	0.1033	-1.52	4.04	-0.3762	0.7067	0.9996	Kcnj13
ENSMUSG00000026258	0.1868	-1.845	4.033	-0.4575	0.6473	0.9996	Snorc
ENSMUSG00000026259	8.643	0.0576	0.6907	0.08339	0.9335	0.9996	Ngef
ENSMUSG00000026288	0.05164	-1.141	4.046	-0.2821	0.7779	0.9996	Inpp5d
ENSMUSG00000026289	11.28	0.0943	0.6341	0.1487	0.8818	0.9996	Atg16l1
ENSMUSG00000056055	1.595	0.9075	1.627	0.5577	0.5771	0.9996	Sag
ENSMUSG00000070738	5.61	0.07593	0.8454	0.08981	0.9284	0.9996	Dgkd
ENSMUSG00000005501	11.82	-0.2566	0.5802	-0.4422	0.6584	0.9996	Usp40
ENSMUSG00000081984	3.807	-0.892	1.05	-0.8492	0.3958	0.9996	Dnajb3
ENSMUSG00000044783	9.06	-0.3526	0.6771	-0.5207	0.6026	0.9996	Hjurp
ENSMUSG00000026295	0.5553	-0.848	2.568	-0.3301	0.7413	0.9996	Spp2
ENSMUSG00000049866	4.389	-0.8557	1.07	-0.7998	0.4238	0.9996	Arl4c
ENSMUSG00000097398	0.3973	0.6256	2.828	0.2212	0.8249	0.9996	Platr5
ENSMUSG00000036206	94.91	-0.2414	0.2805	-0.8605	0.3895	0.9996	Sh3bp4
ENSMUSG00000055013	46.87	-0.2926	0.3478	-0.8414	0.4001	0.9996	Agap1
ENSMUSG00000101662	0.1868	-1.845	4.033	-0.4575	0.6473	0.9996	Gm28499
ENSMUSG00000092627	0.05164	-1.141	4.046	-0.2821	0.7779	0.9996	D130058E05Rik
ENSMUSG00000067081	3.09	0.2264	1.393	0.1625	0.8709	0.9996	Asb18
ENSMUSG00000044337	2.697	-0.7287	1.264	-0.5765	0.5643	0.9996	Ackr3
ENSMUSG00000034432	55.69	0.2744	0.3073	0.8932	0.3718	0.9996	Cops8
ENSMUSG00000048126	0.2851	0.1273	3.204	0.03973	0.9683	0.9996	Col6a3
ENSMUSG00000026303	0.1123	0.6796	4.033	0.1685	0.8662	0.9996	Mlph
ENSMUSG00000026305	11.36	0.6854	0.6272	1.093	0.2745	0.9996	Lrrfip1
ENSMUSG00000070732	0.4001	0.7745	3.393	0.2282	0.8195	0.9996	Rbm44
ENSMUSG00000034353	66.95	-0.2874	0.3599	-0.7986	0.4245	0.9996	Ramp1
ENSMUSG00000034343	26.73	-0.01635	0.4161	-0.0393	0.9687	0.9996	Ube2f
ENSMUSG00000026307	11.54	-0.6147	0.6578	-0.9345	0.35	0.9996	Scly
ENSMUSG00000047443	0.1868	-1.845	4.033	-0.4575	0.6473	0.9996	Erfe
ENSMUSG00000026309	44.9	0.1315	0.3571	0.3681	0.7128	0.9996	Ilkap
ENSMUSG00000067071	21.47	0.283	0.4569	0.6194	0.5357	0.9996	Hes6
ENSMUSG00000055866	1.307	1.518	1.755	0.8651	0.387	0.9996	Per2
ENSMUSG00000034292	4.681	-0.6312	1.096	-0.5758	0.5648	0.9996	Traf3ip1
ENSMUSG00000026311	7.592	0.3245	0.7407	0.4381	0.6613	0.9996	Asb1
ENSMUSG00000100980	0.05164	-1.141	4.046	-0.2821	0.7779	0.9996	Gm29100
ENSMUSG00000007805	0.1212	-0.2827	4.029	-0.07015	0.9441	0.9996	Twist2
ENSMUSG00000026313	8.011	-0.726	0.7412	-0.9796	0.3273	0.9996	Hdac4
ENSMUSG00000026260	101.2	0.01259	0.2672	0.04711	0.9624	0.9996	Ndufa10
ENSMUSG00000061616	0.06952	0.3755	4.045	0.09282	0.926	0.9996	Olfr12
ENSMUSG00000073616	142.8	-0.2392	0.2751	-0.8696	0.3845	0.9996	Cops9
ENSMUSG00000044055	0.8288	-2.805	2.492	-1.126	0.2603	0.9996	Otos
ENSMUSG00000100546	0.1033	-1.52	4.04	-0.3762	0.7067	0.9996	Gm29483
ENSMUSG00000034220	24.75	0.3954	0.5233	0.7557	0.4498	0.9996	Gpc1
ENSMUSG00000101995	0.05164	-1.141	4.046	-0.2821	0.7779	0.9996	Gm29480
ENSMUSG00000034212	3.305	-0.404	1.219	-0.3315	0.7403	0.9996	Ankmy1
ENSMUSG00000047067	11.45	0.2457	0.6321	0.3887	0.6975	0.9996	Dusp28
ENSMUSG00000097251	0.9096	0.4017	2.009	0.1999	0.8415	0.9996	5033417F24Rik
ENSMUSG00000026269	36.4	0.3311	0.3902	0.8485	0.3962	0.9996	Rnpepl1
ENSMUSG00000100632	1.335	-0.9244	1.699	-0.5442	0.5863	0.9996	9430060I03Rik
ENSMUSG00000026270	17.59	-0.02548	0.4941	-0.05156	0.9589	0.9996	Capn10
ENSMUSG00000026271	0.3417	-2.509	3.217	-0.78	0.4354	0.9996	Gpr35
ENSMUSG00000045091	0.1907	0.281	4.002	0.07022	0.944	0.9996	Aqp12
ENSMUSG00000014602	105.3	-0.1564	0.2944	-0.5312	0.5953	0.9996	Kif1a
ENSMUSG00000034159	0.2334	0.5187	3.443	0.1506	0.8803	0.9996	Mab21l4
ENSMUSG00000047793	1.426	1.198	1.575	0.7607	0.4468	0.9996	Sned1
ENSMUSG00000026273	19.11	-0.395	0.527	-0.7494	0.4536	0.9996	Mterf4
ENSMUSG00000101172	0.1033	-1.52	4.04	-0.3762	0.7067	0.9996	Gm28535
ENSMUSG00000026274	0.602	0.3902	2.279	0.1712	0.8641	0.9996	Pask
ENSMUSG00000026275	34.74	0.06693	0.3726	0.1796	0.8575	0.9996	Ppp1r7
ENSMUSG00000034088	45.26	-0.2512	0.339	-0.7412	0.4586	0.9996	Hdlbp
ENSMUSG00000026276	6.862	0.3546	0.8245	0.4301	0.6671	0.9996	Sept2
ENSMUSG00000034066	3.268	0.05167	1.175	0.04399	0.9649	0.9996	Farp2
ENSMUSG00000026277	52.68	0.2454	0.3311	0.7411	0.4586	0.9996	Stk25
ENSMUSG00000026278	3.188	-0.3403	1.145	-0.2972	0.7663	0.9996	Bok
ENSMUSG00000026279	4.33	-0.1784	0.9572	-0.1864	0.8521	0.9996	Thap4
ENSMUSG00000026280	14.68	0.3036	0.5434	0.5586	0.5764	0.9996	Atg4b
ENSMUSG00000026281	50.95	0.1385	0.3315	0.4177	0.6761	0.9996	Dtymk
ENSMUSG00000026283	4.324	-1.686	1.101	-1.531	0.1259	0.9996	Ing5
ENSMUSG00000073609	2.614	-0.4868	1.208	-0.4032	0.6868	0.9996	D2hgdh
ENSMUSG00000034000	192.9	-0.06385	0.2483	-0.2572	0.7971	0.9996	Neu4
ENSMUSG00000051185	120.2	0.2466	0.2419	1.019	0.3081	0.9996	Fam174a
ENSMUSG00000040710	0.2901	-2.324	3.434	-0.6768	0.4985	0.9996	St8sia4
ENSMUSG00000097814	0.1728	-0.6611	4.023	-0.1644	0.8695	0.9996	Panct2
ENSMUSG00000044768	21.23	-0.07539	0.4746	-0.1588	0.8738	0.9996	D1Ertd622e
ENSMUSG00000040648	6.889	0.4533	0.7928	0.5717	0.5675	0.9996	Ppip5k2
ENSMUSG00000026333	19.56	-0.3141	0.4853	-0.6472	0.5175	0.9996	Gin1
ENSMUSG00000026335	6.478	-0.5388	0.8242	-0.6538	0.5132	0.9996	Pam
ENSMUSG00000089706	1.57	-0.4019	1.631	-0.2464	0.8053	0.9996	B230216N24Rik
ENSMUSG00000050840	40.51	0.1335	0.361	0.37	0.7114	0.9996	Cdh20
ENSMUSG00000047496	0.5701	0.2962	2.447	0.121	0.9037	0.9996	Rnf152
ENSMUSG00000056536	4.572	0.3739	0.9219	0.4056	0.685	0.9996	Pign
ENSMUSG00000026319	33.35	0.1751	0.3877	0.4516	0.6515	0.9996	Relch
ENSMUSG00000026321	0.06952	0.3755	4.045	0.09282	0.926	0.9996	Tnfrsf11a
ENSMUSG00000099843	1.023	-0.2746	2.096	-0.131	0.8958	0.9996	Gm7160
ENSMUSG00000038866	4.395	0.2934	1.051	0.2792	0.7801	0.9996	Zcchc2
ENSMUSG00000101583	0.1868	-1.845	4.033	-0.4575	0.6473	0.9996	Gm20753
ENSMUSG00000044340	56.17	-0.2202	0.3101	-0.71	0.4777	0.9996	Phlpp1
ENSMUSG00000057329	1.926	-0.4667	1.406	-0.3319	0.74	0.9996	Bcl2
ENSMUSG00000009905	24.58	0.3713	0.433	0.8575	0.3912	0.9996	Kdsr
ENSMUSG00000009907	20.56	-0.4922	0.457	-1.077	0.2815	0.9996	Vps4b
ENSMUSG00000026315	0.05164	-1.141	4.046	-0.2821	0.7779	0.9996	Serpinb8
ENSMUSG00000026312	1.602	-0.3271	1.594	-0.2052	0.8374	0.9996	Cdh7
ENSMUSG00000047216	5.82	-0.2012	0.8254	-0.2437	0.8075	0.9996	Cdh19
ENSMUSG00000038702	7.375	0.3956	0.8434	0.469	0.6391	0.9996	Dsel
ENSMUSG00000070695	0.5235	-0.8609	2.396	-0.3593	0.7193	0.9996	Cntnap5a
ENSMUSG00000026374	87.43	0.1878	0.2741	0.6852	0.4932	0.9996	Tsn
ENSMUSG00000026377	29.89	0.1347	0.4188	0.3216	0.7478	0.9996	Nifk
ENSMUSG00000099936	0.05164	-1.141	4.046	-0.2821	0.7779	0.9996	Gm28867
ENSMUSG00000064302	12.23	0.3609	0.6091	0.5926	0.5535	0.9996	Clasp1
ENSMUSG00000107722	2.986	0.2156	1.125	0.1916	0.848	0.9996	2900060B14Rik
ENSMUSG00000026380	0.2901	-2.324	3.434	-0.6768	0.4985	0.9996	Tfcp2l1
ENSMUSG00000048402	0.7636	0.8351	2.281	0.3661	0.7143	0.9996	Gli2
ENSMUSG00000101179	0.3258	-0.3776	3.32	-0.1137	0.9094	0.9996	Gm29455
ENSMUSG00000037035	0.6385	-0.9128	2.545	-0.3587	0.7198	0.9996	Inhbb
ENSMUSG00000004451	5.572	0.2668	0.8656	0.3083	0.7579	0.9996	Ralb
ENSMUSG00000098447	0.7543	-0.5917	2.598	-0.2278	0.8198	0.9996	Gm27184
ENSMUSG00000098923	4.719	0.3456	0.9484	0.3644	0.7155	0.9996	Tmem185b
ENSMUSG00000026383	1.875	-0.3702	1.425	-0.2598	0.795	0.9996	Epb41l5
ENSMUSG00000026384	14.28	-0.3676	0.5532	-0.6645	0.5064	0.9996	Ptpn4
ENSMUSG00000036975	2.536	0.4446	1.333	0.3334	0.7388	0.9996	Tmem177
ENSMUSG00000050777	0.1212	-0.2827	4.029	-0.07015	0.9441	0.9996	Tmem37
ENSMUSG00000026385	569.7	-0.2405	0.1939	-1.24	0.2149	0.9996	Dbi
ENSMUSG00000026388	12.22	-0.6446	0.5789	-1.114	0.2655	0.9996	3110009E18Rik
ENSMUSG00000026389	0.2672	-0.6476	3.567	-0.1816	0.8559	0.9996	Steap3
ENSMUSG00000036907	0.7458	1.813	2.183	0.8304	0.4063	0.9996	C1ql2
ENSMUSG00000097881	0.5034	-0.3431	2.921	-0.1175	0.9065	0.9996	Celrr
ENSMUSG00000003721	22.99	-0.1434	0.4428	-0.3238	0.7461	0.9996	Insig2
ENSMUSG00000026339	4.874	0.7061	0.9447	0.7474	0.4548	0.9996	Ccdc93
ENSMUSG00000050534	0.1212	-0.2827	4.029	-0.07015	0.9441	0.9996	Htr5b
ENSMUSG00000001674	29.99	-0.3673	0.4006	-0.9169	0.3592	0.9996	Ddx18
ENSMUSG00000036815	6.676	-0.1569	0.7782	-0.2017	0.8402	0.9996	Dpp10
ENSMUSG00000026341	53.25	0.3973	0.3283	1.21	0.2262	0.9996	Actr3
ENSMUSG00000026342	12.46	0.1278	0.6131	0.2084	0.8349	0.9996	Slc35f5
ENSMUSG00000026344	10.66	-0.2362	0.6548	-0.3608	0.7183	0.9996	Lypd1
ENSMUSG00000049690	84.51	0.4518	0.3967	1.139	0.2548	0.9996	Nckap5
ENSMUSG00000101600	0.5681	-0.1338	2.476	-0.05404	0.9569	0.9996	4930599A14Rik
ENSMUSG00000036155	17.15	-0.5117	0.5095	-1.004	0.3152	0.9996	Mgat5
ENSMUSG00000026347	642.8	0.4802	0.5106	0.9405	0.347	0.9996	Tmem163
ENSMUSG00000026348	0.06952	0.3755	4.045	0.09282	0.926	0.9996	Acmsd
ENSMUSG00000102014	0.4311	-0.2436	2.968	-0.08206	0.9346	0.9996	2900009J06Rik
ENSMUSG00000026349	42.88	-0.3886	0.4046	-0.9605	0.3368	0.9996	Ccnt2
ENSMUSG00000036104	21.52	-0.511	0.4479	-1.141	0.2539	0.9996	Rab3gap1
ENSMUSG00000036086	1.781	-0.6646	1.515	-0.4388	0.6608	0.9996	Zranb3
ENSMUSG00000056211	81.04	-0.3111	0.2791	-1.115	0.265	0.9996	R3hdm1
ENSMUSG00000026353	69.2	-0.1676	0.3008	-0.5572	0.5774	0.9996	Ubxn4
ENSMUSG00000026355	1.832	-0.4389	1.45	-0.3028	0.762	0.9996	Mcm6
ENSMUSG00000026356	31.38	0.1958	0.4148	0.4721	0.6369	0.9996	Dars
ENSMUSG00000042581	0.9181	-2.102	2.203	-0.9544	0.3399	0.9996	Thsd7b
ENSMUSG00000086825	0.05164	-1.141	4.046	-0.2821	0.7779	0.9996	Gm15675
ENSMUSG00000026399	0.4718	-0.656	2.491	-0.2634	0.7922	0.9996	Cd55
ENSMUSG00000026409	3.205	1.408	1.166	1.207	0.2274	0.9996	Pfkfb2
ENSMUSG00000046404	18.56	0.01886	0.5175	0.03645	0.9709	0.9996	Yod1
ENSMUSG00000042510	1.385	-0.219	1.654	-0.1324	0.8947	0.9996	AA986860
ENSMUSG00000042474	0.139	0.9392	4.018	0.2337	0.8152	0.9996	Fcmr
ENSMUSG00000016528	12.48	-0.01109	0.5857	-0.01894	0.9849	0.9996	Mapkapk2
ENSMUSG00000016526	0.2851	0.1273	3.204	0.03973	0.9683	0.9996	Dyrk3
ENSMUSG00000026427	11.36	0.02837	0.6076	0.04669	0.9628	0.9996	Eif2d
ENSMUSG00000026430	0.2851	0.1273	3.204	0.03973	0.9683	0.9996	Rassf5
ENSMUSG00000042349	0.7418	-1.391	2.392	-0.5815	0.5609	0.9996	Ikbke
ENSMUSG00000026425	10.01	-0.4831	0.6411	-0.7536	0.4511	0.9996	Srgap2
ENSMUSG00000101778	0.05164	-1.141	4.046	-0.2821	0.7779	0.9996	Gm29488
ENSMUSG00000055184	1.389	0.236	1.825	0.1293	0.8971	0.9996	Fam72a
ENSMUSG00000052688	26.26	-0.2396	0.4365	-0.549	0.583	0.9996	Rab7b
ENSMUSG00000042251	0.1639	0.02148	4.017	0.005348	0.9957	0.9996	Pm20d1
ENSMUSG00000013275	10.24	-0.3664	0.6477	-0.5657	0.5716	0.9996	Slc41a1
ENSMUSG00000026433	2.296	-1.335	1.321	-1.01	0.3124	0.9996	Rab29
ENSMUSG00000026434	78.89	-0.1049	0.2823	-0.3717	0.7101	0.9996	Nucks1
ENSMUSG00000026435	0.5751	-1.037	2.318	-0.4475	0.6545	0.9996	Slc45a3
ENSMUSG00000026436	7.569	0.2295	0.7297	0.3145	0.7531	0.9996	Elk4
ENSMUSG00000059149	4.258	1.02	1.022	0.9979	0.3183	0.9996	Mfsd4a
ENSMUSG00000026437	60.43	0.5037	0.3804	1.324	0.1855	0.9996	Cdk18
ENSMUSG00000118219	0.6936	-2.22	2.619	-0.8475	0.3967	0.9996	Gm29695
ENSMUSG00000042115	1.16	-1.391	1.97	-0.7059	0.4803	0.9996	Klhdc8a
ENSMUSG00000009772	0.3278	0.3251	3.303	0.09841	0.9216	0.9996	Nuak2
ENSMUSG00000042066	53.67	0.259	0.3407	0.76	0.4472	0.9996	Tmcc2
ENSMUSG00000042046	24.55	-0.1844	0.4303	-0.4285	0.6683	0.9996	Dstyk
ENSMUSG00000097760	1.11	-0.5264	1.809	-0.291	0.7711	0.9996	6030442K20Rik
ENSMUSG00000026439	6.243	-0.007988	0.7824	-0.01021	0.9919	0.9996	Rbbp5
ENSMUSG00000048174	6.688	1.211	0.9615	1.26	0.2077	0.9996	Tmem81
ENSMUSG00000053024	5.928	-0.5253	0.8305	-0.6326	0.527	0.9996	Cntn2
ENSMUSG00000026442	1447	0.3433	0.2781	1.235	0.2169	0.9996	Nfasc
ENSMUSG00000101126	0.05164	-1.141	4.046	-0.2821	0.7779	0.9996	Gm10538
ENSMUSG00000026443	13.06	-0.2085	0.5595	-0.3726	0.7095	0.9996	Lrrn2
ENSMUSG00000054387	28.55	0.09063	0.4043	0.2242	0.8226	0.9996	Mdm4
ENSMUSG00000026447	17.6	0.7298	0.6003	1.216	0.2241	0.9996	Pik3c2b
ENSMUSG00000046062	20.53	0.166	0.4732	0.3507	0.7258	0.9996	Ppp1r15b
ENSMUSG00000041757	15.48	0.4764	0.563	0.8461	0.3975	0.9996	Plekha6
ENSMUSG00000070645	0.05164	-1.141	4.046	-0.2821	0.7779	0.9996	Ren1
ENSMUSG00000070644	4.587	0.3276	1.001	0.3273	0.7434	0.9996	Etnk2
ENSMUSG00000070643	4.737	-0.8669	0.9327	-0.9295	0.3527	0.9996	Sox13
ENSMUSG00000090553	128.5	0.1752	0.2516	0.6961	0.4864	0.9996	Snrpe
ENSMUSG00000102976	1.264	1.459	1.752	0.8328	0.405	0.9996	Zc3h11a
ENSMUSG00000094410	1.442	-0.8001	1.662	-0.4814	0.6302	0.9996	Gm38394
ENSMUSG00000026463	3.294	-0.4087	1.106	-0.3694	0.7118	0.9996	Atp2b4
ENSMUSG00000010311	0.1818	1.175	4.007	0.2932	0.7694	0.9996	Optc
ENSMUSG00000041577	1.751	-1.92	1.761	-1.09	0.2757	0.9996	Prelp
ENSMUSG00000020423	5.731	0.1407	0.9097	0.1547	0.8771	0.9996	Btg2
ENSMUSG00000064246	1.394	1.081	1.665	0.6493	0.5162	0.9996	Chil1
ENSMUSG00000042429	4.803	0.02473	0.8884	0.02784	0.9778	0.9996	Adora1
ENSMUSG00000026458	0.5095	-0.316	2.559	-0.1234	0.9018	0.9996	Ppfia4
ENSMUSG00000042305	17.23	-0.2752	0.4971	-0.5536	0.5799	0.9996	Tmem183a
ENSMUSG00000026456	1.193	1.129	1.707	0.6616	0.5083	0.9996	Cyb5r1
ENSMUSG00000026457	54.01	-0.1432	0.3169	-0.4518	0.6514	0.9996	Adipor1
ENSMUSG00000101061	0.05164	-1.141	4.046	-0.2821	0.7779	0.9996	Platr1
ENSMUSG00000026455	4.254	-0.5642	0.9865	-0.5719	0.5674	0.9996	Klhl12
ENSMUSG00000042229	14.85	-0.3716	0.5483	-0.6777	0.498	0.9996	Rabif
ENSMUSG00000042207	33.54	-0.004398	0.4116	-0.01068	0.9915	0.9996	Kdm5b
ENSMUSG00000026452	1.229	-1.602	2.192	-0.7308	0.4649	0.9996	Syt2
ENSMUSG00000073557	7.678	-0.5774	0.7332	-0.7876	0.431	0.9996	Ppp1r12b
ENSMUSG00000026429	1.762	-0.6027	1.475	-0.4087	0.6827	0.9996	Ube2t
ENSMUSG00000042793	0.4001	0.7745	3.393	0.2282	0.8195	0.9996	Lgr6
ENSMUSG00000026426	126.8	0.1207	0.2508	0.4814	0.6303	0.9996	Arl8a
ENSMUSG00000085311	0.05164	-1.141	4.046	-0.2821	0.7779	0.9996	Gm15445
ENSMUSG00000026424	496.5	0.03999	0.2334	0.1713	0.864	0.9996	Gpr37l1
ENSMUSG00000041926	32.83	-0.08188	0.3757	-0.2179	0.8275	0.9996	Rnpep
ENSMUSG00000062580	126.3	0.2278	0.2863	0.7958	0.4262	0.9996	Timm17a
ENSMUSG00000048096	0.2384	-2.109	3.728	-0.5657	0.5716	0.9996	Lmod1
ENSMUSG00000041889	501.3	0.04283	0.2176	0.1968	0.844	0.9996	Shisa4
ENSMUSG00000041879	11.94	0.1398	0.5892	0.2373	0.8124	0.9996	Ipo9
ENSMUSG00000009418	160.3	0.1539	0.245	0.6282	0.5299	0.9996	Nav1
ENSMUSG00000054412	1.002	1.104	1.867	0.5915	0.5542	0.9996	Gm4793
ENSMUSG00000026421	213.7	0.06936	0.2375	0.292	0.7703	0.9996	Csrp1
ENSMUSG00000041801	161.5	-0.3261	0.2397	-1.361	0.1736	0.9996	Phlda3
ENSMUSG00000026418	27.29	-1.236	0.4393	-2.813	0.004911	0.9996	Tnni1
ENSMUSG00000041782	4.544	-1.08	0.9594	-1.126	0.2603	0.9996	Lad1
ENSMUSG00000026414	1.735	0.6606	1.539	0.4293	0.6677	0.9996	Tnnt2
ENSMUSG00000051985	0.2244	-0.9346	3.826	-0.2442	0.807	0.9996	Igfn1
ENSMUSG00000026411	31.56	-0.4015	0.449	-0.8943	0.3711	0.9996	Tmem9
ENSMUSG00000026407	0.05164	-1.141	4.046	-0.2821	0.7779	0.9996	Cacna1s
ENSMUSG00000086264	0.2384	-2.109	3.728	-0.5657	0.5716	0.9996	Gm15850
ENSMUSG00000041642	27.97	-0.2505	0.409	-0.6125	0.5402	0.9996	Kif21b
ENSMUSG00000087230	4.309	0.5418	0.9658	0.561	0.5748	0.9996	Mroh3
ENSMUSG00000041605	24.88	0.04258	0.4263	0.09987	0.9205	0.9996	Inava
ENSMUSG00000097433	0.05164	-1.141	4.046	-0.2821	0.7779	0.9996	Gm26781
ENSMUSG00000041570	66.83	0.2929	0.3122	0.9384	0.348	0.9996	Camsap2
ENSMUSG00000097403	1.813	-1.65	1.556	-1.06	0.2891	0.9996	9230116N13Rik
ENSMUSG00000026404	8.15	0.08771	0.7229	0.1213	0.9034	0.9996	Ddx59
ENSMUSG00000041498	0.06952	0.3755	4.045	0.09282	0.926	0.9996	Kif14
ENSMUSG00000097229	0.1123	0.6796	4.033	0.1685	0.8662	0.9996	Platr23
ENSMUSG00000041483	29.68	0.09669	0.4133	0.2339	0.815	0.9996	Zfp281
ENSMUSG00000097113	3.487	-1.409	1.107	-1.273	0.203	0.9996	Gm19705
ENSMUSG00000098243	37.81	0.02284	0.4125	0.05538	0.9558	0.9996	Gm4258
ENSMUSG00000102142	3.262	0.6858	1.232	0.5567	0.5777	0.9996	Gm26930
ENSMUSG00000098206	8.316	0.6444	0.7167	0.8991	0.3686	0.9996	A430106G13Rik
ENSMUSG00000026395	0.4696	1.554	2.92	0.5324	0.5945	0.9996	Ptprc
ENSMUSG00000026393	13.16	-0.1781	0.59	-0.3018	0.7628	0.9996	Nek7
ENSMUSG00000079283	23.17	-0.186	0.4566	-0.4073	0.6838	0.9996	2310009B15Rik
ENSMUSG00000056268	9.156	-0.6751	0.6661	-1.014	0.3108	0.9996	Dennd1b
ENSMUSG00000033964	8.7	0.27	0.7108	0.3798	0.7041	0.9996	Zbtb41
ENSMUSG00000033952	0.7543	-0.5917	2.598	-0.2278	0.8198	0.9996	Aspm
ENSMUSG00000026365	0.05164	-1.141	4.046	-0.2821	0.7779	0.9996	Cfh
ENSMUSG00000052726	0.8284	0.2719	2.172	0.1252	0.9004	0.9996	Kcnt2
ENSMUSG00000026361	21.59	0.4507	0.475	0.9488	0.3427	0.9996	Cdc73
ENSMUSG00000033849	4.101	0.473	0.9795	0.4829	0.6292	0.9996	B3galt2
ENSMUSG00000018196	83.04	-0.1229	0.2719	-0.4519	0.6513	0.9996	Glrx2
ENSMUSG00000018199	23.71	-0.0614	0.4785	-0.1283	0.8979	0.9996	Ro60
ENSMUSG00000018189	13.49	0.3353	0.5731	0.5851	0.5585	0.9996	Uchl5
ENSMUSG00000100455	3.864	0.8894	1.008	0.8823	0.3776	0.9996	Gm29170
ENSMUSG00000026360	4.999	0.3971	0.9313	0.4264	0.6698	0.9996	Rgs2
ENSMUSG00000026358	0.5126	-1.077	2.827	-0.381	0.7032	0.9996	Rgs1
ENSMUSG00000099964	1.782	-0.1509	1.528	-0.09873	0.9214	0.9996	Gm29514
ENSMUSG00000035131	37.6	-0.4752	0.4563	-1.042	0.2976	0.9996	Brinp3
ENSMUSG00000087627	1.087	0.334	1.795	0.1861	0.8523	0.9996	A230059L01Rik
ENSMUSG00000056220	20.89	0.3208	0.4719	0.6797	0.4967	0.9996	Pla2g4a
ENSMUSG00000032487	0.7115	-0.8435	2.656	-0.3176	0.7508	0.9996	Ptgs2
ENSMUSG00000006010	30.64	0.09932	0.4159	0.2388	0.8113	0.9996	Odr4
ENSMUSG00000006005	64.12	-0.4999	0.3096	-1.615	0.1064	0.9996	Tpr
ENSMUSG00000006014	0.06952	0.3755	4.045	0.09282	0.926	0.9996	Prg4
ENSMUSG00000066842	0.3735	-2.547	3.442	-0.7399	0.4594	0.9996	Hmcn1
ENSMUSG00000100954	4.441	0.4607	0.9934	0.4637	0.6429	0.9996	Gm10138
ENSMUSG00000023150	23.74	0.2908	0.4446	0.6541	0.513	0.9996	Ivns1abp
ENSMUSG00000052748	28.17	-0.3529	0.3976	-0.8875	0.3748	0.9996	Swt1
ENSMUSG00000053286	10.9	-0.4319	0.6304	-0.6852	0.4932	0.9996	Trmt1l
ENSMUSG00000026484	13.58	-0.1121	0.5502	-0.2038	0.8385	0.9996	Rnf2
ENSMUSG00000026483	1.051	0.4897	1.82	0.2691	0.7879	0.9996	Fam129a
ENSMUSG00000100594	2.333	-1.265	1.439	-0.8794	0.3792	0.9996	2810414N06Rik
ENSMUSG00000043019	11.38	0.5826	0.6317	0.9223	0.3564	0.9996	Edem3
ENSMUSG00000032666	27.9	0.2146	0.4228	0.5076	0.6117	0.9996	1700025G04Rik
ENSMUSG00000014980	11	0.8264	0.6481	1.275	0.2023	0.9996	Tsen15
ENSMUSG00000032649	1.338	-0.4761	1.738	-0.274	0.7841	0.9996	Colgalt2
ENSMUSG00000026482	2.59	-0.406	1.194	-0.3399	0.7339	0.9996	Rgl1
ENSMUSG00000008475	105.9	0.07467	0.2533	0.2948	0.7682	0.9996	Arpc5
ENSMUSG00000026480	0.2563	-0.9687	3.653	-0.2651	0.7909	0.9996	Ncf2
ENSMUSG00000042772	24.3	0.4938	0.4593	1.075	0.2823	0.9996	Smg7
ENSMUSG00000100394	5.187	0.3206	0.9405	0.3409	0.7332	0.9996	Gm28791
ENSMUSG00000042751	7.872	-0.05043	0.7225	-0.0698	0.9444	0.9996	Nmnat2
ENSMUSG00000026478	25.83	0.4197	0.464	0.9045	0.3657	0.9996	Lamc1
ENSMUSG00000073538	4.755	1.707	1.126	1.516	0.1294	0.9996	E330020D12Rik
ENSMUSG00000042708	4.194	0.7719	1.046	0.7377	0.4607	0.9996	Shcbp1l
ENSMUSG00000042699	39.24	-0.04165	0.4222	-0.09865	0.9214	0.9996	Dhx9
ENSMUSG00000042684	0.9633	1.783	1.975	0.903	0.3665	0.9996	Npl
ENSMUSG00000042671	0.9336	0.2792	2.027	0.1377	0.8904	0.9996	Rgs8
ENSMUSG00000026475	37.01	1.291	0.8048	1.604	0.1087	0.9996	Rgs16
ENSMUSG00000066800	2.665	0.2689	1.363	0.1973	0.8436	0.9996	Rnasel
ENSMUSG00000100183	0.1868	-1.845	4.033	-0.4575	0.6473	0.9996	Gm28512
ENSMUSG00000042641	0.06952	0.3755	4.045	0.09282	0.926	0.9996	Rgsl1
ENSMUSG00000045968	0.1728	-0.6611	4.023	-0.1644	0.8695	0.9996	Teddm2
ENSMUSG00000026473	67.7	0.4489	0.3057	1.468	0.1421	0.9996	Glul
ENSMUSG00000100627	0.05164	-1.141	4.046	-0.2821	0.7779	0.9996	A830008E24Rik
ENSMUSG00000004110	2.67	-0.5782	1.22	-0.4741	0.6354	0.9996	Cacna1e
ENSMUSG00000056708	13.59	0.4014	0.5724	0.7012	0.4832	0.9996	Ier5
ENSMUSG00000026471	0.4518	0.0695	3.026	0.02297	0.9817	0.9996	Mr1
ENSMUSG00000026470	32.5	0.2133	0.4017	0.5311	0.5953	0.9996	Stx6
ENSMUSG00000033722	2.379	0.3604	1.367	0.2637	0.792	0.9996	BC034090
ENSMUSG00000026469	35.91	-0.002126	0.384	-0.005538	0.9956	0.9996	Xpr1
ENSMUSG00000033701	64.75	-0.1139	0.3041	-0.3745	0.7081	0.9996	Acbd6
ENSMUSG00000033684	3.921	-0.925	1.019	-0.9078	0.364	0.9996	Qsox1
ENSMUSG00000033671	26.34	0.1208	0.4419	0.2734	0.7845	0.9996	Cep350
ENSMUSG00000026466	19.16	-0.3487	0.5154	-0.6765	0.4987	0.9996	Tor1aip1
ENSMUSG00000050565	54.98	0.08494	0.3313	0.2564	0.7977	0.9996	Tor1aip2
ENSMUSG00000015484	9.347	0.9506	0.691	1.376	0.1689	0.9996	Fam163a
ENSMUSG00000026601	0.1868	-1.845	4.033	-0.4575	0.6473	0.9996	Axdnd1
ENSMUSG00000078193	5.097	-0.2348	0.9049	-0.2595	0.7952	0.9996	Gm2000
ENSMUSG00000026600	14.79	0.08851	0.5324	0.1662	0.868	0.9996	Soat1
ENSMUSG00000026596	4.547	0.1154	0.9281	0.1244	0.901	0.9996	Abl2
ENSMUSG00000060519	2.829	0.2895	1.173	0.2469	0.805	0.9996	Tor3a
ENSMUSG00000033557	4.673	0.3388	0.8972	0.3776	0.7057	0.9996	Fam20b
ENSMUSG00000026594	7.845	-2.49	0.839	-2.968	0.003	0.9996	Ralgps2
ENSMUSG00000033544	1.834	0.6288	1.503	0.4183	0.6758	0.9996	Angptl1
ENSMUSG00000070565	11.85	0.03941	0.5908	0.06671	0.9468	0.9996	Rasal2
ENSMUSG00000033488	5.324	-0.5236	0.8825	-0.5933	0.553	0.9996	Cryzl2
ENSMUSG00000026589	0.2901	-2.324	3.434	-0.6768	0.4985	0.9996	Sec16b
ENSMUSG00000004031	7.869	-0.6969	0.7458	-0.9345	0.3501	0.9996	Brinp2
ENSMUSG00000026587	28	-0.1969	0.4515	-0.4362	0.6627	0.9996	Astn1
ENSMUSG00000073530	0.05164	-1.141	4.046	-0.2821	0.7779	0.9996	Pappa2
ENSMUSG00000040782	23.19	-0.4574	0.4585	-0.9976	0.3185	0.9996	Cop1
ENSMUSG00000015829	518.1	0.3013	0.2635	1.144	0.2527	0.9996	Tnr
ENSMUSG00000073528	4.863	-1.524	0.9966	-1.529	0.1262	0.9996	Gm10530
ENSMUSG00000103719	25.25	-0.3156	0.5371	-0.5875	0.5568	0.9996	Gm38039
ENSMUSG00000090394	0.6586	-1.176	2.228	-0.5279	0.5975	0.9996	4930523C07Rik
ENSMUSG00000026729	0.05164	-1.141	4.046	-0.2821	0.7779	0.9996	4930562F07Rik
ENSMUSG00000058267	84.25	0.05397	0.2875	0.1877	0.8511	0.9996	Mrps14
ENSMUSG00000014226	86.22	0.2209	0.2774	0.7963	0.4259	0.9996	Cacybp
ENSMUSG00000026721	32.78	-0.7332	0.4607	-1.591	0.1115	0.9996	Rabgap1l
ENSMUSG00000103693	3.18	-2.254	1.215	-1.855	0.06354	0.9996	Gm37529
ENSMUSG00000118401	0.05164	-1.141	4.046	-0.2821	0.7779	0.9996	Gpr52
ENSMUSG00000103200	0.1639	0.02148	4.017	0.005348	0.9957	0.9996	Gm37328
ENSMUSG00000040423	19.97	-0.4345	0.4703	-0.9237	0.3556	0.9996	Rc3h1
ENSMUSG00000026715	0.8016	0.2454	2.042	0.1202	0.9044	0.9996	Serpinc1
ENSMUSG00000043467	4.993	0.4107	0.9287	0.4422	0.6583	0.9996	Zbtb37
ENSMUSG00000053332	203.6	-0.04861	0.2568	-0.1893	0.8499	0.9996	Gas5
ENSMUSG00000026709	4.539	-0.8182	1.022	-0.8006	0.4234	0.9996	Dars2
ENSMUSG00000026708	2.021	0.04077	1.409	0.02893	0.9769	0.9996	Cenpl
ENSMUSG00000026705	6.085	-0.1193	0.8042	-0.1484	0.882	0.9996	Klhl20
ENSMUSG00000044835	1.167	1.227	1.86	0.6597	0.5094	0.9996	Ankrd45
ENSMUSG00000026701	78.88	0.2635	0.2996	0.8792	0.3793	0.9996	Prdx6
ENSMUSG00000040297	22.08	1.054	0.5486	1.921	0.05468	0.9996	Suco
ENSMUSG00000086277	0.449	0.3252	2.706	0.1202	0.9043	0.9996	4930558K02Rik
ENSMUSG00000026698	8.614	-0.3775	1.583	-0.2385	0.8115	0.9996	Pigc
ENSMUSG00000040265	189.6	-0.2295	0.217	-1.058	0.2902	0.9996	Dnm3
ENSMUSG00000078190	0.9787	-1.085	2.027	-0.5354	0.5924	0.9996	Dnm3os
ENSMUSG00000026694	2.967	-0.9294	1.13	-0.8227	0.4107	0.9996	Eef1aknmt
ENSMUSG00000026696	30.05	-0.3339	0.4104	-0.8134	0.416	0.9996	Vamp4
ENSMUSG00000026697	1.459	3.716	3.922	0.9476	0.3433	0.9996	Myoc
ENSMUSG00000040225	106.1	-0.2573	0.262	-0.9821	0.3261	0.9996	Prrc2c
ENSMUSG00000040181	0.4152	1.28	2.752	0.4651	0.6418	0.9996	Fmo1
ENSMUSG00000026586	4.222	0.06163	1.013	0.06085	0.9515	0.9996	Prrx1
ENSMUSG00000040124	6.319	0.2938	0.8047	0.3651	0.715	0.9996	Gorab
ENSMUSG00000040113	0.05164	-1.141	4.046	-0.2821	0.7779	0.9996	Mettl11b
ENSMUSG00000026585	88.06	-0.3272	0.2759	-1.186	0.2357	0.9996	Kifap3
ENSMUSG00000026584	6.568	0.4395	0.7847	0.56	0.5755	0.9996	Scyl3
ENSMUSG00000041406	0.2851	0.1273	3.204	0.03973	0.9683	0.9996	BC055324
ENSMUSG00000041396	2.833	0.4017	1.244	0.3229	0.7468	0.9996	Mettl18
ENSMUSG00000040918	0.4113	0.06009	3.055	0.01967	0.9843	0.9996	Slc19a2
ENSMUSG00000026578	4.505	-1.381	0.9744	-1.417	0.1563	0.9996	Ccdc181
ENSMUSG00000026577	9.77	-0.3809	0.6727	-0.5663	0.5712	0.9996	Blzf1
ENSMUSG00000026575	5.676	0.5579	0.8635	0.6462	0.5182	0.9996	Nme7
ENSMUSG00000026576	34.98	-0.1555	0.3914	-0.3974	0.6911	0.9996	Atp1b1
ENSMUSG00000040848	1.621	0.5315	1.542	0.3447	0.7303	0.9996	Sft2d2
ENSMUSG00000040843	47.24	-0.05186	0.331	-0.1567	0.8755	0.9996	Tiprl
ENSMUSG00000102302	0.2245	1.376	3.999	0.344	0.7308	0.9996	Gm38190
ENSMUSG00000040836	0.6586	-1.176	2.228	-0.5279	0.5975	0.9996	Gpr161
ENSMUSG00000026571	11.91	-0.2023	0.6489	-0.3117	0.7553	0.9996	Dcaf6
ENSMUSG00000102401	0.1033	-1.52	4.04	-0.3762	0.7067	0.9996	Gm37864
ENSMUSG00000026568	272.2	0.115	0.208	0.553	0.5803	0.9996	Mpc2
ENSMUSG00000026567	14.82	0.03061	1.436	0.02133	0.983	0.9996	Adcy10
ENSMUSG00000026566	561.4	0.2837	0.23	1.234	0.2173	0.9996	Mpzl1
ENSMUSG00000040723	0.3029	0.8737	3.104	0.2815	0.7784	0.9996	Rcsd1
ENSMUSG00000040713	28.33	-0.2994	0.4041	-0.741	0.4587	0.9996	Creg1
ENSMUSG00000026565	10.19	-0.1235	0.6384	-0.1935	0.8466	0.9996	Pou2f1
ENSMUSG00000040629	0.1123	0.6796	4.033	0.1685	0.8662	0.9996	Mael
ENSMUSG00000040612	1.893	0.6961	1.401	0.497	0.6192	0.9996	Ildr2
ENSMUSG00000103400	2.548	0.3213	1.217	0.264	0.7918	0.9996	Gm15853
ENSMUSG00000026563	39.49	0.06796	0.3691	0.1841	0.8539	0.9996	Tada1
ENSMUSG00000040596	12.98	-0.05362	0.5663	-0.09469	0.9246	0.9996	Pogk
ENSMUSG00000102548	0.05164	-1.141	4.046	-0.2821	0.7779	0.9996	Gm16701
ENSMUSG00000097823	0.3457	1.026	2.967	0.3458	0.7295	0.9996	Gm16701
ENSMUSG00000060568	1.129	0.4051	1.759	0.2304	0.8178	0.9996	Fam78b
ENSMUSG00000026558	5.105	0.0479	0.8709	0.055	0.9561	0.9996	Uck2
ENSMUSG00000052428	92.14	0.03116	0.2998	0.1039	0.9172	0.9996	Tmco1
ENSMUSG00000026687	12.29	-0.1997	0.5792	-0.3447	0.7303	0.9996	Aldh9a1
ENSMUSG00000026688	18.55	0.2265	0.5126	0.4419	0.6585	0.9996	Mgst3
ENSMUSG00000015843	0.05164	-1.141	4.046	-0.2821	0.7779	0.9996	Rxrg
ENSMUSG00000052534	19.05	-0.3018	0.4916	-0.6138	0.5393	0.9996	Pbx1
ENSMUSG00000026683	0.1123	0.6796	4.033	0.1685	0.8662	0.9996	Nuf2
ENSMUSG00000026678	2.676	-3.085	1.492	-2.067	0.03872	0.9996	Rgs5
ENSMUSG00000038530	19.14	-0.3006	0.513	-0.586	0.5579	0.9996	Rgs4
ENSMUSG00000070532	0.3457	1.026	2.967	0.3458	0.7295	0.9996	Ccdc190
ENSMUSG00000089990	0.3973	0.6256	2.828	0.2212	0.8249	0.9996	Gm15852
ENSMUSG00000026675	40.06	0.5067	0.4306	1.177	0.2393	0.9996	Hsd17b7
ENSMUSG00000097503	3.166	0.4197	1.103	0.3806	0.7035	0.9996	3110045C21Rik
ENSMUSG00000026674	0.7281	-0.7915	2.125	-0.3724	0.7096	0.9996	Ddr2
ENSMUSG00000026670	14.24	0.4006	0.5656	0.7084	0.4787	0.9996	Uap1
ENSMUSG00000026667	10.75	-0.2316	0.6438	-0.3598	0.719	0.9996	Uhmk1
ENSMUSG00000102752	0.4669	0.8748	2.643	0.331	0.7407	0.9996	Gm7694
ENSMUSG00000038473	4.178	0.1016	0.9672	0.1051	0.9163	0.9996	Nos1ap
ENSMUSG00000038463	4.927	-0.2073	0.9377	-0.2211	0.825	0.9996	Olfml2b
ENSMUSG00000026663	14.13	0.3058	0.5419	0.5643	0.5726	0.9996	Atf6
ENSMUSG00000026659	12.38	0.0627	0.6033	0.1039	0.9172	0.9996	Dusp12
ENSMUSG00000026656	0.06952	0.3755	4.045	0.09282	0.926	0.9996	Fcgr2b
ENSMUSG00000059498	0.3635	0.02696	3.155	0.008546	0.9932	0.9996	Fcgr3
ENSMUSG00000026649	0.4758	0.4539	2.635	0.1723	0.8632	0.9996	Cfap126
ENSMUSG00000058076	50.07	-0.1746	0.3462	-0.5044	0.614	0.9996	Sdhc
ENSMUSG00000038370	3.729	-0.3258	1.066	-0.3056	0.7599	0.9996	Pcp4l1
ENSMUSG00000005677	0.1212	-0.2827	4.029	-0.07015	0.9441	0.9996	Nr1i3
ENSMUSG00000005674	4.971	0.767	0.8928	0.8591	0.3903	0.9996	Tomm40l
ENSMUSG00000005681	0.05164	-1.141	4.046	-0.2821	0.7779	0.9996	Apoa2
ENSMUSG00000058715	3.315	1.982	1.504	1.318	0.1876	0.9996	Fcer1g
ENSMUSG00000013593	145.1	0.2161	0.2424	0.8915	0.3727	0.9996	Ndufs2
ENSMUSG00000006403	118	0.1881	0.3279	0.5735	0.5663	0.9996	Adamts4
ENSMUSG00000052423	18.21	-0.3444	0.4972	-0.6925	0.4886	0.9996	B4galt3
ENSMUSG00000062729	12.04	-0.2942	0.578	-0.509	0.6107	0.9996	Ppox
ENSMUSG00000053483	5.138	-1.131	0.9087	-1.244	0.2134	0.9996	Usp21
ENSMUSG00000062963	81.38	0.1888	0.2705	0.6979	0.4853	0.9996	Ufc1
ENSMUSG00000103983	1.996	-1.357	1.415	-0.959	0.3375	0.9996	Gm20045
ENSMUSG00000013973	10.63	-0.5462	0.6591	-0.8287	0.4073	0.9996	Dedd
ENSMUSG00000013997	26.74	0.002498	0.4275	0.005845	0.9953	0.9996	Nit1
ENSMUSG00000006412	102.4	0.2853	0.2739	1.042	0.2976	0.9996	Pfdn2
ENSMUSG00000045259	0.9097	1.635	2.039	0.8021	0.4225	0.9996	Klhdc9
ENSMUSG00000006411	0.1907	0.281	4.002	0.07022	0.944	0.9996	Nectin4
ENSMUSG00000026641	33.01	0.7025	0.4036	1.741	0.08173	0.9996	Usf1
ENSMUSG00000103711	0.06952	0.3755	4.045	0.09282	0.926	0.9996	Tstd1
ENSMUSG00000038235	0.3735	-2.547	3.442	-0.7399	0.4594	0.9996	F11r
ENSMUSG00000091993	0.8016	0.2454	2.042	0.1202	0.9044	0.9996	B930036N10Rik
ENSMUSG00000060244	7.953	-0.8193	0.8147	-1.006	0.3146	0.9996	Alyref2
ENSMUSG00000103083	0.05164	-1.141	4.046	-0.2821	0.7779	0.9996	A630035G10Rik
ENSMUSG00000015355	0.1033	-1.52	4.04	-0.3762	0.7067	0.9996	Cd48
ENSMUSG00000015316	0.1123	0.6796	4.033	0.1685	0.8662	0.9996	Slamf1
ENSMUSG00000104413	0.1212	-0.2827	4.029	-0.07015	0.9441	0.9996	Gm37065
ENSMUSG00000026556	7.486	-0.6202	0.7636	-0.8121	0.4167	0.9996	Vangl2
ENSMUSG00000003458	20.8	0.07518	0.4778	0.1574	0.875	0.9996	Ncstn
ENSMUSG00000026553	42.38	-0.1672	0.3528	-0.474	0.6355	0.9996	Copa
ENSMUSG00000103380	0.2384	-2.109	3.728	-0.5657	0.5716	0.9996	Gm37756
ENSMUSG00000003464	27.88	0.2539	0.4181	0.6074	0.5436	0.9996	Pex19
ENSMUSG00000026554	41.17	0.0875	0.3546	0.2467	0.8051	0.9996	Dcaf8
ENSMUSG00000013698	85.86	-0.09274	0.2664	-0.3481	0.7277	0.9996	Pea15a
ENSMUSG00000038034	126.4	-0.4746	0.3199	-1.483	0.138	0.9996	Igsf8
ENSMUSG00000007097	60.17	-0.2286	0.3181	-0.7185	0.4724	0.9996	Atp1a2
ENSMUSG00000038026	1.846	0.2831	1.402	0.2019	0.84	0.9996	Kcnj9
ENSMUSG00000044708	94.8	0.119	0.286	0.416	0.6774	0.9996	Kcnj10
ENSMUSG00000050229	6.271	0.4665	0.827	0.5641	0.5727	0.9996	Pigm
ENSMUSG00000037995	0.1033	-1.52	4.04	-0.3762	0.7067	0.9996	Igsf9
ENSMUSG00000026547	18.48	-1.78	0.7009	-2.539	0.01112	0.9996	Tagln2
ENSMUSG00000026546	0.4518	0.0695	3.026	0.02297	0.9817	0.9996	Cfap45
ENSMUSG00000049598	0.1033	-1.52	4.04	-0.3762	0.7067	0.9996	Vsig8
ENSMUSG00000026544	5.568	0.3541	0.9356	0.3784	0.7051	0.9996	Dusp23
ENSMUSG00000037872	5.051	0.2582	0.8599	0.3003	0.7639	0.9996	Ackr1
ENSMUSG00000005338	22.29	0.5599	0.4557	1.229	0.2192	0.9996	Cadm3
ENSMUSG00000037860	0.2155	-0.3607	3.88	-0.09295	0.9259	0.9996	Aim2
ENSMUSG00000090272	0.1212	-0.2827	4.029	-0.07015	0.9441	0.9996	Mndal
ENSMUSG00000028354	6.707	0.2145	0.7845	0.2734	0.7845	0.9996	Fmn2
ENSMUSG00000050069	0.05164	-1.141	4.046	-0.2821	0.7779	0.9996	Grem2
ENSMUSG00000026527	7.782	0.2651	0.7324	0.362	0.7174	0.9996	Rgs7
ENSMUSG00000026526	37.23	0.2588	0.3629	0.713	0.4759	0.9996	Fh1
ENSMUSG00000026525	3.008	1.38	1.234	1.119	0.2632	0.9996	Opn3
ENSMUSG00000078185	4.779	0.219	0.9306	0.2354	0.8139	0.9996	Chml
ENSMUSG00000039748	0.1212	-0.2827	4.029	-0.07015	0.9441	0.9996	Exo1
ENSMUSG00000055214	1.502	0.2254	1.604	0.1405	0.8883	0.9996	Pld5
ENSMUSG00000078184	0.1728	-0.6611	4.023	-0.1644	0.8695	0.9996	Rbm8a2
ENSMUSG00000104157	0.8003	2.574	2.653	0.9704	0.3319	0.9996	Gm38101
ENSMUSG00000057335	45.14	-0.1025	0.3509	-0.2922	0.7701	0.9996	Cep170
ENSMUSG00000026504	12.72	0.1681	0.5647	0.2976	0.766	0.9996	Sdccag8
ENSMUSG00000019699	10.34	-0.04493	0.6832	-0.06577	0.9476	0.9996	Akt3
ENSMUSG00000097892	0.1123	0.6796	4.033	0.1685	0.8662	0.9996	Gm26801
ENSMUSG00000063659	15	-0.04101	0.5255	-0.07802	0.9378	0.9996	Zbtb18
ENSMUSG00000015961	12.36	-0.508	0.5913	-0.8591	0.3903	0.9996	Adss
ENSMUSG00000091476	0.05164	-1.141	4.046	-0.2821	0.7779	0.9996	Catspere2
ENSMUSG00000026502	22.62	-0.2082	0.4347	-0.479	0.632	0.9996	Desi2
ENSMUSG00000086350	1.938	-0.3062	1.41	-0.2171	0.8281	0.9996	B230369F24Rik
ENSMUSG00000026500	35.25	-0.8021	0.4114	-1.95	0.05123	0.9996	Cox20
ENSMUSG00000039630	128.9	0.1735	0.2416	0.7182	0.4726	0.9996	Hnrnpu
ENSMUSG00000026495	3.392	-0.5529	1.072	-0.5158	0.606	0.9996	Efcab2
ENSMUSG00000026494	0.05164	-1.141	4.046	-0.2821	0.7779	0.9996	Kif26b
ENSMUSG00000055067	13.83	0.07777	0.5482	0.1419	0.8872	0.9996	Smyd3
ENSMUSG00000026492	11.1	-0.08978	0.6084	-0.1476	0.8827	0.9996	Tfb2m
ENSMUSG00000038949	4.388	-0.8645	0.9337	-0.9259	0.3545	0.9996	Cnst
ENSMUSG00000038936	61.89	0.1655	0.2996	0.5524	0.5807	0.9996	Sccpdh
ENSMUSG00000087236	0.2563	-0.9687	3.653	-0.2651	0.7909	0.9996	Kif28
ENSMUSG00000026491	12.93	0.1289	0.5947	0.2167	0.8284	0.9996	Ahctf1
ENSMUSG00000026490	40.02	-0.2669	0.3574	-0.7467	0.4552	0.9996	Cdc42bpa
ENSMUSG00000026489	8.302	0.2804	0.7001	0.4005	0.6888	0.9996	Coq8a
ENSMUSG00000104520	0.1868	-1.845	4.033	-0.4575	0.6473	0.9996	Gm37336
ENSMUSG00000010609	12.26	0.06948	0.5795	0.1199	0.9046	0.9996	Psen2
ENSMUSG00000038855	10.39	0.6184	0.6922	0.8934	0.3716	0.9996	Itpkb
ENSMUSG00000053963	1.937	0.1838	1.436	0.128	0.8982	0.9996	Stum
ENSMUSG00000026496	46.82	0.07441	0.3325	0.2238	0.8229	0.9996	Parp1
ENSMUSG00000058729	2.911	-0.06585	1.124	-0.05856	0.9533	0.9996	Lin9
ENSMUSG00000026499	62.94	0.0173	0.319	0.05423	0.9568	0.9996	Acbd3
ENSMUSG00000103649	1.215	-0.6016	1.974	-0.3047	0.7606	0.9996	Gm37768
ENSMUSG00000060743	727.9	0.05557	0.2082	0.2669	0.7896	0.9996	H3f3a
ENSMUSG00000073485	0.2563	-0.9687	3.653	-0.2651	0.7909	0.9996	H3f3aos
ENSMUSG00000038806	27.99	0.2008	0.405	0.4959	0.62	0.9996	Sde2
ENSMUSG00000026520	81.82	0.1958	0.3063	0.6393	0.5227	0.9996	Pycr2
ENSMUSG00000038793	0.3596	-1.453	2.947	-0.4931	0.6219	0.9996	Lefty1
ENSMUSG00000026519	19.74	0.1771	0.5014	0.3532	0.724	0.9996	Tmem63a
ENSMUSG00000038776	4.942	1.301	0.9566	1.36	0.1739	0.9996	Ephx1
ENSMUSG00000026516	20.51	-0.07074	0.4682	-0.1511	0.8799	0.9996	Nvl
ENSMUSG00000062169	61.58	0.02382	0.3318	0.07181	0.9428	0.9996	Cnih4
ENSMUSG00000038733	54.05	-0.4145	0.3228	-1.284	0.1992	0.9996	Wdr26
ENSMUSG00000054135	0.2384	-2.109	3.728	-0.5657	0.5716	0.9996	A430110L20Rik
ENSMUSG00000026514	2.046	0.2426	1.383	0.1754	0.8608	0.9996	Cnih3
ENSMUSG00000047369	0.1818	1.175	4.007	0.2932	0.7694	0.9996	Dnah14
ENSMUSG00000004880	10.03	0.01828	0.645	0.02834	0.9774	0.9996	Lbr
ENSMUSG00000056699	0.06952	0.3755	4.045	0.09282	0.926	0.9996	Gm5533
ENSMUSG00000022995	35.7	-0.2912	0.3842	-0.7581	0.4484	0.9996	Enah
ENSMUSG00000026511	103.9	0.1041	0.2499	0.4167	0.6769	0.9996	Srp9
ENSMUSG00000038633	177.8	0.06675	0.2251	0.2965	0.7668	0.9996	Degs1
ENSMUSG00000100147	95.86	-0.333	0.2713	-1.227	0.2197	0.9996	1700047M11Rik
ENSMUSG00000047539	29.41	0.2738	0.4027	0.68	0.4965	0.9996	Fbxo28
ENSMUSG00000026510	36.92	0.306	0.3643	0.84	0.4009	0.9996	Trp53bp2
ENSMUSG00000026509	17.48	-0.03831	0.5278	-0.07259	0.9421	0.9996	Capn2
ENSMUSG00000102234	0.4062	0.1824	2.794	0.06529	0.9479	0.9996	Gm37885
ENSMUSG00000038576	90.92	0.0657	0.3218	0.2042	0.8382	0.9996	Susd4
ENSMUSG00000079164	0.4858	-1.393	2.894	-0.4814	0.6302	0.9996	Tlr5
ENSMUSG00000030768	0.8401	0.1257	2.095	0.06001	0.9521	0.9996	Disp1
ENSMUSG00000046836	19.48	0.7199	0.5023	1.433	0.1518	0.9996	Brox
ENSMUSG00000042901	11.07	0.3524	0.6208	0.5676	0.5703	0.9996	Aida
ENSMUSG00000056050	42.03	-0.08547	0.3692	-0.2315	0.8169	0.9996	Mia3
ENSMUSG00000072258	2.278	-0.4388	1.309	-0.3352	0.7375	0.9996	Taf1a
ENSMUSG00000104212	0.1033	-1.52	4.04	-0.3762	0.7067	0.9996	Gm37986
ENSMUSG00000104022	0.2384	-2.109	3.728	-0.5657	0.5716	0.9996	Gm37214
ENSMUSG00000039384	13.36	-0.3259	0.6425	-0.5072	0.612	0.9996	Dusp10
ENSMUSG00000044854	1.828	0.0663	1.406	0.04715	0.9624	0.9996	1700056E22Rik
ENSMUSG00000073481	43.62	0.05841	0.3442	0.1697	0.8653	0.9996	Marc2
ENSMUSG00000039349	2.338	0.4819	1.333	0.3616	0.7177	0.9996	C130074G19Rik
ENSMUSG00000026620	5.633	0.8551	0.8627	0.9912	0.3216	0.9996	Mark1
ENSMUSG00000039318	14.85	-0.5706	0.5356	-1.065	0.2867	0.9996	Rab3gap2
ENSMUSG00000026618	10.08	-0.3216	0.6769	-0.475	0.6348	0.9996	Iars2
ENSMUSG00000026617	34.53	0.3051	0.4142	0.7367	0.4613	0.9996	Bpnt1
ENSMUSG00000097261	1.5	-0.1742	1.67	-0.1043	0.9169	0.9996	4930532G15Rik
ENSMUSG00000026615	74.72	0.02754	0.3036	0.0907	0.9277	0.9996	Eprs
ENSMUSG00000097615	0.1123	0.6796	4.033	0.1685	0.8662	0.9996	Gm2061
ENSMUSG00000026614	1.645	-0.8272	1.543	-0.536	0.592	0.9996	Slc30a10
ENSMUSG00000039246	6.222	-0.7469	0.7894	-0.9463	0.344	0.9996	Lyplal1
ENSMUSG00000039239	1.157	-0.1209	1.823	-0.06631	0.9471	0.9996	Tgfb2
ENSMUSG00000001305	8.289	-0.6045	0.7095	-0.852	0.3942	0.9996	Rrp15
ENSMUSG00000097784	1.135	-2.058	1.865	-1.103	0.2698	0.9996	A430105J06Rik
ENSMUSG00000026611	0.4518	0.0695	3.026	0.02297	0.9817	0.9996	Spata17
ENSMUSG00000039210	13.81	-0.3972	0.5544	-0.7164	0.4738	0.9996	Gpatch2
ENSMUSG00000026610	0.6446	-0.6624	2.202	-0.3008	0.7636	0.9996	Esrrg
ENSMUSG00000026608	11.89	0.2688	0.6075	0.4425	0.6581	0.9996	Kctd3
ENSMUSG00000037624	10.63	-0.7313	0.6449	-1.134	0.2569	0.9996	Kcnk2
ENSMUSG00000103669	0.06952	0.3755	4.045	0.09282	0.926	0.9996	2900042K21Rik
ENSMUSG00000104507	0.4509	0.8602	2.917	0.2949	0.7681	0.9996	A430027H14Rik
ENSMUSG00000026605	0.5751	-1.037	2.318	-0.4475	0.6545	0.9996	Cenpf
ENSMUSG00000026604	7.534	-0.2018	0.7777	-0.2595	0.7952	0.9996	Ptpn14
ENSMUSG00000104435	0.642	-1.758	2.917	-0.6028	0.5467	0.9996	Gm37422
ENSMUSG00000026603	14.39	-0.08179	0.5883	-0.139	0.8894	0.9996	Smyd2
ENSMUSG00000010175	12.83	-0.07341	0.5997	-0.1224	0.9026	0.9996	Prox1
ENSMUSG00000099404	0.06952	0.3755	4.045	0.09282	0.926	0.9996	Gm28172
ENSMUSG00000079045	1.738	0.2946	1.503	0.1961	0.8445	0.9996	Prox1os
ENSMUSG00000089872	4.906	0.08505	0.9074	0.09373	0.9253	0.9996	Rps6kc1
ENSMUSG00000026634	30.91	-0.1992	0.3867	-0.5151	0.6065	0.9996	Angel2
ENSMUSG00000037568	0.1212	-0.2827	4.029	-0.07015	0.9441	0.9996	Vash2
ENSMUSG00000066595	8.296	0.7505	0.7198	1.043	0.2971	0.9996	Flvcr1
ENSMUSG00000097845	0.06952	0.3755	4.045	0.09282	0.926	0.9996	A230020J21Rik
ENSMUSG00000026632	9.682	0.2694	0.666	0.4045	0.6859	0.9996	Tatdn3
ENSMUSG00000062510	0.4518	0.0695	3.026	0.02297	0.9817	0.9996	Nsl1
ENSMUSG00000026630	0.05164	-1.141	4.046	-0.2821	0.7779	0.9996	Batf3
ENSMUSG00000026628	1.356	0.8654	1.869	0.4631	0.6433	0.9996	Atf3
ENSMUSG00000073478	6.041	-1.239	0.9302	-1.332	0.1828	0.9996	D730003I15Rik
ENSMUSG00000037499	112.9	-0.005938	0.2484	-0.02391	0.9809	0.9996	Nenf
ENSMUSG00000026627	22.05	0.6346	0.4767	1.331	0.1831	0.9996	Pacc1
ENSMUSG00000026626	30.36	0.06175	0.4075	0.1515	0.8796	0.9996	Ppp2r5a
ENSMUSG00000037474	0.2762	0.716	3.521	0.2034	0.8388	0.9996	Dtl
ENSMUSG00000037461	9.828	0.1345	0.6378	0.2109	0.833	0.9996	Ints7
ENSMUSG00000026623	27.85	-0.4266	0.442	-0.9651	0.3345	0.9996	Lpgat1
ENSMUSG00000055833	0.1212	-0.2827	4.029	-0.07015	0.9441	0.9996	1700034H15Rik
ENSMUSG00000037434	11.21	-0.3772	0.6282	-0.6004	0.5482	0.9996	Slc30a1
ENSMUSG00000097416	0.9007	0.749	2.033	0.3684	0.7126	0.9996	Gm26670
ENSMUSG00000026637	1.779	0.4911	1.646	0.2983	0.7655	0.9996	Traf5
ENSMUSG00000097089	0.05164	-1.141	4.046	-0.2821	0.7779	0.9996	Gm26879
ENSMUSG00000037395	15.06	-0.3294	0.5994	-0.5495	0.5826	0.9996	Rcor3
ENSMUSG00000097316	0.3884	1.16	3.098	0.3743	0.7082	0.9996	Gm10516
ENSMUSG00000058248	2.059	0.08457	1.363	0.06206	0.9505	0.9996	Kcnh1
ENSMUSG00000037375	0.3367	-0.1658	3.014	-0.05501	0.9561	0.9996	Hhat
ENSMUSG00000016262	1.37	0.1685	1.874	0.08996	0.9283	0.9996	Sertad4
ENSMUSG00000016200	3.075	0.8082	1.253	0.6451	0.5189	0.9996	Syt14
ENSMUSG00000016181	4.909	0.1443	0.8889	0.1624	0.871	0.9996	Utp25
ENSMUSG00000079144	2.564	0.1634	1.229	0.1329	0.8943	0.9996	A130010J15Rik
ENSMUSG00000037318	0.05164	-1.141	4.046	-0.2821	0.7779	0.9996	Traf3ip3
ENSMUSG00000026639	0.05164	-1.141	4.046	-0.2821	0.7779	0.9996	Lamb3
ENSMUSG00000016194	2.367	0.3831	1.291	0.2968	0.7666	0.9996	Hsd11b1
ENSMUSG00000009633	70.96	-0.2021	0.3105	-0.6509	0.5151	0.9996	G0s2
ENSMUSG00000016179	1.978	-1.55	1.679	-0.9229	0.356	0.9996	Camk1g
ENSMUSG00000026640	2.388	-0.4628	1.28	-0.3615	0.7177	0.9996	Plxna2
ENSMUSG00000016494	1.49	-1.185	1.6	-0.7406	0.4589	0.9996	Cd34
ENSMUSG00000096929	1.555	-0.3319	1.539	-0.2157	0.8292	0.9996	A330023F24Rik
ENSMUSG00000016493	1.24	0.8518	1.868	0.4561	0.6483	0.9996	Cd46
ENSMUSG00000016481	15.38	-0.003083	0.5356	-0.005757	0.9954	0.9996	Cr1l
ENSMUSG00000026616	0.4112	-1.645	2.802	-0.5871	0.5571	0.9996	Cr2
ENSMUSG00000050530	3.996	-0.6125	1.024	-0.5981	0.5497	0.9996	Fam171a1
ENSMUSG00000026643	10.44	-0.05787	0.6375	-0.09078	0.9277	0.9996	Nmt2
ENSMUSG00000049950	10.86	-0.2375	0.6018	-0.3946	0.6931	0.9996	Rpp38
ENSMUSG00000026644	0.06952	0.3755	4.045	0.09282	0.926	0.9996	Acbd7
ENSMUSG00000026650	4.791	1.555	1.147	1.356	0.1751	0.9996	Meig1
ENSMUSG00000026648	6.484	0.3856	0.8368	0.4608	0.6449	0.9996	Dclre1c
ENSMUSG00000026646	2.49	0.09725	1.393	0.06981	0.9443	0.9996	Suv39h2
ENSMUSG00000109865	33.51	0.01147	0.405	0.02831	0.9774	0.9996	Hspa14
ENSMUSG00000051396	0.8642	1.014	2.094	0.4842	0.6282	0.9996	Gm45902
ENSMUSG00000039496	0.05164	-1.141	4.046	-0.2821	0.7779	0.9996	Cdnf
ENSMUSG00000026655	40.06	0.02275	0.4353	0.05227	0.9583	0.9996	Fam107b
ENSMUSG00000085656	0.1639	0.02148	4.017	0.005348	0.9957	0.9996	Gm13180
ENSMUSG00000026657	470	0.3786	0.226	1.675	0.09386	0.9996	Frmd4a
ENSMUSG00000104284	0.1907	0.281	4.002	0.07022	0.944	0.9996	Gm10862
ENSMUSG00000102517	0.05164	-1.141	4.046	-0.2821	0.7779	0.9996	Gm38085
ENSMUSG00000087355	1.488	-0.4696	1.585	-0.2963	0.767	0.9996	Gm13187
ENSMUSG00000102494	52.33	0.3824	0.3477	1.1	0.2714	0.9996	Gm36988
ENSMUSG00000086018	0.5213	0.836	2.641	0.3165	0.7516	0.9996	Gm13179
ENSMUSG00000039449	12.97	-0.1307	0.6022	-0.2171	0.8282	0.9996	Prpf18
ENSMUSG00000048186	17.33	0.2748	0.5453	0.5039	0.6143	0.9996	Bend7
ENSMUSG00000026662	9.93	0.16	0.657	0.2436	0.8076	0.9996	Sephs1
ENSMUSG00000026664	18.22	-0.08993	0.5051	-0.178	0.8587	0.9996	Phyh
ENSMUSG00000026669	0.05164	-1.141	4.046	-0.2821	0.7779	0.9996	Mcm10
ENSMUSG00000026672	5.712	0.2249	0.8905	0.2525	0.8006	0.9996	Optn
ENSMUSG00000086430	0.06952	0.3755	4.045	0.09282	0.926	0.9996	4930551O13Rik
ENSMUSG00000026676	0.1123	0.6796	4.033	0.1685	0.8662	0.9996	Ccdc3
ENSMUSG00000039145	3.107	-0.9438	1.147	-0.823	0.4105	0.9996	Camk1d
ENSMUSG00000039128	51.23	-0.06936	0.3225	-0.2151	0.8297	0.9996	Cdc123
ENSMUSG00000025817	26	-0.1167	0.4232	-0.2757	0.7828	0.9996	Nudt5
ENSMUSG00000056718	0.3208	1.81	3.274	0.553	0.5802	0.9996	Gm13199
ENSMUSG00000025816	25.69	-0.1707	0.4338	-0.3935	0.694	0.9996	Sec61a2
ENSMUSG00000025815	1.199	2.533	1.979	1.28	0.2005	0.9996	Dhtkd1
ENSMUSG00000043241	12.33	0.4608	0.6047	0.7619	0.4461	0.9996	Upf2
ENSMUSG00000045319	1.244	-0.3711	1.794	-0.2069	0.8361	0.9996	Proser2
ENSMUSG00000039063	0.1212	-0.2827	4.029	-0.07015	0.9441	0.9996	Echdc3
ENSMUSG00000039046	18.9	0.011	0.523	0.02103	0.9832	0.9996	Usp6nl
ENSMUSG00000002107	26.62	0.2005	0.4321	0.464	0.6426	0.9996	Celf2
ENSMUSG00000062319	0.3188	-0.9299	3.323	-0.2798	0.7796	0.9996	Gm10115
ENSMUSG00000025782	13.73	-0.4822	0.5757	-0.8375	0.4023	0.9996	Taf3
ENSMUSG00000025781	266.7	0.008642	0.203	0.04258	0.966	0.9996	Atp5c1
ENSMUSG00000037262	20.16	-0.1319	0.4648	-0.2837	0.7766	0.9996	Kin
ENSMUSG00000025780	1.251	1.139	1.708	0.6666	0.505	0.9996	Itih5
ENSMUSG00000061186	0.8754	-0.4692	2.169	-0.2164	0.8287	0.9996	Sfmbt2
ENSMUSG00000026778	64.85	0.04567	0.2916	0.1566	0.8756	0.9996	Prkcq
ENSMUSG00000086006	0.05164	-1.141	4.046	-0.2821	0.7779	0.9996	Gm13293
ENSMUSG00000026773	1.94	1.688	1.476	1.144	0.2526	0.9996	Pfkfb3
ENSMUSG00000037197	37.93	0.01768	0.3646	0.04849	0.9613	0.9996	Rbm17
ENSMUSG00000023206	0.3686	-0.1166	2.942	-0.03962	0.9684	0.9996	Il15ra
ENSMUSG00000058594	11.78	0.05843	0.5933	0.09848	0.9216	0.9996	Fbh1
ENSMUSG00000047909	7.048	1.054	0.7926	1.33	0.1836	0.9996	Ankrd16
ENSMUSG00000026768	0.2334	0.5187	3.443	0.1506	0.8803	0.9996	Itga8
ENSMUSG00000026767	27.07	0.3524	0.4554	0.7739	0.439	0.9996	Mindy3
ENSMUSG00000026730	4.372	-0.6825	1.008	-0.6769	0.4984	0.9996	Pter
ENSMUSG00000049630	25.2	-1.095	0.4818	-2.273	0.02301	0.9996	C1ql3
ENSMUSG00000026727	37.32	-0.06372	0.374	-0.1704	0.8647	0.9996	Rsu1
ENSMUSG00000086358	0.4768	-2.839	2.848	-0.9966	0.3189	0.9996	Gm13270
ENSMUSG00000026726	0.1123	0.6796	4.033	0.1685	0.8662	0.9996	Cubn
ENSMUSG00000026723	2.423	1.351	1.331	1.015	0.3102	0.9996	Trdmt1
ENSMUSG00000026728	2.726	1.357	1.361	0.997	0.3187	0.9996	Vim
ENSMUSG00000003418	0.1868	-1.845	4.033	-0.4575	0.6473	0.9996	St8sia6
ENSMUSG00000063275	79.98	0.1224	0.2873	0.426	0.6701	0.9996	Hacd1
ENSMUSG00000086657	0.8601	-1.428	2.132	-0.6697	0.5031	0.9996	Stamos
ENSMUSG00000026718	49.05	-0.1701	0.3283	-0.5183	0.6043	0.9996	Stam
ENSMUSG00000026712	0.5124	1.803	2.84	0.635	0.5254	0.9996	Mrc1
ENSMUSG00000036949	1.948	-0.1385	1.374	-0.1008	0.9197	0.9996	Slc39a12
ENSMUSG00000057914	0.898	0.442	2.072	0.2133	0.8311	0.9996	Cacnb2
ENSMUSG00000026707	9.239	-0.3398	0.6617	-0.5135	0.6076	0.9996	Nsun6
ENSMUSG00000017418	9.169	-0.2459	0.7152	-0.3437	0.731	0.9996	Arl5b
ENSMUSG00000026748	9.405	-0.9314	0.7406	-1.258	0.2085	0.9996	Plxdc2
ENSMUSG00000053702	13.52	-0.5751	0.5683	-1.012	0.3115	0.9996	Nebl
ENSMUSG00000054074	0.1728	-0.6611	4.023	-0.1644	0.8695	0.9996	Skida1
ENSMUSG00000086340	0.06952	0.3755	4.045	0.09282	0.926	0.9996	1810059C17Rik
ENSMUSG00000026743	16.95	0.09763	0.5173	0.1887	0.8503	0.9996	Mllt10
ENSMUSG00000026740	32.83	-0.4687	0.3945	-1.188	0.2348	0.9996	Dnajc1
ENSMUSG00000051154	156.2	0.0342	0.2383	0.1435	0.8859	0.9996	Commd3
ENSMUSG00000026739	16.26	0.2385	0.5089	0.4687	0.6393	0.9996	Bmi1
ENSMUSG00000097638	0.05164	-1.141	4.046	-0.2821	0.7779	0.9996	Carlr
ENSMUSG00000026737	14.17	0.4763	0.5828	0.8172	0.4138	0.9996	Pip4k2a
ENSMUSG00000026736	0.06952	0.3755	4.045	0.09282	0.926	0.9996	4930426L09Rik
ENSMUSG00000023094	6.854	0.4375	0.7564	0.5784	0.563	0.9996	Msrb2
ENSMUSG00000109733	0.05164	-1.141	4.046	-0.2821	0.7779	0.9996	Gm33940
ENSMUSG00000043415	0.9815	1.32	1.987	0.6644	0.5065	0.9996	Otud1
ENSMUSG00000036617	3.895	-0.452	1.052	-0.4296	0.6675	0.9996	Etl4
ENSMUSG00000036591	8.289	-0.621	0.7345	-0.8455	0.3978	0.9996	Arhgap21
ENSMUSG00000087219	0.4001	0.7745	3.393	0.2282	0.8195	0.9996	Gm13376
ENSMUSG00000026679	0.2384	-2.109	3.728	-0.5657	0.5716	0.9996	Enkur
ENSMUSG00000048550	8.587	-0.1326	0.7148	-0.1855	0.8529	0.9996	Thnsl1
ENSMUSG00000045967	1.927	-0.3422	1.42	-0.241	0.8095	0.9996	Gpr158
ENSMUSG00000026787	3.248	-0.1999	1.125	-0.1777	0.859	0.9996	Gad2
ENSMUSG00000026786	7.283	-0.1651	0.7554	-0.2186	0.827	0.9996	Apbb1ip
ENSMUSG00000026784	4.931	0.2221	0.8937	0.2485	0.8037	0.9996	Pdss1
ENSMUSG00000058835	35.22	-0.02669	0.3973	-0.06719	0.9464	0.9996	Abi1
ENSMUSG00000026781	49.04	-0.004058	0.3361	-0.01207	0.9904	0.9996	Acbd5
ENSMUSG00000026779	2.017	-3.384	1.73	-1.957	0.05041	0.9996	Mastl
ENSMUSG00000026775	37.69	0.1118	0.3704	0.3017	0.7629	0.9996	Yme1l1
ENSMUSG00000026771	5.67	0.2939	0.8403	0.3498	0.7265	0.9996	Spopl
ENSMUSG00000026986	6.414	-0.09192	0.8391	-0.1095	0.9128	0.9996	Hnmt
ENSMUSG00000004113	1.707	0.6477	1.449	0.4469	0.655	0.9996	Cacna1b
ENSMUSG00000036893	31.12	0.2515	0.4277	0.5879	0.5566	0.9996	Ehmt1
ENSMUSG00000026972	1.291	0.2515	1.674	0.1502	0.8806	0.9996	Arrdc1
ENSMUSG00000026974	10.71	-0.3575	0.6094	-0.5867	0.5574	0.9996	Zmynd19
ENSMUSG00000026975	14.68	-0.1925	0.5331	-0.3611	0.718	0.9996	Dph7
ENSMUSG00000036850	80.58	-0.03454	0.2765	-0.1249	0.9006	0.9996	Mrpl41
ENSMUSG00000036833	2.444	0.6806	1.41	0.4826	0.6294	0.9996	Pnpla7
ENSMUSG00000006476	17.16	0.4382	0.4948	0.8857	0.3758	0.9996	Nsmf
ENSMUSG00000087028	0.05164	-1.141	4.046	-0.2821	0.7779	0.9996	Gm13387
ENSMUSG00000078202	3.008	-1.407	1.359	-1.035	0.3008	0.9996	Nrarp
ENSMUSG00000103217	0.05164	-1.141	4.046	-0.2821	0.7779	0.9996	Gm38287
ENSMUSG00000013465	18.53	-0.075	0.5042	-0.1488	0.8817	0.9996	Nelfb
ENSMUSG00000026969	0.1033	-1.52	4.04	-0.3762	0.7067	0.9996	Fam166a
ENSMUSG00000036752	214.3	-0.07493	0.243	-0.3083	0.7579	0.9996	Tubb4b
ENSMUSG00000006469	3.472	-0.1342	1.07	-0.1255	0.9002	0.9996	Slc34a3
ENSMUSG00000044628	47.17	-0.1046	0.3289	-0.318	0.7505	0.9996	Rnf208
ENSMUSG00000006471	5.636	-0.111	0.8204	-0.1353	0.8924	0.9996	Ndor1
ENSMUSG00000078201	24.57	-0.2417	0.4299	-0.5621	0.574	0.9996	Tmem203
ENSMUSG00000048707	49.28	0.1423	0.3339	0.426	0.6701	0.9996	Tprn
ENSMUSG00000026966	94.11	-0.3453	0.2937	-1.176	0.2398	0.9996	Ssna1
ENSMUSG00000026965	22.2	0.16	0.4418	0.362	0.7173	0.9996	Anapc2
ENSMUSG00000026959	9.072	-0.426	0.774	-0.5504	0.5821	0.9996	Grin1
ENSMUSG00000036646	11.28	-0.5011	0.6489	-0.7722	0.44	0.9996	Man1b1
ENSMUSG00000026958	18.39	-0.0904	0.5285	-0.1711	0.8642	0.9996	Dpp7
ENSMUSG00000026956	11.73	0.2112	0.6144	0.3438	0.731	0.9996	Uap1l1
ENSMUSG00000026955	0.9992	-0.1456	1.857	-0.07839	0.9375	0.9996	Sapcd2
ENSMUSG00000015085	1.502	-1.143	1.602	-0.7137	0.4754	0.9996	Entpd2
ENSMUSG00000015094	117.6	-0.163	0.2649	-0.6152	0.5384	0.9996	Npdc1
ENSMUSG00000026944	103.4	0.1746	0.3067	0.5694	0.5691	0.9996	Abca2
ENSMUSG00000047617	23.14	0.1152	0.458	0.2514	0.8015	0.9996	Paxx
ENSMUSG00000015090	1223	-0.03967	0.5318	-0.0746	0.9405	0.9996	Ptgds
ENSMUSG00000015083	0.4112	-1.645	2.802	-0.5871	0.5571	0.9996	C8g
ENSMUSG00000015095	22.15	0.4075	0.45	0.9056	0.3652	0.9996	Fbxw5
ENSMUSG00000026942	6.645	0.3669	0.8278	0.4433	0.6576	0.9996	Traf2
ENSMUSG00000015092	246.7	0.04351	0.2309	0.1884	0.8505	0.9996	Edf1
ENSMUSG00000026941	0.05164	-1.141	4.046	-0.2821	0.7779	0.9996	Mamdc4
ENSMUSG00000036504	31.04	0.1985	0.4427	0.4483	0.6539	0.9996	Phpt1
ENSMUSG00000029419	2.184	1.287	1.389	0.9262	0.3544	0.9996	Ajm1
ENSMUSG00000015087	42.67	-0.187	0.3637	-0.5141	0.6072	0.9996	Rabl6
ENSMUSG00000052403	21.95	-0.1937	0.4656	-0.416	0.6774	0.9996	Fcnaos
ENSMUSG00000026940	0.1212	-0.2827	4.029	-0.07015	0.9441	0.9996	Ccdc183
ENSMUSG00000026939	358.8	-0.3619	0.2107	-1.718	0.08579	0.9996	Tmem141
ENSMUSG00000026938	1.014	0.2412	2.033	0.1186	0.9056	0.9996	Fcna
ENSMUSG00000087612	0.139	0.9392	4.018	0.2337	0.8152	0.9996	A230005M16Rik
ENSMUSG00000049086	105	-0.1125	0.2903	-0.3875	0.6984	0.9996	Bmyc
ENSMUSG00000069080	0.1818	1.175	4.007	0.2932	0.7694	0.9996	Lcn11
ENSMUSG00000090073	0.1123	0.6796	4.033	0.1685	0.8662	0.9996	Gm13538
ENSMUSG00000058740	2.371	-0.5849	1.271	-0.4602	0.6454	0.9996	Kcnt1
ENSMUSG00000026933	16.94	-0.1613	0.5117	-0.3153	0.7526	0.9996	Camsap1
ENSMUSG00000036352	40.36	-0.01646	0.357	-0.0461	0.9632	0.9996	Ubac1
ENSMUSG00000026932	14.65	-0.2223	0.5701	-0.39	0.6965	0.9996	Nacc2
ENSMUSG00000087679	11.83	-0.1664	0.6107	-0.2726	0.7852	0.9996	Tmem250-ps
ENSMUSG00000087595	0.05164	-1.141	4.046	-0.2821	0.7779	0.9996	1810012K08Rik
ENSMUSG00000026934	0.1123	0.6796	4.033	0.1685	0.8662	0.9996	Lhx3
ENSMUSG00000036327	12.02	0.371	0.5878	0.6311	0.528	0.9996	Qsox2
ENSMUSG00000048038	0.06952	0.3755	4.045	0.09282	0.926	0.9996	Ccdc187
ENSMUSG00000026930	11.04	0.3174	0.6569	0.4832	0.6289	0.9996	Gpsm1
ENSMUSG00000075467	42.59	-0.1794	0.3404	-0.527	0.5982	0.9996	Dnlz
ENSMUSG00000026928	0.1549	-1.79	4.036	-0.4436	0.6573	0.9996	Card9
ENSMUSG00000036281	3.216	0.2205	1.087	0.2028	0.8393	0.9996	Snapc4
ENSMUSG00000026927	29.62	0.01815	0.4125	0.04401	0.9649	0.9996	Entr1
ENSMUSG00000026926	20.09	-0.008359	0.4661	-0.01793	0.9857	0.9996	Pmpca
ENSMUSG00000026925	3.44	0.2667	1.089	0.245	0.8065	0.9996	Inpp5e
ENSMUSG00000026924	8.519	0.4058	0.6918	0.5866	0.5575	0.9996	Sec16a
ENSMUSG00000086714	0.4331	2.161	2.9	0.7453	0.4561	0.9996	0610009E02Rik
ENSMUSG00000026923	26.52	-0.5642	0.4194	-1.345	0.1785	0.9996	Notch1
ENSMUSG00000026921	9.012	0.2098	0.7128	0.2943	0.7685	0.9996	Egfl7
ENSMUSG00000026922	2.231	1.047	1.351	0.7747	0.4385	0.9996	Agpat2
ENSMUSG00000036186	26.61	0.1005	0.4282	0.2347	0.8144	0.9996	Dipk1b
ENSMUSG00000036160	6.605	-0.4481	0.7737	-0.5792	0.5625	0.9996	Surf6
ENSMUSG00000015776	28.71	0.1957	0.43	0.4551	0.6491	0.9996	Med22
ENSMUSG00000062647	301.1	0.1534	0.2172	0.7062	0.48	0.9996	Rpl7a
ENSMUSG00000015790	30.5	-0.1593	0.4157	-0.3832	0.7015	0.9996	Surf1
ENSMUSG00000014873	29.17	0.09731	0.3944	0.2467	0.8051	0.9996	Surf2
ENSMUSG00000014867	40.07	0.01324	0.3536	0.03746	0.9701	0.9996	Surf4
ENSMUSG00000052406	11.08	0.5914	0.6533	0.9053	0.3653	0.9996	Rexo4
ENSMUSG00000014852	0.2762	0.716	3.521	0.2034	0.8388	0.9996	Adamts13
ENSMUSG00000015488	15.54	0.004043	0.5371	0.007528	0.994	0.9996	Cacfd1
ENSMUSG00000036067	3.339	0.155	1.1	0.1409	0.888	0.9996	Slc2a6
ENSMUSG00000009214	0.7371	-0.04725	2.287	-0.02065	0.9835	0.9996	Mymk
ENSMUSG00000036040	1.426	-0.7441	1.649	-0.4512	0.6518	0.9996	Adamtsl2
ENSMUSG00000009216	2.315	-0.03022	1.303	-0.0232	0.9815	0.9996	Fam163b
ENSMUSG00000009614	0.294	-0.3743	3.431	-0.1091	0.9131	0.9996	Sardh
ENSMUSG00000009621	1.415	-0.3357	1.611	-0.2084	0.8349	0.9996	Vav2
ENSMUSG00000109946	6.968	-0.3655	0.7577	-0.4824	0.6295	0.9996	Brd3os
ENSMUSG00000026918	28.79	-0.2483	0.4058	-0.6118	0.5406	0.9996	Brd3
ENSMUSG00000026917	5.522	-0.8989	0.9119	-0.9858	0.3242	0.9996	Wdr5
ENSMUSG00000085929	0.5908	1.276	2.5	0.5105	0.6097	0.9996	Gm13421
ENSMUSG00000015846	1.051	-0.2718	1.825	-0.1489	0.8816	0.9996	Rxra
ENSMUSG00000026837	0.4112	-1.645	2.802	-0.5871	0.5571	0.9996	Col5a1
ENSMUSG00000026833	57.94	-0.2232	0.311	-0.7176	0.473	0.9996	Olfm1
ENSMUSG00000087196	1.103	2.318	1.947	1.191	0.2338	0.9996	Gm13373
ENSMUSG00000035829	2.437	0.3687	1.425	0.2587	0.7959	0.9996	Ppp1r26
ENSMUSG00000026831	0.3368	1.821	3.541	0.5142	0.6071	0.9996	1700007K13Rik
ENSMUSG00000035772	7.381	0.1943	0.7302	0.2661	0.7901	0.9996	Mrps2
ENSMUSG00000063611	0.05164	-1.141	4.046	-0.2821	0.7779	0.9996	Gm10134
ENSMUSG00000026821	84.63	0.1537	0.2733	0.5625	0.5738	0.9996	Ralgds
ENSMUSG00000026816	3.331	-0.7055	1.177	-0.5994	0.5489	0.9996	Gtf3c5
ENSMUSG00000026812	10.67	0.6459	0.6284	1.028	0.304	0.9996	Tsc1
ENSMUSG00000026809	0.05164	-1.141	4.046	-0.2821	0.7779	0.9996	Spaca9
ENSMUSG00000035666	8.628	-0.09966	0.6829	-0.1459	0.884	0.9996	Gtf3c4
ENSMUSG00000026806	1.69	-0.491	1.5	-0.3274	0.7434	0.9996	Ddx31
ENSMUSG00000026803	11.67	0.6566	0.6566	0.9999	0.3174	0.9996	Ttf1
ENSMUSG00000043535	10.09	0.02249	0.6476	0.03472	0.9723	0.9996	Setx
ENSMUSG00000035513	0.2384	-2.109	3.728	-0.5657	0.5716	0.9996	Ntng2
ENSMUSG00000079499	2.129	0.1244	1.316	0.09456	0.9247	0.9996	6530402F18Rik
ENSMUSG00000026799	31.57	-0.1813	0.3902	-0.4645	0.6423	0.9996	Med27
ENSMUSG00000086994	0.06952	0.3755	4.045	0.09282	0.926	0.9996	Gm13402
ENSMUSG00000039844	61.98	-0.003285	0.3365	-0.009763	0.9922	0.9996	Rapgef1
ENSMUSG00000079497	0.06952	0.3755	4.045	0.09282	0.926	0.9996	Gm13420
ENSMUSG00000075425	0.05164	-1.141	4.046	-0.2821	0.7779	0.9996	Gm13547
ENSMUSG00000039826	6.496	0.5426	0.8278	0.6555	0.5122	0.9996	Trub2
ENSMUSG00000026798	9.139	0.1496	0.6818	0.2194	0.8263	0.9996	Coq4
ENSMUSG00000059316	31.11	-0.1497	0.4098	-0.3652	0.7149	0.9996	Slc27a4
ENSMUSG00000069020	99.52	0.05613	0.2618	0.2144	0.8302	0.9996	Urm1
ENSMUSG00000039798	0.1728	-0.6611	4.023	-0.1644	0.8695	0.9996	2600006K01Rik
ENSMUSG00000039787	4.265	1.321	1.028	1.285	0.1989	0.9996	Cercam
ENSMUSG00000026790	18.52	-0.3903	0.4801	-0.8129	0.4163	0.9996	Odf2
ENSMUSG00000019715	17.41	-0.3415	0.496	-0.6886	0.4911	0.9996	Gle1
ENSMUSG00000057738	43.86	-0.03762	0.3443	-0.1093	0.913	0.9996	Sptan1
ENSMUSG00000039715	7.95	-0.5188	0.7067	-0.7342	0.4628	0.9996	Wdr34
ENSMUSG00000054766	158.3	-0.009432	0.23	-0.04101	0.9673	0.9996	Set
ENSMUSG00000026785	0.05164	-1.141	4.046	-0.2821	0.7779	0.9996	Pkn3
ENSMUSG00000015335	50.15	0.09061	0.3254	0.2785	0.7807	0.9996	Zdhhc12
ENSMUSG00000039686	24.85	0.2197	0.4387	0.5007	0.6166	0.9996	Zer1
ENSMUSG00000039678	5.37	-0.06695	0.8603	-0.07783	0.938	0.9996	Tbc1d13
ENSMUSG00000015337	16.67	-0.02536	0.5062	-0.05011	0.96	0.9996	Endog
ENSMUSG00000039660	12.74	-0.05075	0.5913	-0.08584	0.9316	0.9996	Spout1
ENSMUSG00000039648	4.204	1.033	0.9863	1.047	0.2951	0.9996	Kyat1
ENSMUSG00000100747	0.4112	-1.645	2.802	-0.5871	0.5571	0.9996	1700084E18Rik
ENSMUSG00000007476	13.32	0.3995	0.5676	0.7039	0.4815	0.9996	Lrrc8a
ENSMUSG00000079484	0.9544	2.302	1.963	1.173	0.2409	0.9996	Phyhd1
ENSMUSG00000075419	14.95	0.1915	0.5227	0.3664	0.7141	0.9996	Dolk
ENSMUSG00000052533	3.922	0.1742	0.9738	0.1789	0.858	0.9996	Nup188
ENSMUSG00000026860	81.27	0.211	0.2882	0.7321	0.4641	0.9996	Sh3glb2
ENSMUSG00000026858	12.51	0.03388	0.564	0.06007	0.9521	0.9996	Miga2
ENSMUSG00000026856	20.53	0.6968	0.4916	1.417	0.1563	0.9996	Dolpp1
ENSMUSG00000026853	10.44	0.1014	0.6652	0.1525	0.8788	0.9996	Crat
ENSMUSG00000039515	28.81	-0.1408	0.3993	-0.3527	0.7243	0.9996	Ptpa
ENSMUSG00000089762	4.752	0.6996	0.9329	0.7499	0.4533	0.9996	Ier5l
ENSMUSG00000047363	0.6247	2.321	2.632	0.8817	0.3779	0.9996	Cstad
ENSMUSG00000086405	4.432	-1.002	2.551	-0.3927	0.6945	0.9996	9330198N18Rik
ENSMUSG00000044320	0.598	-2.1	2.458	-0.8545	0.3928	0.9996	1700001O22Rik
ENSMUSG00000026857	37.32	-0.01688	0.3603	-0.04685	0.9626	0.9996	Ntmt1
ENSMUSG00000039483	7.624	-0.2082	0.7199	-0.2892	0.7724	0.9996	Asb6
ENSMUSG00000039476	0.06952	0.3755	4.045	0.09282	0.926	0.9996	Prrx2
ENSMUSG00000026848	20.5	-0.3902	0.4909	-0.795	0.4266	0.9996	Tor1b
ENSMUSG00000026849	39.39	0.327	0.3632	0.9003	0.368	0.9996	Tor1a
ENSMUSG00000026851	45.93	-0.06284	0.3376	-0.1862	0.8523	0.9996	BC005624
ENSMUSG00000026854	30.08	-0.1347	0.4118	-0.327	0.7437	0.9996	Usp20
ENSMUSG00000075415	16.3	-0.4575	0.518	-0.8833	0.3771	0.9996	Fnbp1
ENSMUSG00000087269	13.9	0.3261	0.5502	0.5926	0.5534	0.9996	D330023K18Rik
ENSMUSG00000000194	19.68	-0.04646	0.5187	-0.08957	0.9286	0.9996	Gpr107
ENSMUSG00000062661	4.359	0.2366	0.941	0.2514	0.8015	0.9996	Ncs1
ENSMUSG00000076441	1.009	-1.153	1.907	-0.605	0.5452	0.9996	Ass1
ENSMUSG00000026843	31.06	0.3995	0.4256	0.9387	0.3479	0.9996	Fubp3
ENSMUSG00000039356	8.501	0.2931	0.6999	0.4188	0.6754	0.9996	Exosc2
ENSMUSG00000026842	53.4	0.1368	0.3242	0.4218	0.6732	0.9996	Abl1
ENSMUSG00000026841	0.4113	0.06009	3.055	0.01967	0.9843	0.9996	Fibcd1
ENSMUSG00000026840	0.2563	-0.9687	3.653	-0.2651	0.7909	0.9996	Lamc3
ENSMUSG00000001864	1.802	-0.2944	1.457	-0.202	0.8399	0.9996	Aif1l
ENSMUSG00000001855	15.26	0.4743	0.5408	0.8772	0.3804	0.9996	Nup214
ENSMUSG00000050592	0.7597	-0.4088	2.193	-0.1864	0.8522	0.9996	Fam78a
ENSMUSG00000051373	9.096	0.005362	0.6642	0.008073	0.9936	0.9996	Plpp7
ENSMUSG00000039262	33.95	-0.101	0.3921	-0.2575	0.7968	0.9996	Prrc2b
ENSMUSG00000086216	0.1907	0.281	4.002	0.07022	0.944	0.9996	Gm13610
ENSMUSG00000039254	6.278	-0.4438	0.7792	-0.5696	0.569	0.9996	Pomt1
ENSMUSG00000002550	21.4	-0.07978	0.4622	-0.1726	0.863	0.9996	Uck1
ENSMUSG00000044627	184.2	-0.1044	0.252	-0.4141	0.6788	0.9996	Swi5
ENSMUSG00000002546	12.58	-0.1793	0.5823	-0.3079	0.7582	0.9996	Golga2
ENSMUSG00000026825	45.92	-0.08575	0.3369	-0.2545	0.7991	0.9996	Dnm1
ENSMUSG00000039205	7.103	0.2123	0.766	0.2772	0.7816	0.9996	Ciz1
ENSMUSG00000039195	55.84	-0.1413	0.3397	-0.4161	0.6774	0.9996	1110008P14Rik
ENSMUSG00000026820	25.39	-0.1769	0.427	-0.4143	0.6786	0.9996	Ptges2
ENSMUSG00000026819	7.076	0.3109	0.7391	0.4207	0.674	0.9996	Slc25a25
ENSMUSG00000039164	0.5414	-0.2797	2.353	-0.1189	0.9053	0.9996	Naif1
ENSMUSG00000039157	72.15	0.07172	0.2949	0.2432	0.8078	0.9996	Fam102a
ENSMUSG00000026810	59.36	0.05043	0.3138	0.1607	0.8723	0.9996	Dpm2
ENSMUSG00000046854	0.2602	0.6921	3.583	0.1932	0.8468	0.9996	Pip5kl1
ENSMUSG00000079442	6.222	-0.5222	0.846	-0.6172	0.5371	0.9996	St6galnac4
ENSMUSG00000026811	6.036	-0.4841	0.798	-0.6066	0.5441	0.9996	St6galnac6
ENSMUSG00000026817	13.4	0.4312	0.5973	0.7219	0.4703	0.9996	Ak1
ENSMUSG00000026814	1.067	-3.439	2.152	-1.598	0.1101	0.9996	Eng
ENSMUSG00000009566	2.891	1.32	1.215	1.086	0.2775	0.9996	Fpgs
ENSMUSG00000009555	24.94	0.132	0.4237	0.3115	0.7554	0.9996	Cdk9
ENSMUSG00000059013	0.4668	-0.4636	2.853	-0.1625	0.8709	0.9996	Sh2d3c
ENSMUSG00000009551	0.05164	-1.141	4.046	-0.2821	0.7779	0.9996	6330409D20Rik
ENSMUSG00000009563	16.91	0.01385	0.4945	0.02801	0.9777	0.9996	Tor2a
ENSMUSG00000053746	1.796	0.1412	1.597	0.08838	0.9296	0.9996	Ptrh1
ENSMUSG00000026797	29.36	0.1762	0.4248	0.4148	0.6783	0.9996	Stxbp1
ENSMUSG00000085397	0.06952	0.3755	4.045	0.09282	0.926	0.9996	Gm13524
ENSMUSG00000026796	2.923	0.5258	1.196	0.4397	0.6602	0.9996	Fam129b
ENSMUSG00000026792	2.484	0.2547	1.227	0.2076	0.8356	0.9996	Lrsam1
ENSMUSG00000038900	171.4	0.02526	0.2548	0.09914	0.921	0.9996	Rpl12
ENSMUSG00000026791	14.97	0.304	0.5533	0.5495	0.5827	0.9996	Slc2a8
ENSMUSG00000038860	3.496	0.1223	1.076	0.1136	0.9095	0.9996	Garnl3
ENSMUSG00000038831	35.97	0.4027	0.399	1.009	0.3129	0.9996	Ralgps1
ENSMUSG00000004105	0.4489	-1.054	2.905	-0.3627	0.7168	0.9996	Angptl2
ENSMUSG00000068966	3.172	-0.263	1.118	-0.2352	0.814	0.9996	Zbtb34
ENSMUSG00000026788	18.75	-0.1463	0.4738	-0.3089	0.7574	0.9996	Zbtb43
ENSMUSG00000086939	0.1818	1.175	4.007	0.2932	0.7694	0.9996	Gm13530
ENSMUSG00000038740	23.89	0.187	0.4489	0.4167	0.6769	0.9996	Mvb12b
ENSMUSG00000085987	0.44	-0.6698	2.722	-0.2461	0.8056	0.9996	Gm13403
ENSMUSG00000086904	0.3775	-0.6394	2.899	-0.2205	0.8254	0.9996	Gm13404
ENSMUSG00000038718	3.351	0.653	1.08	0.6044	0.5456	0.9996	Pbx3
ENSMUSG00000038696	21.79	-0.4529	0.4594	-0.986	0.3242	0.9996	Mapkap1
ENSMUSG00000026867	36.73	0.1979	0.3633	0.5446	0.586	0.9996	Gapvd1
ENSMUSG00000026864	218.9	0.04753	0.2651	0.1793	0.8577	0.9996	Hspa5
ENSMUSG00000070953	8.24	-0.1296	0.7621	-0.17	0.865	0.9996	Rabepk
ENSMUSG00000035949	26.59	0.01732	0.4119	0.04205	0.9665	0.9996	Fbxw2
ENSMUSG00000026869	19.1	-0.1994	0.4759	-0.4191	0.6751	0.9996	Psmd5
ENSMUSG00000026873	0.06952	0.3755	4.045	0.09282	0.926	0.9996	Phf19
ENSMUSG00000026875	0.7371	-0.04725	2.287	-0.02065	0.9835	0.9996	Traf1
ENSMUSG00000026874	0.2762	0.716	3.521	0.2034	0.8388	0.9996	Hc
ENSMUSG00000057110	9.852	1.068	0.7335	1.456	0.1453	0.9996	Cntrl
ENSMUSG00000026878	233.8	0.05586	0.2347	0.238	0.8119	0.9996	Rab14
ENSMUSG00000026879	134.5	-0.1158	0.3385	-0.342	0.7323	0.9996	Gsn
ENSMUSG00000026880	2.276	1.368	1.43	0.9567	0.3387	0.9996	Stom
ENSMUSG00000086555	0.06952	0.3755	4.045	0.09282	0.926	0.9996	Gm13446
ENSMUSG00000026883	6.368	-0.1528	0.8204	-0.1862	0.8523	0.9996	Dab2ip
ENSMUSG00000026885	1.997	-0.589	1.428	-0.4123	0.6801	0.9996	Ttll11
ENSMUSG00000026895	172.7	0.02137	0.2296	0.09306	0.9259	0.9996	Ndufa8
ENSMUSG00000026894	0.2244	-0.9346	3.826	-0.2442	0.807	0.9996	Morn5
ENSMUSG00000026890	0.1818	1.175	4.007	0.2932	0.7694	0.9996	Lhx6
ENSMUSG00000026889	30.31	0.2135	0.3987	0.5354	0.5924	0.9996	Rbm18
ENSMUSG00000026887	6.029	-0.2663	0.8051	-0.3308	0.7408	0.9996	Mrrf
ENSMUSG00000047250	1.229	0.8803	1.866	0.4717	0.6371	0.9996	Ptgs1
ENSMUSG00000009030	15.06	0.02839	0.5429	0.0523	0.9583	0.9996	Pdcl
ENSMUSG00000075376	32.41	0.1172	0.4014	0.292	0.7703	0.9996	Rc3h2
ENSMUSG00000066798	12.94	-0.1711	0.5747	-0.2977	0.7659	0.9996	Zbtb6
ENSMUSG00000050714	6.631	-0.8573	0.7797	-1.1	0.2715	0.9996	Zbtb26
ENSMUSG00000035437	43.88	-0.1774	0.3607	-0.4918	0.6228	0.9996	Rabgap1
ENSMUSG00000026915	26.54	-0.1709	0.4407	-0.3879	0.6981	0.9996	Strbp
ENSMUSG00000053164	0.2851	0.1273	3.204	0.03973	0.9683	0.9996	Gpr21
ENSMUSG00000035392	8.181	0.2732	0.7006	0.3899	0.6966	0.9996	Dennd1a
ENSMUSG00000000247	3.886	0.5558	1.026	0.5415	0.5881	0.9996	Lhx2
ENSMUSG00000098383	0.06952	0.3755	4.045	0.09282	0.926	0.9996	Gm27197
ENSMUSG00000026749	1.262	-1.005	1.831	-0.5493	0.5828	0.9996	Nek6
ENSMUSG00000026750	88.68	0.1272	0.293	0.434	0.6643	0.9996	Psmb7
ENSMUSG00000063972	0.5364	1.085	2.507	0.4329	0.6651	0.9996	Nr6a1
ENSMUSG00000085201	0.1868	-1.845	4.033	-0.4575	0.6473	0.9996	Nr6a1os
ENSMUSG00000046618	0.06952	0.3755	4.045	0.09282	0.926	0.9996	Olfml2a
ENSMUSG00000035295	0.4062	0.1824	2.794	0.06529	0.9479	0.9996	Wdr38
ENSMUSG00000062997	176.4	0.06148	0.2962	0.2075	0.8356	0.9996	Rpl35
ENSMUSG00000026755	91.21	-0.02223	0.2736	-0.08126	0.9352	0.9996	Arpc5l
ENSMUSG00000026754	29.62	-0.08816	0.4122	-0.2139	0.8307	0.9996	Golga1
ENSMUSG00000035236	7.633	-0.09022	0.7286	-0.1238	0.9015	0.9996	Scai
ENSMUSG00000026753	28.11	0.3114	0.4312	0.7222	0.4702	0.9996	Ppp6c
ENSMUSG00000049252	39.6	0.3404	0.4414	0.7711	0.4406	0.9996	Lrp1b
ENSMUSG00000049744	1.409	1.064	1.727	0.6157	0.5381	0.9996	Arhgap15
ENSMUSG00000036890	5.672	-0.6103	0.826	-0.7388	0.46	0.9996	Gtdc1
ENSMUSG00000026872	289.7	-0.1799	0.2115	-0.8508	0.3949	0.9996	Zeb2
ENSMUSG00000052248	14.68	-0.4364	0.5417	-0.8056	0.4205	0.9996	Zeb2os
ENSMUSG00000086644	0.642	-1.758	2.917	-0.6028	0.5467	0.9996	Gm13470
ENSMUSG00000052155	5.221	-0.4934	0.925	-0.5334	0.5937	0.9996	Acvr2a
ENSMUSG00000026761	24.63	0.344	0.4345	0.7917	0.4285	0.9996	Orc4
ENSMUSG00000036792	10.82	-0.04378	0.6241	-0.07016	0.9441	0.9996	Mbd5
ENSMUSG00000069495	13	0.1016	0.5743	0.1769	0.8596	0.9996	Epc2
ENSMUSG00000026764	22.98	0.1019	0.4916	0.2074	0.8357	0.9996	Kif5c
ENSMUSG00000026765	0.4669	0.8748	2.643	0.331	0.7407	0.9996	Lypd6b
ENSMUSG00000085357	0.05164	-1.141	4.046	-0.2821	0.7779	0.9996	Gm13480
ENSMUSG00000050447	4.054	-0.09826	1.033	-0.09514	0.9242	0.9996	Lypd6
ENSMUSG00000026766	29.89	-0.3536	0.3908	-0.9048	0.3656	0.9996	Mmadhc
ENSMUSG00000085862	0.9881	1.366	1.931	0.7073	0.4794	0.9996	Gm13483
ENSMUSG00000017144	2.125	0.6089	1.344	0.453	0.6505	0.9996	Rnd3
ENSMUSG00000036249	1.894	-0.6869	1.497	-0.4588	0.6464	0.9996	Rbm43
ENSMUSG00000026946	3.55	-0.315	1.104	-0.2854	0.7753	0.9996	Nmi
ENSMUSG00000053475	7.168	0.2286	0.7576	0.3017	0.7629	0.9996	Tnfaip6
ENSMUSG00000036202	17.28	-0.07301	0.5156	-0.1416	0.8874	0.9996	Rif1
ENSMUSG00000036093	45.6	-0.3808	0.3538	-1.077	0.2817	0.9996	Arl5a
ENSMUSG00000085315	1.917	0.2867	1.421	0.2018	0.8401	0.9996	A430018G15Rik
ENSMUSG00000017412	60.33	-0.2487	0.3315	-0.7503	0.4531	0.9996	Cacnb4
ENSMUSG00000055371	13.9	0.2325	0.5775	0.4026	0.6872	0.9996	Stam2
ENSMUSG00000036053	84.92	0.1089	0.3369	0.3232	0.7465	0.9996	Fmnl2
ENSMUSG00000061136	68.31	-0.2042	0.2915	-0.7006	0.4836	0.9996	Prpf40a
ENSMUSG00000026960	10.63	-0.5493	0.6293	-0.8729	0.3827	0.9996	Arl6ip6
ENSMUSG00000075334	9.937	0.4817	0.6681	0.721	0.4709	0.9996	Rprm
ENSMUSG00000060988	5.382	0.3438	0.84	0.4093	0.6823	0.9996	Galnt13
ENSMUSG00000087040	0.05164	-1.141	4.046	-0.2821	0.7779	0.9996	Gm14033
ENSMUSG00000026824	6.354	-0.02981	0.7799	-0.03823	0.9695	0.9996	Kcnj3
ENSMUSG00000026826	4.092	0.1698	1.031	0.1647	0.8692	0.9996	Nr4a2
ENSMUSG00000084938	0.05164	-1.141	4.046	-0.2821	0.7779	0.9996	BB557941
ENSMUSG00000054181	0.139	0.9392	4.018	0.2337	0.8152	0.9996	A930012O16Rik
ENSMUSG00000026827	18.82	0.3882	0.5039	0.7703	0.4411	0.9996	Gpd2
ENSMUSG00000110205	0.593	-0.4858	2.27	-0.214	0.8306	0.9996	Gm33594
ENSMUSG00000026830	56.21	-0.4622	0.4185	-1.104	0.2695	0.9996	Ermn
ENSMUSG00000026834	0.3933	-2.672	3.048	-0.8768	0.3806	0.9996	Acvr1c
ENSMUSG00000026836	4.794	1.106	0.94	1.176	0.2395	0.9996	Acvr1
ENSMUSG00000026839	4.247	-0.04071	0.9656	-0.04216	0.9664	0.9996	Upp2
ENSMUSG00000086129	0.05164	-1.141	4.046	-0.2821	0.7779	0.9996	Gm13558
ENSMUSG00000036641	1.967	1.266	1.467	0.8629	0.3882	0.9996	Ccdc148
ENSMUSG00000026991	54.17	0.156	0.3235	0.4824	0.6295	0.9996	Pkp4
ENSMUSG00000035168	5.611	-0.05099	0.8205	-0.06214	0.9505	0.9996	Tanc1
ENSMUSG00000026988	20.51	-0.2061	0.4895	-0.421	0.6737	0.9996	Wdsub1
ENSMUSG00000026987	46.93	-0.03219	0.3514	-0.09159	0.927	0.9996	Baz2b
ENSMUSG00000086603	0.1639	0.02148	4.017	0.005348	0.9957	0.9996	Gm13620
ENSMUSG00000026977	21.42	0.07913	0.4908	0.1612	0.8719	0.9996	March7
ENSMUSG00000060703	24.18	0.3453	0.4665	0.7403	0.4591	0.9996	Cd302
ENSMUSG00000026980	0.06952	0.3755	4.045	0.09282	0.926	0.9996	Ly75
ENSMUSG00000026970	5.82	-0.695	0.8177	-0.8499	0.3954	0.9996	Rbms1
ENSMUSG00000064289	12.85	0.2439	0.5664	0.4307	0.6667	0.9996	Tank
ENSMUSG00000026914	70.89	0.03332	0.2837	0.1174	0.9065	0.9996	Psmd14
ENSMUSG00000035033	5.447	-0.2873	0.8861	-0.3243	0.7457	0.9996	Tbr1
ENSMUSG00000026904	5.98	-0.2142	0.7988	-0.2682	0.7886	0.9996	Slc4a10
ENSMUSG00000035000	0.1123	0.6796	4.033	0.1685	0.8662	0.9996	Dpp4
ENSMUSG00000000394	0.06952	0.3755	4.045	0.09282	0.926	0.9996	Gcg
ENSMUSG00000026896	0.867	1.548	2.042	0.7581	0.4484	0.9996	Ifih1
ENSMUSG00000026893	7.519	0.2035	0.7476	0.2722	0.7854	0.9996	Gca
ENSMUSG00000059742	3.796	-0.2917	1.002	-0.2913	0.7709	0.9996	Kcnh7
ENSMUSG00000075324	13.16	-0.4566	0.5954	-0.7669	0.4431	0.9996	Fign
ENSMUSG00000026888	374.6	-0.3173	0.2382	-1.332	0.1829	0.9996	Grb14
ENSMUSG00000034903	21.44	0.08114	0.4782	0.1697	0.8653	0.9996	Cobll1
ENSMUSG00000086881	4.708	-0.361	0.9303	-0.3881	0.6979	0.9996	Gm13594
ENSMUSG00000057182	7.396	0.1688	0.7632	0.2211	0.825	0.9996	Scn3a
ENSMUSG00000075318	9.475	0.1359	0.6503	0.209	0.8345	0.9996	Scn2a
ENSMUSG00000044647	5.618	0.242	0.8332	0.2905	0.7714	0.9996	Csrnp3
ENSMUSG00000026994	2.183	-0.8479	1.365	-0.621	0.5346	0.9996	Galnt3
ENSMUSG00000034848	4.865	0.2223	0.9102	0.2443	0.807	0.9996	Ttc21b
ENSMUSG00000064329	3.503	0.009372	1.055	0.00888	0.9929	0.9996	Scn1a
ENSMUSG00000087301	0.05164	-1.141	4.046	-0.2821	0.7779	0.9996	Gm13629
ENSMUSG00000034780	4.002	-0.9317	1.012	-0.9206	0.3572	0.9996	B3galt1
ENSMUSG00000027030	45.16	-0.09824	0.3692	-0.266	0.7902	0.9996	Stk39
ENSMUSG00000027035	1.495	0.572	1.693	0.3379	0.7354	0.9996	Cers6
ENSMUSG00000027070	0.1123	0.6796	4.033	0.1685	0.8662	0.9996	Lrp2
ENSMUSG00000063145	3.227	0.2733	1.105	0.2473	0.8047	0.9996	Bbs5
ENSMUSG00000027086	7.58	0.4773	0.7434	0.6421	0.5208	0.9996	Fastkd1
ENSMUSG00000042133	53.43	-0.172	0.3226	-0.5331	0.594	0.9996	Ppig
ENSMUSG00000070883	4.472	0.006071	0.9797	0.006196	0.9951	0.9996	Ccdc173
ENSMUSG00000027088	8.264	-0.2392	0.6967	-0.3433	0.7313	0.9996	Phospho2
ENSMUSG00000042155	3.371	0.6724	1.071	0.628	0.53	0.9996	Klhl23
ENSMUSG00000068882	130.7	-0.08079	0.2547	-0.3172	0.7511	0.9996	Ssb
ENSMUSG00000051730	12.46	0.3763	0.5793	0.6497	0.5159	0.9996	Mettl5
ENSMUSG00000089902	0.2384	-2.109	3.728	-0.5657	0.5716	0.9996	Gm13625
ENSMUSG00000085735	0.3079	-1.228	3.138	-0.3913	0.6956	0.9996	Mettl5os
ENSMUSG00000044308	33.14	-0.1918	0.3892	-0.4929	0.6221	0.9996	Ubr3
ENSMUSG00000070880	6.447	-0.4891	0.7841	-0.6237	0.5328	0.9996	Gad1
ENSMUSG00000097025	0.06952	0.3755	4.045	0.09282	0.926	0.9996	Gm26558
ENSMUSG00000014959	38.91	-0.3392	0.4458	-0.7609	0.4467	0.9996	Gorasp2
ENSMUSG00000041997	16.83	-0.5695	0.5227	-1.09	0.2759	0.9996	Tlk1
ENSMUSG00000041975	7.033	0.4562	0.7676	0.5943	0.5523	0.9996	Mettl8
ENSMUSG00000041966	100.7	0.6328	0.8319	0.7607	0.4468	0.9996	Dcaf17
ENSMUSG00000027015	0.1033	-1.52	4.04	-0.3762	0.7067	0.9996	Cybrd1
ENSMUSG00000027012	158.8	-0.4688	0.2329	-2.013	0.04414	0.9996	Dync1i2
ENSMUSG00000027010	12.47	0.3127	0.608	0.5143	0.607	0.9996	Slc25a12
ENSMUSG00000027018	12.11	0.2273	0.5944	0.3825	0.7021	0.9996	Hat1
ENSMUSG00000041921	21.77	-0.2747	0.4515	-0.6085	0.5429	0.9996	Metap1d
ENSMUSG00000041911	0.4112	-1.645	2.802	-0.5871	0.5571	0.9996	Dlx1
ENSMUSG00000023391	0.1728	-0.6611	4.023	-0.1644	0.8695	0.9996	Dlx2
ENSMUSG00000027111	1.088	-1.084	1.829	-0.5929	0.5532	0.9996	Itga6
ENSMUSG00000006494	21.15	0.4357	0.482	0.9039	0.3661	0.9996	Pdk1
ENSMUSG00000049044	4.511	0.172	0.9418	0.1826	0.8551	0.9996	Rapgef4
ENSMUSG00000004085	0.6059	1.268	2.399	0.5285	0.5972	0.9996	Map3k20
ENSMUSG00000055612	0.4001	0.7745	3.393	0.2282	0.8195	0.9996	Cdca7
ENSMUSG00000027109	19.57	0.2372	0.4732	0.5013	0.6161	0.9996	Sp3
ENSMUSG00000063714	24.86	-0.2675	0.469	-0.5703	0.5685	0.9996	Sp3os
ENSMUSG00000027108	66.45	-0.06107	0.2964	-0.2061	0.8367	0.9996	Ola1
ENSMUSG00000068859	0.2761	-1.209	3.52	-0.3433	0.7313	0.9996	Sp9
ENSMUSG00000041777	41.76	-0.3676	0.3642	-1.009	0.3128	0.9996	Cir1
ENSMUSG00000008226	12.31	-0.2859	0.5753	-0.4969	0.6192	0.9996	Scrn3
ENSMUSG00000041762	30.67	0.1859	0.3929	0.4732	0.6361	0.9996	Gpr155
ENSMUSG00000087176	0.3884	-0.4431	2.853	-0.1553	0.8766	0.9996	D230022J07Rik
ENSMUSG00000075284	29.45	-0.4999	0.4113	-1.215	0.2243	0.9996	Wipf1
ENSMUSG00000086382	1.471	0.7088	1.646	0.4307	0.6667	0.9996	Chrna1os
ENSMUSG00000086544	0.05164	-1.141	4.046	-0.2821	0.7779	0.9996	Chn1os3
ENSMUSG00000056486	47.03	-0.574	0.368	-1.56	0.1188	0.9996	Chn1
ENSMUSG00000027104	23.87	-0.07604	0.4306	-0.1766	0.8598	0.9996	Atf2
ENSMUSG00000018770	165.6	0.1817	0.2379	0.7635	0.4451	0.9996	Atp5g3
ENSMUSG00000009207	25.67	0.1296	0.4348	0.2981	0.7656	0.9996	Lnpk
ENSMUSG00000075277	0.06952	0.3755	4.045	0.09282	0.926	0.9996	Haglr
ENSMUSG00000027099	34.57	-0.08035	0.376	-0.2137	0.8308	0.9996	Mtx2
ENSMUSG00000100303	0.06952	0.3755	4.045	0.09282	0.926	0.9996	2600014E21Rik
ENSMUSG00000059005	119.2	0.03919	0.2742	0.1429	0.8864	0.9996	Hnrnpa3
ENSMUSG00000015839	10.28	-0.179	0.6299	-0.2842	0.7763	0.9996	Nfe2l2
ENSMUSG00000042410	17.39	-0.04477	0.5024	-0.08912	0.929	0.9996	Agps
ENSMUSG00000075273	3.247	-0.2354	1.142	-0.2061	0.8367	0.9996	Ttc30b
ENSMUSG00000075271	1.047	-0.8922	1.827	-0.4884	0.6253	0.9996	Ttc30a1
ENSMUSG00000075270	1.462	-0.3723	1.725	-0.2159	0.8291	0.9996	Pde11a
ENSMUSG00000042369	4.948	-0.7592	0.9287	-0.8174	0.4137	0.9996	Rbm45
ENSMUSG00000042359	6.398	-0.3868	0.8128	-0.4759	0.6341	0.9996	Osbpl6
ENSMUSG00000002731	13.86	0.1089	0.5534	0.1969	0.8439	0.9996	Prkra
ENSMUSG00000002732	6.994	0.7007	0.8121	0.8628	0.3882	0.9996	Fkbp7
ENSMUSG00000002733	7.815	0.1823	0.7223	0.2523	0.8008	0.9996	Plekha3
ENSMUSG00000051747	0.2086	1.341	4	0.3353	0.7374	0.9996	Ttn
ENSMUSG00000044033	0.9386	-0.5539	1.926	-0.2876	0.7737	0.9996	Ccdc141
ENSMUSG00000042272	11.75	0.05199	0.5887	0.08832	0.9296	0.9996	Sestd1
ENSMUSG00000027016	0.06952	0.3755	4.045	0.09282	0.926	0.9996	Zfp385b
ENSMUSG00000027014	7.959	0.8986	0.7445	1.207	0.2274	0.9996	Cwc22
ENSMUSG00000027011	98.96	0.2228	0.2655	0.839	0.4015	0.9996	Ube2e3
ENSMUSG00000027009	0.6385	-0.9128	2.545	-0.3587	0.7198	0.9996	Itga4
ENSMUSG00000034701	0.9608	-1.893	2.163	-0.8754	0.3814	0.9996	Neurod1
ENSMUSG00000027007	13.77	0.02549	0.5638	0.0452	0.9639	0.9996	Itprid2
ENSMUSG00000059173	9.276	-0.448	0.7137	-0.6277	0.5302	0.9996	Pde1a
ENSMUSG00000027006	22.93	-0.5365	0.4687	-1.145	0.2524	0.9996	Dnajc10
ENSMUSG00000027004	1.333	-0.4185	1.739	-0.2407	0.8098	0.9996	Frzb
ENSMUSG00000027002	98.96	-0.1738	0.2583	-0.6727	0.5011	0.9996	Nckap1
ENSMUSG00000027001	22.19	-0.119	0.4465	-0.2665	0.7898	0.9996	Dusp19
ENSMUSG00000026999	27.2	0.01854	0.4191	0.04423	0.9647	0.9996	Nup35
ENSMUSG00000070866	2.356	-0.2039	1.42	-0.1436	0.8858	0.9996	Zfp804a
ENSMUSG00000027091	74.75	-0.3395	0.2991	-1.135	0.2564	0.9996	Zc3h15
ENSMUSG00000027087	16.64	0.5072	0.5035	1.007	0.3138	0.9996	Itgav
ENSMUSG00000048388	48.25	0.04861	0.3387	0.1435	0.8859	0.9996	Fam171b
ENSMUSG00000059588	10.8	-0.0123	0.6297	-0.01953	0.9844	0.9996	Calcrl
ENSMUSG00000027082	0.1868	-1.845	4.033	-0.4575	0.6473	0.9996	Tfpi
ENSMUSG00000034101	11.7	-0.1544	0.6351	-0.2431	0.8079	0.9996	Ctnnd1
ENSMUSG00000076437	29.89	-0.4944	0.4285	-1.154	0.2487	0.9996	Selenoh
ENSMUSG00000050043	65.04	0.2696	0.3162	0.8525	0.394	0.9996	Tmx2
ENSMUSG00000027080	36.62	-0.259	0.3664	-0.707	0.4796	0.9996	Med19
ENSMUSG00000034075	4.179	0.3621	0.9823	0.3686	0.7124	0.9996	Zdhhc5
ENSMUSG00000027079	7.574	0.5078	0.7816	0.6497	0.5159	0.9996	Clp1
ENSMUSG00000034059	1.276	-1.072	1.732	-0.6185	0.5362	0.9996	Ypel4
ENSMUSG00000097187	0.1123	0.6796	4.033	0.1685	0.8662	0.9996	Gm19426
ENSMUSG00000023224	0.1033	-1.52	4.04	-0.3762	0.7067	0.9996	Serping1
ENSMUSG00000027078	0.8576	-1.416	2.273	-0.6231	0.5332	0.9996	Ube2l6
ENSMUSG00000027076	41.31	-0.1577	0.344	-0.4584	0.6466	0.9996	Timm10
ENSMUSG00000027067	31.12	0.05156	0.3884	0.1327	0.8944	0.9996	Ssrp1
ENSMUSG00000033955	1.954	0.05144	1.455	0.03535	0.9718	0.9996	Tnks1bp1
ENSMUSG00000075224	0.4112	-1.645	2.802	-0.5871	0.5571	0.9996	Lrrc55
ENSMUSG00000075160	0.06952	0.3755	4.045	0.09282	0.926	0.9996	Olfr259
ENSMUSG00000050772	0.06952	0.3755	4.045	0.09282	0.926	0.9996	Olfr1124
ENSMUSG00000075073	0.05164	-1.141	4.046	-0.2821	0.7779	0.9996	Olfr1256
ENSMUSG00000025314	62.9	0.2739	0.3403	0.805	0.4208	0.9996	Ptprj
ENSMUSG00000085471	0.5632	1.176	2.488	0.4724	0.6366	0.9996	4933423P22Rik
ENSMUSG00000051329	4.228	-0.6151	0.9873	-0.623	0.5333	0.9996	Nup160
ENSMUSG00000008200	21.73	-0.2488	0.4788	-0.5197	0.6033	0.9996	Fnbp4
ENSMUSG00000040812	0.06952	0.3755	4.045	0.09282	0.926	0.9996	Agbl2
ENSMUSG00000027282	79.57	0.2391	0.3002	0.7963	0.4258	0.9996	Mtch2
ENSMUSG00000040794	23.65	-0.1297	0.432	-0.3003	0.7639	0.9996	C1qtnf4
ENSMUSG00000005510	102.4	0.08464	0.2636	0.3211	0.7482	0.9996	Ndufs3
ENSMUSG00000005505	3.801	-0.8763	0.9955	-0.8803	0.3787	0.9996	Kbtbd4
ENSMUSG00000063235	67.34	0.2578	0.3094	0.8331	0.4048	0.9996	Ptpmt1
ENSMUSG00000005506	28.91	0.5017	0.4695	1.069	0.2852	0.9996	Celf1
ENSMUSG00000002104	0.1033	-1.52	4.04	-0.3762	0.7067	0.9996	Rapsn
ENSMUSG00000086495	1.278	-1.045	1.75	-0.5972	0.5504	0.9996	Gm13778
ENSMUSG00000002102	64.69	-0.08139	0.3079	-0.2644	0.7915	0.9996	Psmc3
ENSMUSG00000002105	11.03	-0.6612	0.622	-1.063	0.2878	0.9996	Slc39a13
ENSMUSG00000002111	1.555	1.536	2.028	0.7576	0.4487	0.9996	Spi1
ENSMUSG00000040687	8.694	-0.01683	0.685	-0.02457	0.9804	0.9996	Madd
ENSMUSG00000002108	0.1868	-1.845	4.033	-0.4575	0.6473	0.9996	Nr1h3
ENSMUSG00000086206	0.06952	0.3755	4.045	0.09282	0.926	0.9996	Gm13783
ENSMUSG00000002103	14.15	0.1503	0.5535	0.2715	0.786	0.9996	Acp2
ENSMUSG00000002109	4.172	1.188	1.049	1.133	0.2572	0.9996	Ddb2
ENSMUSG00000027257	17.47	0.189	0.4983	0.3792	0.7045	0.9996	Pacsin3
ENSMUSG00000027255	36.41	0.09649	0.3807	0.2534	0.7999	0.9996	Arfgap2
ENSMUSG00000040591	30.53	0.4568	0.4014	1.138	0.2552	0.9996	1110051M20Rik
ENSMUSG00000027253	24.53	-0.6394	0.4687	-1.364	0.1725	0.9996	Lrp4
ENSMUSG00000040549	44.16	-0.03599	0.3395	-0.106	0.9156	0.9996	Ckap5
ENSMUSG00000027249	0.06952	0.3755	4.045	0.09282	0.926	0.9996	F2
ENSMUSG00000075040	2.237	0.2532	1.339	0.1891	0.85	0.9996	Zfp408
ENSMUSG00000027247	15.28	0.5256	0.5581	0.9417	0.3463	0.9996	Arhgap1
ENSMUSG00000027244	10.37	0.3654	0.6959	0.525	0.5996	0.9996	Atg13
ENSMUSG00000027243	6.412	0.1277	0.79	0.1616	0.8716	0.9996	Harbi1
ENSMUSG00000040506	6.029	-0.217	0.8512	-0.2549	0.7988	0.9996	Ambra1
ENSMUSG00000027239	8.892	-0.07795	0.7653	-0.1019	0.9189	0.9996	Mdk
ENSMUSG00000040479	14.98	0.5471	0.5488	0.997	0.3188	0.9996	Dgkz
ENSMUSG00000095332	0.06952	0.3755	4.045	0.09282	0.926	0.9996	Gm9821
ENSMUSG00000027230	0.06952	0.3755	4.045	0.09282	0.926	0.9996	Creb3l1
ENSMUSG00000058318	11.55	-0.03498	0.6646	-0.05264	0.958	0.9996	Phf21a
ENSMUSG00000040434	0.1868	-1.845	4.033	-0.4575	0.6473	0.9996	Large2
ENSMUSG00000027222	17.72	-0.2322	0.5257	-0.4418	0.6587	0.9996	Pex16
ENSMUSG00000044916	0.05164	-1.141	4.046	-0.2821	0.7779	0.9996	1700029I15Rik
ENSMUSG00000027223	109.5	-0.06401	0.2784	-0.23	0.8181	0.9996	Mapk8ip1
ENSMUSG00000068742	10.96	-0.85	0.6496	-1.308	0.1907	0.9996	Cry2
ENSMUSG00000084781	0.05164	-1.141	4.046	-0.2821	0.7779	0.9996	D930015M05Rik
ENSMUSG00000049922	2.83	-0.3667	1.187	-0.309	0.7573	0.9996	Slc35c1
ENSMUSG00000027221	6.985	-0.3949	0.8007	-0.4932	0.6219	0.9996	Chst1
ENSMUSG00000027220	4.975	0.6116	0.8748	0.6991	0.4845	0.9996	Syt13
ENSMUSG00000075028	2.594	-3.002	1.57	-1.912	0.05585	0.9996	Prdm11
ENSMUSG00000068735	6.302	0.09199	0.7889	0.1166	0.9072	0.9996	Trp53i11
ENSMUSG00000027217	3.681	-2.839	1.327	-2.14	0.03236	0.9996	Tspan18
ENSMUSG00000027215	43.12	0.1825	0.3943	0.463	0.6434	0.9996	Cd82
ENSMUSG00000027198	26.77	0.4111	0.4082	1.007	0.3139	0.9996	Ext2
ENSMUSG00000040272	1.72	-0.5412	1.48	-0.3657	0.7146	0.9996	Accs
ENSMUSG00000075023	1.754	0.8967	1.714	0.5233	0.6008	0.9996	Accsl
ENSMUSG00000087006	160.5	0.04392	0.2487	0.1766	0.8598	0.9996	Gm13889
ENSMUSG00000040174	10.34	-0.09223	0.6487	-0.1422	0.8869	0.9996	Alkbh3
ENSMUSG00000027195	132.2	0.2157	0.2561	0.8423	0.3996	0.9996	Hsd17b12
ENSMUSG00000075020	0.3933	-2.672	3.048	-0.8768	0.3806	0.9996	Mir670hg
ENSMUSG00000027194	7.799	-0.4153	0.74	-0.5612	0.5747	0.9996	Ttc17
ENSMUSG00000045464	6.864	0.2614	0.7602	0.3438	0.731	0.9996	2810002D19Rik
ENSMUSG00000027193	31.38	-0.1197	0.3888	-0.3078	0.7583	0.9996	Api5
ENSMUSG00000050587	28.64	0.5306	0.4313	1.23	0.2186	0.9996	Lrrc4c
ENSMUSG00000091061	0.05164	-1.141	4.046	-0.2821	0.7779	0.9996	4930445B16Rik
ENSMUSG00000027165	51.73	-0.0145	0.3602	-0.04026	0.9679	0.9996	B230118H07Rik
ENSMUSG00000061311	0.1033	-1.52	4.04	-0.3762	0.7067	0.9996	Rag1
ENSMUSG00000027164	8.098	-1.053	0.7563	-1.393	0.1636	0.9996	Traf6
ENSMUSG00000032841	2.439	-0.6101	1.251	-0.4876	0.6258	0.9996	Prr5l
ENSMUSG00000027163	40.67	0.1738	0.3768	0.4612	0.6446	0.9996	Commd9
ENSMUSG00000048058	17.87	0.2859	0.5022	0.5694	0.5691	0.9996	Ldlrad3
ENSMUSG00000085110	0.4252	-2.696	3.003	-0.8977	0.3693	0.9996	Gm13920
ENSMUSG00000027189	28.2	-0.1207	0.4156	-0.2905	0.7714	0.9996	Trim44
ENSMUSG00000075012	54.33	-0.1378	0.3563	-0.3868	0.6989	0.9996	Fjx1
ENSMUSG00000027188	1.448	0.05592	1.705	0.03279	0.9738	0.9996	Pamr1
ENSMUSG00000005089	73.05	0.07956	0.3465	0.2296	0.8184	0.9996	Slc1a2
ENSMUSG00000005087	0.1033	-1.52	4.04	-0.3762	0.7067	0.9996	Cd44
ENSMUSG00000010914	40.41	0.02328	0.3675	0.06335	0.9495	0.9996	Pdhx
ENSMUSG00000010911	44.44	0.2512	0.3431	0.7321	0.4641	0.9996	Apip
ENSMUSG00000027187	38.61	0.1657	0.4115	0.4027	0.6871	0.9996	Cat
ENSMUSG00000032724	59.74	-0.144	0.3209	-0.4488	0.6536	0.9996	Abtb2
ENSMUSG00000027185	5.752	0.05701	0.8968	0.06358	0.9493	0.9996	Nat10
ENSMUSG00000027184	70.87	-0.05634	0.3039	-0.1854	0.8529	0.9996	Caprin1
ENSMUSG00000032698	8.266	0.1748	0.772	0.2264	0.8209	0.9996	Lmo2
ENSMUSG00000027180	23.1	0.3047	0.4445	0.6854	0.4931	0.9996	Fbxo3
ENSMUSG00000068686	0.3029	0.8737	3.104	0.2815	0.7784	0.9996	Cd59b
ENSMUSG00000032679	0.9258	-1.057	1.942	-0.5443	0.5863	0.9996	Cd59a
ENSMUSG00000032671	0.642	-1.758	2.917	-0.6028	0.5467	0.9996	A930018P22Rik
ENSMUSG00000068373	56.04	0.1719	0.3803	0.452	0.6513	0.9996	D430041D05Rik
ENSMUSG00000027177	9.685	0.4416	0.6617	0.6674	0.5045	0.9996	Hipk3
ENSMUSG00000027176	14.55	0.01816	0.5812	0.03124	0.9751	0.9996	Cstf3
ENSMUSG00000027175	6.374	0.03293	0.7986	0.04124	0.9671	0.9996	Tcp11l1
ENSMUSG00000027173	1.118	-0.3742	1.896	-0.1974	0.8435	0.9996	Depdc7
ENSMUSG00000074994	8.362	0.2236	0.6911	0.3235	0.7463	0.9996	Qser1
ENSMUSG00000045106	3.446	-0.2018	1.082	-0.1866	0.852	0.9996	Ccdc73
ENSMUSG00000027170	79.84	-0.0157	0.2939	-0.0534	0.9574	0.9996	Eif3m
ENSMUSG00000055312	0.1123	0.6796	4.033	0.1685	0.8662	0.9996	Them7
ENSMUSG00000005973	17.03	0.2266	0.5066	0.4472	0.6547	0.9996	Rcn1
ENSMUSG00000086029	0.2334	0.5187	3.443	0.1506	0.8803	0.9996	Pax6os1
ENSMUSG00000027168	2.505	-3.686	1.57	-2.347	0.01891	0.9996	Pax6
ENSMUSG00000027167	22.6	0.3441	0.4791	0.7182	0.4726	0.9996	Elp4
ENSMUSG00000042670	65.87	0.1409	0.3086	0.4567	0.6479	0.9996	Immp1l
ENSMUSG00000027166	74.53	-0.002218	0.2924	-0.007585	0.9939	0.9996	Dnajc24
ENSMUSG00000085218	5.515	-0.2127	0.8336	-0.2552	0.7986	0.9996	BB218582
ENSMUSG00000016386	63.24	0.09096	0.3436	0.2647	0.7912	0.9996	Mpped2
ENSMUSG00000027122	16.89	-0.4084	0.5097	-0.8013	0.4229	0.9996	Arl14ep
ENSMUSG00000042604	1.577	0.2058	1.499	0.1373	0.8908	0.9996	Kcna4
ENSMUSG00000057234	3.166	-0.4135	1.119	-0.3695	0.7118	0.9996	Mettl15
ENSMUSG00000027115	0.4579	-0.09199	2.666	-0.0345	0.9725	0.9996	Kif18a
ENSMUSG00000048482	2.003	-0.7129	1.456	-0.4896	0.6244	0.9996	Bdnf
ENSMUSG00000027162	27.41	0.2573	0.4191	0.614	0.5392	0.9996	Lin7c
ENSMUSG00000050199	4.719	0.7896	0.94	0.84	0.4009	0.9996	Lgr4
ENSMUSG00000027160	60.24	-0.2226	0.3005	-0.7408	0.4588	0.9996	Ccdc34
ENSMUSG00000074971	0.1728	-0.6611	4.023	-0.1644	0.8695	0.9996	Fibin
ENSMUSG00000074968	2.052	-0.9895	1.366	-0.7243	0.4689	0.9996	Ano3
ENSMUSG00000027134	5.798	0.3955	0.8351	0.4736	0.6358	0.9996	Lpcat4
ENSMUSG00000027133	75.59	-0.05836	0.2899	-0.2013	0.8404	0.9996	Nop10
ENSMUSG00000027130	11.38	-0.1685	0.6277	-0.2685	0.7883	0.9996	Slc12a6
ENSMUSG00000027131	70.05	-0.343	0.3077	-1.115	0.2648	0.9996	Emc4
ENSMUSG00000027132	17.01	0.4401	0.5194	0.8473	0.3968	0.9996	Katnbl1
ENSMUSG00000055943	320.9	0.1465	0.2107	0.6949	0.4871	0.9996	Emc7
ENSMUSG00000003604	4.841	-0.7898	0.9122	-0.8658	0.3866	0.9996	Aven
ENSMUSG00000057378	2.41	-0.1277	1.245	-0.1026	0.9183	0.9996	Ryr3
ENSMUSG00000041255	0.05164	-1.141	4.046	-0.2821	0.7779	0.9996	Tmco5b
ENSMUSG00000044042	2.775	-1.277	1.473	-0.867	0.3859	0.9996	Fmn1
ENSMUSG00000023236	90.63	0.08057	0.301	0.2677	0.7889	0.9996	Scg5
ENSMUSG00000041219	0.05164	-1.141	4.046	-0.2821	0.7779	0.9996	Arhgap11a
ENSMUSG00000087694	0.1728	-0.6611	4.023	-0.1644	0.8695	0.9996	A530058N18Rik
ENSMUSG00000040383	26.55	-0.03008	0.4199	-0.07164	0.9429	0.9996	Aqr
ENSMUSG00000040321	12.09	-0.4548	0.6073	-0.7488	0.454	0.9996	Zfp770
ENSMUSG00000057147	11.77	0.01244	0.6173	0.02015	0.9839	0.9996	Dph6
ENSMUSG00000040282	2.63	0.552	1.187	0.4649	0.642	0.9996	BC052040
ENSMUSG00000027210	16.24	-0.4758	0.5406	-0.8802	0.3788	0.9996	Meis2
ENSMUSG00000086328	1.697	-0.2866	1.568	-0.1828	0.855	0.9996	2700033N17Rik
ENSMUSG00000085316	0.2155	-0.3607	3.88	-0.09295	0.9259	0.9996	D330050G23Rik
ENSMUSG00000027351	41.41	0.1145	0.364	0.3146	0.7531	0.9996	Spred1
ENSMUSG00000027349	18.7	-0.3499	0.4844	-0.7223	0.4701	0.9996	Fam98b
ENSMUSG00000027347	9.461	-0.4177	0.6605	-0.6324	0.5271	0.9996	Rasgrp1
ENSMUSG00000040152	0.1123	0.6796	4.033	0.1685	0.8662	0.9996	Thbs1
ENSMUSG00000027344	0.05164	-1.141	4.046	-0.2821	0.7779	0.9996	Fsip1
ENSMUSG00000040133	2.449	-0.7632	1.275	-0.5986	0.5495	0.9996	Gpr176
ENSMUSG00000005102	2.54	-0.1085	1.245	-0.08715	0.9306	0.9996	Eif2ak4
ENSMUSG00000009549	286.7	-0.002838	0.2014	-0.01409	0.9888	0.9996	Srp14
ENSMUSG00000040093	3.347	0.432	1.072	0.403	0.687	0.9996	Bmf
ENSMUSG00000040084	0.9321	-3.144	2.214	-1.42	0.1557	0.9996	Bub1b
ENSMUSG00000074923	0.5184	-0.6498	2.742	-0.237	0.8127	0.9996	Pak6
ENSMUSG00000078137	0.3079	-1.228	3.138	-0.3913	0.6956	0.9996	Ankrd63
ENSMUSG00000074918	4.188	-0.02768	0.9929	-0.02788	0.9778	0.9996	Inafm2
ENSMUSG00000045838	0.1868	-1.845	4.033	-0.4575	0.6473	0.9996	Ccdc9b
ENSMUSG00000040035	2.36	-0.3903	1.265	-0.3085	0.7577	0.9996	Disp2
ENSMUSG00000027331	0.1728	-0.6611	4.023	-0.1644	0.8695	0.9996	Knstrn
ENSMUSG00000027332	15.45	0.4111	0.5269	0.7802	0.4352	0.9996	Ivd
ENSMUSG00000040007	3.327	-0.3095	1.272	-0.2434	0.8077	0.9996	Bahd1
ENSMUSG00000074916	1.923	-0.2566	1.408	-0.1822	0.8554	0.9996	Chst14
ENSMUSG00000039983	34.66	-0.4136	0.4021	-1.029	0.3037	0.9996	Ccdc32
ENSMUSG00000027324	0.5185	0.5707	2.544	0.2244	0.8225	0.9996	Rpusd2
ENSMUSG00000027323	0.06952	0.3755	4.045	0.09282	0.926	0.9996	Rad51
ENSMUSG00000070730	14.18	-0.003633	0.5344	-0.006798	0.9946	0.9996	Rmdn3
ENSMUSG00000046814	0.1123	0.6796	4.033	0.1685	0.8662	0.9996	Gchfr
ENSMUSG00000034278	16.07	-0.1433	0.5258	-0.2726	0.7852	0.9996	Dnajc17
ENSMUSG00000068580	14.92	-0.1273	0.546	-0.2331	0.8157	0.9996	Zfyve19
ENSMUSG00000027315	0.1868	-1.845	4.033	-0.4575	0.6473	0.9996	Spint1
ENSMUSG00000034226	0.3635	0.02696	3.155	0.008546	0.9932	0.9996	Rhov
ENSMUSG00000034216	9.007	-0.1057	0.6827	-0.1548	0.877	0.9996	Vps18
ENSMUSG00000074912	0.6936	-2.22	2.619	-0.8475	0.3967	0.9996	Gm14207
ENSMUSG00000027314	0.6936	-2.22	2.619	-0.8475	0.3967	0.9996	Dll4
ENSMUSG00000027313	0.9348	-0.4232	1.944	-0.2177	0.8277	0.9996	Chac1
ENSMUSG00000034154	16.85	0.1236	0.5572	0.2218	0.8244	0.9996	Ino80
ENSMUSG00000014077	22.71	0.1933	0.4505	0.4291	0.6678	0.9996	Chp1
ENSMUSG00000085438	37.29	0.129	0.3664	0.352	0.7249	0.9996	Oip5os1
ENSMUSG00000072980	0.8253	-1.548	2.35	-0.6586	0.5101	0.9996	Oip5
ENSMUSG00000027306	0.2762	0.716	3.521	0.2034	0.8388	0.9996	Nusap1
ENSMUSG00000027305	11.68	-0.08841	0.5864	-0.1508	0.8802	0.9996	Ndufaf1
ENSMUSG00000027304	52.9	-0.1609	0.3293	-0.4885	0.6252	0.9996	Rtf1
ENSMUSG00000027296	15.67	0.06853	0.6393	0.1072	0.9146	0.9996	Itpka
ENSMUSG00000027297	0.4897	-0.03143	2.46	-0.01278	0.9898	0.9996	Ltk
ENSMUSG00000034032	9.438	0.5022	0.6496	0.7731	0.4395	0.9996	Rpap1
ENSMUSG00000027298	56.11	0.1107	0.3229	0.3427	0.7319	0.9996	Tyro3
ENSMUSG00000033943	27.68	0.07184	0.4091	0.1756	0.8606	0.9996	Mga
ENSMUSG00000033902	2.415	-0.9995	1.393	-0.7174	0.4731	0.9996	Mapkbp1
ENSMUSG00000098789	3.763	-0.2035	1.057	-0.1925	0.8474	0.9996	Jmjd7
ENSMUSG00000098488	1.457	-0.2907	1.761	-0.1651	0.8689	0.9996	Pla2g4b
ENSMUSG00000074899	0.8576	-1.416	2.273	-0.6231	0.5332	0.9996	Sptbn5
ENSMUSG00000027293	5.703	0.1842	0.8229	0.2238	0.8229	0.9996	Ehd4
ENSMUSG00000050211	0.2513	1.529	3.607	0.4238	0.6717	0.9996	Pla2g4e
ENSMUSG00000070719	0.05164	-1.141	4.046	-0.2821	0.7779	0.9996	Pla2g4d
ENSMUSG00000046971	0.05164	-1.141	4.046	-0.2821	0.7779	0.9996	Pla2g4f
ENSMUSG00000027291	8.597	0.717	0.7304	0.9817	0.3263	0.9996	Vps39
ENSMUSG00000033808	15.74	0.1048	0.52	0.2016	0.8402	0.9996	Tmem87a
ENSMUSG00000062646	7.41	-0.2578	0.7494	-0.344	0.7308	0.9996	Ganc
ENSMUSG00000079110	0.06952	0.3755	4.045	0.09282	0.926	0.9996	Capn3
ENSMUSG00000027288	27.15	-0.2462	0.431	-0.5712	0.5678	0.9996	Zfp106
ENSMUSG00000027287	22.19	0.05827	0.4701	0.1239	0.9014	0.9996	Snap23
ENSMUSG00000027286	24.2	0.1967	0.429	0.4585	0.6466	0.9996	Lrrc57
ENSMUSG00000027285	8.994	-0.07853	0.669	-0.1174	0.9066	0.9996	Haus2
ENSMUSG00000033705	11.96	0.2517	0.6285	0.4005	0.6888	0.9996	Stard9
ENSMUSG00000027284	3.777	-0.5258	1.019	-0.5158	0.606	0.9996	Cdan1
ENSMUSG00000090100	5.325	-0.2451	0.8466	-0.2895	0.7722	0.9996	Ttbk2
ENSMUSG00000087519	1.188	-2.638	1.961	-1.345	0.1786	0.9996	AV039307
ENSMUSG00000027272	20.74	-0.1924	0.4945	-0.389	0.6972	0.9996	Ubr1
ENSMUSG00000054484	21.59	0.4403	0.4585	0.9602	0.337	0.9996	Tmem62
ENSMUSG00000023572	70.63	0.2208	0.2925	0.755	0.4503	0.9996	Ccndbp1
ENSMUSG00000074890	3.671	-0.6772	1.061	-0.6384	0.5232	0.9996	Lcmt2
ENSMUSG00000027259	4.453	-0.3387	0.9643	-0.3512	0.7254	0.9996	Adal
ENSMUSG00000050619	6.33	0.2732	0.8284	0.3298	0.7415	0.9996	Zscan29
ENSMUSG00000027263	7.349	0.1473	0.7957	0.1852	0.8531	0.9996	Tubgcp4
ENSMUSG00000043909	10.83	0.4302	0.6437	0.6684	0.5039	0.9996	Trp53bp1
ENSMUSG00000027254	172.7	-0.1095	0.294	-0.3722	0.7097	0.9996	Map1a
ENSMUSG00000033526	7.359	0.2842	0.7812	0.3638	0.716	0.9996	Ppip5k1
ENSMUSG00000000308	8.43	-0.1105	0.6978	-0.1584	0.8742	0.9996	Ckmt1
ENSMUSG00000033498	0.1639	0.02148	4.017	0.005348	0.9957	0.9996	Strc
ENSMUSG00000033486	3.005	1.09	1.166	0.9347	0.3499	0.9996	Catsper2
ENSMUSG00000027248	230.8	0.2818	0.2953	0.9541	0.34	0.9996	Pdia3
ENSMUSG00000074884	411	0.02619	0.2022	0.1295	0.897	0.9996	Serf2
ENSMUSG00000027245	43.74	0.1752	0.3618	0.4842	0.6282	0.9996	Hypk
ENSMUSG00000048222	24.19	-0.09159	0.454	-0.2017	0.8401	0.9996	Mfap1b
ENSMUSG00000068479	18.15	0.1893	0.4924	0.3845	0.7006	0.9996	Mfap1a
ENSMUSG00000027242	2.566	0.283	1.248	0.2269	0.8205	0.9996	Wdr76
ENSMUSG00000027238	18.89	-0.1261	0.4894	-0.2577	0.7966	0.9996	Frmd5
ENSMUSG00000086913	0.139	0.9392	4.018	0.2337	0.8152	0.9996	Gm14019
ENSMUSG00000060227	69.5	-0.06734	0.3387	-0.1988	0.8424	0.9996	Casc4
ENSMUSG00000074881	0.1868	-1.845	4.033	-0.4575	0.6473	0.9996	Mageb3
ENSMUSG00000033411	14.57	-0.359	0.5404	-0.6643	0.5065	0.9996	Ctdspl2
ENSMUSG00000027236	90.21	-0.3279	0.2793	-1.174	0.2403	0.9996	Eif3j1
ENSMUSG00000033396	7.871	-0.04927	0.7287	-0.06762	0.9461	0.9996	Spg11
ENSMUSG00000060802	19.17	0.0728	0.5589	0.1303	0.8964	0.9996	B2m
ENSMUSG00000027227	3.852	-0.3905	1.016	-0.3844	0.7007	0.9996	Sord
ENSMUSG00000033256	6.628	-0.4223	0.7905	-0.5343	0.5932	0.9996	Shf
ENSMUSG00000027219	0.06952	0.3755	4.045	0.09282	0.926	0.9996	Slc28a2
ENSMUSG00000027199	527	-0.008607	0.1921	-0.04482	0.9643	0.9996	Gatm
ENSMUSG00000074876	0.8843	-1.031	2.223	-0.4636	0.6429	0.9996	Spata5l1
ENSMUSG00000033213	0.4062	0.1824	2.794	0.06529	0.9479	0.9996	AA467197
ENSMUSG00000005802	10.78	0.9099	0.6817	1.335	0.182	0.9996	Slc30a4
ENSMUSG00000087017	1.189	-0.471	1.81	-0.2603	0.7947	0.9996	4930417H01Rik
ENSMUSG00000085633	0.1728	-0.6611	4.023	-0.1644	0.8695	0.9996	Bloc1s6os
ENSMUSG00000005804	10.41	-0.6267	0.6696	-0.936	0.3493	0.9996	Bloc1s6
ENSMUSG00000005803	2.205	-0.655	1.334	-0.491	0.6234	0.9996	Sqor
ENSMUSG00000027200	46.59	0.1964	0.3813	0.515	0.6065	0.9996	Sema6d
ENSMUSG00000035183	49.72	0.1824	0.37	0.493	0.622	0.9996	Slc24a5
ENSMUSG00000027201	40	-0.08342	0.3732	-0.2235	0.8231	0.9996	Myef2
ENSMUSG00000087056	0.1728	-0.6611	4.023	-0.1644	0.8695	0.9996	Gm14004
ENSMUSG00000074872	0.9437	-0.6605	1.9	-0.3476	0.7282	0.9996	Ctxn2
ENSMUSG00000086416	0.1868	-1.845	4.033	-0.4575	0.6473	0.9996	Gm14002
ENSMUSG00000027203	21.04	-0.1597	0.4503	-0.3545	0.7229	0.9996	Dut
ENSMUSG00000087682	0.5034	-0.3431	2.921	-0.1175	0.9065	0.9996	Gm14003
ENSMUSG00000027204	1.838	-0.2629	1.7	-0.1547	0.8771	0.9996	Fbn1
ENSMUSG00000053615	0.1212	-0.2827	4.029	-0.07015	0.9441	0.9996	Gm9913
ENSMUSG00000068394	2.747	0.6178	1.291	0.4784	0.6324	0.9996	Cep152
ENSMUSG00000035109	10.38	-0.09533	0.6674	-0.1428	0.8864	0.9996	Shc4
ENSMUSG00000091337	255.8	-0.1788	0.2474	-0.7226	0.4699	0.9996	Eid1
ENSMUSG00000035093	198.5	0.3212	0.5875	0.5467	0.5846	0.9996	Secisbp2l
ENSMUSG00000027206	36.95	0.1302	0.3768	0.3455	0.7297	0.9996	Cops2
ENSMUSG00000027207	3.772	0.1397	1.055	0.1325	0.8946	0.9996	Galk2
ENSMUSG00000027208	2.912	0.1073	1.135	0.09457	0.9247	0.9996	Fgf7
ENSMUSG00000023330	4.791	0.4312	0.9156	0.4709	0.6377	0.9996	Dtwd1
ENSMUSG00000027361	8.765	-0.0112	0.6941	-0.01614	0.9871	0.9996	Gabpb1
ENSMUSG00000098024	0.602	0.3902	2.279	0.1712	0.8641	0.9996	Gm27003
ENSMUSG00000027363	23.66	0.3444	0.4474	0.7697	0.4415	0.9996	Usp8
ENSMUSG00000027364	5.352	-1.062	0.8537	-1.244	0.2135	0.9996	Usp50
ENSMUSG00000027365	25.91	0.2265	0.4333	0.5228	0.6011	0.9996	Trpm7
ENSMUSG00000027366	23.88	0.1239	0.4533	0.2734	0.7845	0.9996	Sppl2a
ENSMUSG00000001998	3.934	-0.3529	0.9867	-0.3576	0.7206	0.9996	Ap4e1
ENSMUSG00000001999	14.01	-0.1578	1.279	-0.1234	0.9018	0.9996	Blvra
ENSMUSG00000034906	0.1818	1.175	4.007	0.2932	0.7694	0.9996	Ncaph
ENSMUSG00000074825	0.4202	-0.411	2.614	-0.1572	0.8751	0.9996	Itpripl1
ENSMUSG00000044145	10.02	-0.194	0.6718	-0.2888	0.7727	0.9996	1810024B03Rik
ENSMUSG00000003660	21.34	-0.09378	0.4621	-0.2029	0.8392	0.9996	Snrnp200
ENSMUSG00000003662	20.89	0.06436	0.4687	0.1373	0.8908	0.9996	Ciao1
ENSMUSG00000034850	12.34	-0.1667	0.5956	-0.2798	0.7796	0.9996	Tmem127
ENSMUSG00000027367	23.16	-0.2322	0.4623	-0.5023	0.6155	0.9996	Stard7
ENSMUSG00000027368	0.4023	-1.19	2.824	-0.4213	0.6735	0.9996	Dusp2
ENSMUSG00000027371	29.45	0.2202	0.4407	0.4998	0.6172	0.9996	Fahd2a
ENSMUSG00000079056	6.558	0.325	0.8005	0.406	0.6847	0.9996	Kcnip3
ENSMUSG00000034800	2.503	-0.291	1.221	-0.2383	0.8116	0.9996	Zfp661
ENSMUSG00000027374	44.27	-0.1321	0.3435	-0.3846	0.7005	0.9996	Mrps5
ENSMUSG00000027375	71.7	0.4014	1.248	0.3217	0.7477	0.9996	Mal
ENSMUSG00000027378	5.76	0.4989	0.9358	0.5331	0.594	0.9996	Nphp1
ENSMUSG00000051319	53.08	-0.2863	0.3442	-0.8318	0.4055	0.9996	Mtln
ENSMUSG00000027379	0.2245	1.376	3.999	0.344	0.7308	0.9996	Bub1
ENSMUSG00000027381	2.405	0.3509	1.288	0.2724	0.7853	0.9996	Bcl2l11
ENSMUSG00000014355	19.37	-0.351	0.4665	-0.7524	0.4518	0.9996	Anapc1
ENSMUSG00000014361	4.145	0.4446	1.006	0.4418	0.6587	0.9996	Mertk
ENSMUSG00000014353	14.73	0.1035	0.5578	0.1856	0.8527	0.9996	Tmem87b
ENSMUSG00000027386	1.563	0.8813	1.891	0.4662	0.6411	0.9996	Fbln7
ENSMUSG00000027387	4.389	0.4614	0.9495	0.486	0.627	0.9996	Zc3h8
ENSMUSG00000074807	17.11	0.387	0.5167	0.7489	0.4539	0.9996	Gm10762
ENSMUSG00000042851	2.399	0.1396	1.321	0.1057	0.9158	0.9996	Zc3h6
ENSMUSG00000090248	0.05164	-1.141	4.046	-0.2821	0.7779	0.9996	Gm14027
ENSMUSG00000027394	6.977	-0.2312	0.8069	-0.2865	0.7745	0.9996	Ttl
ENSMUSG00000027395	3.986	1.44	1.081	1.333	0.1826	0.9996	Polr1b
ENSMUSG00000037938	13.2	0.132	0.5748	0.2296	0.8184	0.9996	Chchd5
ENSMUSG00000027397	7.646	-0.04657	0.7511	-0.06199	0.9506	0.9996	Slc20a1
ENSMUSG00000056738	0.06952	0.3755	4.045	0.09282	0.926	0.9996	A730036I17Rik
ENSMUSG00000048327	0.6385	-0.9128	2.545	-0.3587	0.7198	0.9996	Ckap2l
ENSMUSG00000085498	0.7547	1.26	2.164	0.5821	0.5605	0.9996	Gm14023
ENSMUSG00000027399	0.5729	0.4112	2.563	0.1604	0.8725	0.9996	Il1a
ENSMUSG00000027398	0.1123	0.6796	4.033	0.1685	0.8662	0.9996	Il1b
ENSMUSG00000037902	14.36	0.7263	0.542	1.34	0.1803	0.9996	Sirpa
ENSMUSG00000027400	0.2851	0.1273	3.204	0.03973	0.9683	0.9996	Pdyn
ENSMUSG00000037885	4.938	0.1841	0.9067	0.203	0.8391	0.9996	Stk35
ENSMUSG00000027401	0.7543	-0.5917	2.598	-0.2278	0.8198	0.9996	Tgm3
ENSMUSG00000027404	135.3	-0.0533	0.2482	-0.2147	0.83	0.9996	Snrpb
ENSMUSG00000027405	43.59	0.05751	0.3489	0.1648	0.8691	0.9996	Nop56
ENSMUSG00000027406	40.86	0.05114	0.3641	0.1404	0.8883	0.9996	Idh3b
ENSMUSG00000053552	3.243	0.265	1.089	0.2433	0.8077	0.9996	Ebf4
ENSMUSG00000027408	0.7708	-1.743	2.212	-0.788	0.4307	0.9996	Cpxm1
ENSMUSG00000037773	0.9029	-1.301	1.973	-0.6593	0.5097	0.9996	Pced1a
ENSMUSG00000027411	14.64	-0.2014	0.5512	-0.3654	0.7148	0.9996	Vps16
ENSMUSG00000027303	66.07	0.06839	0.3297	0.2075	0.8356	0.9996	Ptpra
ENSMUSG00000060029	0.05164	-1.141	4.046	-0.2821	0.7779	0.9996	4930473A02Rik
ENSMUSG00000037740	87.07	-0.07343	0.3028	-0.2425	0.8084	0.9996	Mrps26
ENSMUSG00000027301	0.06952	0.3755	4.045	0.09282	0.926	0.9996	Oxt
ENSMUSG00000037727	0.2086	1.341	4	0.3353	0.7374	0.9996	Avp
ENSMUSG00000027300	1.668	1.004	1.541	0.6515	0.5147	0.9996	Ubox5
ENSMUSG00000079043	1.188	-0.8704	1.764	-0.4933	0.6218	0.9996	Fastkd5
ENSMUSG00000037703	5.606	-0.2226	0.8269	-0.2692	0.7877	0.9996	Lzts3
ENSMUSG00000068290	154.3	0.0008321	0.2502	0.003326	0.9973	0.9996	Ddrgk1
ENSMUSG00000074797	24.54	-0.01756	0.447	-0.03929	0.9687	0.9996	Itpa
ENSMUSG00000074796	0.5392	1.994	2.75	0.725	0.4685	0.9996	Slc4a11
ENSMUSG00000027309	156.6	0.1222	0.2332	0.5239	0.6003	0.9996	4930402H24Rik
ENSMUSG00000085566	3.764	-0.3032	1.074	-0.2823	0.7777	0.9996	A730017L22Rik
ENSMUSG00000027312	71.19	0.1705	0.3043	0.5604	0.5752	0.9996	Atrn
ENSMUSG00000027316	5.45	-0.4548	0.889	-0.5116	0.6089	0.9996	Gfra4
ENSMUSG00000027318	0.3596	-1.453	2.947	-0.4931	0.6219	0.9996	Adam33
ENSMUSG00000074793	0.6941	0.5247	2.367	0.2217	0.8245	0.9996	Hspa12b
ENSMUSG00000027327	3.969	0.2344	0.9956	0.2355	0.8138	0.9996	1700037H04Rik
ENSMUSG00000027329	0.7974	0.004007	2.238	0.00179	0.9986	0.9996	Spef1
ENSMUSG00000068267	10.79	-0.3186	0.6591	-0.4834	0.6288	0.9996	Cenpb
ENSMUSG00000027330	0.4758	0.4539	2.635	0.1723	0.8632	0.9996	Cdc25b
ENSMUSG00000068264	10.68	0.2206	0.63	0.3502	0.7262	0.9996	Ap5s1
ENSMUSG00000037523	5.286	0.5255	0.8746	0.6008	0.548	0.9996	Mavs
ENSMUSG00000037514	12.39	-0.4201	0.5729	-0.7333	0.4634	0.9996	Pank2
ENSMUSG00000048911	7.688	-0.4669	0.7424	-0.629	0.5293	0.9996	Rnf24
ENSMUSG00000027333	106.1	0.3321	0.2842	1.169	0.2426	0.9996	Smox
ENSMUSG00000086822	0.05164	-1.141	4.046	-0.2821	0.7779	0.9996	5330413P13Rik
ENSMUSG00000079037	77.67	0.2597	0.2925	0.8879	0.3746	0.9996	Prnp
ENSMUSG00000027339	11.71	-0.1633	0.6207	-0.2631	0.7925	0.9996	Rassf2
ENSMUSG00000027340	14.21	0.2593	0.5546	0.4675	0.6401	0.9996	Slc23a2
ENSMUSG00000027341	47.68	-0.01892	0.3253	-0.05817	0.9536	0.9996	Tmem230
ENSMUSG00000027342	46.96	0.08162	0.3477	0.2347	0.8144	0.9996	Pcna
ENSMUSG00000087377	1.022	-0.6476	1.854	-0.3494	0.7268	0.9996	AV099323
ENSMUSG00000058793	13.85	0.4702	0.5803	0.8103	0.4178	0.9996	Cds2
ENSMUSG00000027345	0.06952	0.3755	4.045	0.09282	0.926	0.9996	4921508D12Rik
ENSMUSG00000086379	0.4897	-0.03143	2.46	-0.01278	0.9898	0.9996	1700026D11Rik
ENSMUSG00000027346	43.17	0.3581	0.3734	0.9591	0.3375	0.9996	Gpcpd1
ENSMUSG00000044991	13.8	-0.1737	0.5655	-0.3072	0.7587	0.9996	Shld1
ENSMUSG00000027350	13.08	0.007161	0.6202	0.01155	0.9908	0.9996	Chgb
ENSMUSG00000037376	27.75	0.09986	0.4019	0.2485	0.8038	0.9996	Trmt6
ENSMUSG00000027353	2.419	1.277	1.39	0.9183	0.3584	0.9996	Mcm8
ENSMUSG00000027357	18.11	0.2045	0.4958	0.4124	0.6801	0.9996	Crls1
ENSMUSG00000027358	0.44	-0.6698	2.722	-0.2461	0.8056	0.9996	Bmp2
ENSMUSG00000034723	41.77	0.1193	0.3472	0.3435	0.7312	0.9996	Tmx4
ENSMUSG00000051177	68.14	-0.4212	0.3022	-1.394	0.1634	0.9996	Plcb1
ENSMUSG00000085247	0.05164	-1.141	4.046	-0.2821	0.7779	0.9996	4930545L23Rik
ENSMUSG00000085631	0.1123	0.6796	4.033	0.1685	0.8662	0.9996	9630028H03Rik
ENSMUSG00000039943	5.361	0.0837	0.8615	0.09716	0.9226	0.9996	Plcb4
ENSMUSG00000027270	8.298	0.1079	0.7539	0.1432	0.8861	0.9996	Lamp5
ENSMUSG00000039913	46.61	-0.8278	0.3765	-2.199	0.02789	0.9996	Pak7
ENSMUSG00000027273	145.1	-0.2557	0.2629	-0.9726	0.3308	0.9996	Snap25
ENSMUSG00000027274	6.76	0.5159	0.784	0.6581	0.5105	0.9996	Mkks
ENSMUSG00000027281	8.078	0.4819	0.7782	0.6192	0.5358	0.9996	Slx4ip
ENSMUSG00000027276	1.671	0.8076	1.508	0.5355	0.5923	0.9996	Jag1
ENSMUSG00000062098	20.5	-0.1765	0.4796	-0.368	0.7129	0.9996	Btbd3
ENSMUSG00000085911	0.4001	0.7745	3.393	0.2282	0.8195	0.9996	Gm14061
ENSMUSG00000074766	0.05164	-1.141	4.046	-0.2821	0.7779	0.9996	Ism1
ENSMUSG00000039033	4.397	1.392	1.012	1.375	0.1691	0.9996	Tasp1
ENSMUSG00000045624	34.22	-0.3168	0.3835	-0.8262	0.4087	0.9996	Esf1
ENSMUSG00000027384	5.338	-0.1114	0.9563	-0.1165	0.9073	0.9996	Ndufaf5
ENSMUSG00000068205	19.93	-0.2828	0.4679	-0.6043	0.5456	0.9996	Macrod2
ENSMUSG00000051379	8.822	0.77	0.6838	1.126	0.2601	0.9996	Flrt3
ENSMUSG00000038844	2.686	-0.6243	1.289	-0.4845	0.628	0.9996	Kif16b
ENSMUSG00000008333	32.37	-0.0415	0.417	-0.09953	0.9207	0.9996	Snrpb2
ENSMUSG00000027416	2.045	-0.601	1.402	-0.4287	0.6682	0.9996	Otor
ENSMUSG00000086171	6.518	0.2558	0.7711	0.3317	0.7401	0.9996	Pcsk2os1
ENSMUSG00000027419	20.16	-0.4675	0.4794	-0.9752	0.3294	0.9996	Pcsk2
ENSMUSG00000027420	1.109	1.22	1.834	0.6651	0.506	0.9996	Bfsp1
ENSMUSG00000015932	217.3	-0.1357	0.2087	-0.6505	0.5154	0.9996	Dstn
ENSMUSG00000027422	89.93	-0.4175	0.2757	-1.514	0.1299	0.9996	Rrbp1
ENSMUSG00000086384	0.6067	-0.9389	2.729	-0.344	0.7308	0.9996	Banf2os
ENSMUSG00000074758	0.8303	0.6308	2.117	0.298	0.7657	0.9996	Gm5535
ENSMUSG00000027423	60.99	-0.04926	0.3095	-0.1592	0.8735	0.9996	Snx5
ENSMUSG00000027424	7.346	-0.4271	0.7326	-0.583	0.5599	0.9996	Mgme1
ENSMUSG00000037279	1.312	2.683	1.818	1.476	0.1399	0.9996	Ovol2
ENSMUSG00000084837	0.06952	0.3755	4.045	0.09282	0.926	0.9996	1700108N11Rik
ENSMUSG00000027425	9.566	0.2857	0.6435	0.444	0.657	0.9996	Kat14
ENSMUSG00000037259	6.532	-0.923	0.8415	-1.097	0.2727	0.9996	Dzank1
ENSMUSG00000027427	5.966	0.4118	0.8334	0.4941	0.6212	0.9996	Polr3f
ENSMUSG00000027428	27.46	0.1701	0.4409	0.3857	0.6997	0.9996	Rbbp9
ENSMUSG00000027429	31.24	-0.06446	0.4009	-0.1608	0.8722	0.9996	Sec23b
ENSMUSG00000074754	69.21	0.07242	0.2986	0.2425	0.8084	0.9996	Smim26
ENSMUSG00000027430	41.43	-0.185	0.3767	-0.4912	0.6233	0.9996	Dtd1
ENSMUSG00000063873	13.22	0.0011	0.5767	0.001907	0.9985	0.9996	Slc24a3
ENSMUSG00000001768	24.94	-0.463	0.4617	-1.003	0.3159	0.9996	Rin2
ENSMUSG00000002728	131.7	0.1372	0.2717	0.5049	0.6137	0.9996	Naa20
ENSMUSG00000001767	14.54	0.09698	0.5466	0.1774	0.8592	0.9996	Crnkl1
ENSMUSG00000037143	0.06952	0.3755	4.045	0.09282	0.926	0.9996	Cfap61
ENSMUSG00000068154	0.1818	1.175	4.007	0.2932	0.7694	0.9996	Insm1
ENSMUSG00000037110	7.402	0.282	0.7697	0.3664	0.7141	0.9996	Ralgapa2
ENSMUSG00000087618	0.642	-1.758	2.917	-0.6028	0.5467	0.9996	Gm14114
ENSMUSG00000074749	11.43	-0.6409	0.7026	-0.9122	0.3616	0.9996	Kiz
ENSMUSG00000027433	46.3	0.1176	0.3297	0.3567	0.7213	0.9996	Xrn2
ENSMUSG00000027434	49.7	-0.0131	0.4253	-0.03081	0.9754	0.9996	Nkx2-2
ENSMUSG00000086509	0.1728	-0.6611	4.023	-0.1644	0.8695	0.9996	Nkx2-2os
ENSMUSG00000053545	5.78	-0.01297	0.8343	-0.01554	0.9876	0.9996	6430503K07Rik
ENSMUSG00000074743	0.1123	0.6796	4.033	0.1685	0.8662	0.9996	Thbd
ENSMUSG00000027435	0.2384	-2.109	3.728	-0.5657	0.5716	0.9996	Cd93
ENSMUSG00000036992	17.78	-0.2915	0.4946	-0.5893	0.5556	0.9996	Nxt1
ENSMUSG00000027439	8.632	0.4264	0.6927	0.6157	0.5381	0.9996	Gzf1
ENSMUSG00000027438	21.95	-0.8942	0.5052	-1.77	0.07673	0.9996	Napb
ENSMUSG00000027447	481.5	0.4682	0.2253	2.078	0.03769	0.9996	Cst3
ENSMUSG00000074736	1.064	0.8029	1.919	0.4185	0.6756	0.9996	Syndig1
ENSMUSG00000068134	8.028	-0.6355	0.7233	-0.8787	0.3796	0.9996	Zfp120
ENSMUSG00000060336	2.278	0.6126	1.277	0.4797	0.6314	0.9996	Zfp937
ENSMUSG00000079008	0.06952	0.3755	4.045	0.09282	0.926	0.9996	Gm14124
ENSMUSG00000063364	1.282	-0.2361	1.771	-0.1333	0.8939	0.9996	3300002I08Rik
ENSMUSG00000095315	0.9876	-1.494	2.112	-0.7077	0.4792	0.9996	Gm10130
ENSMUSG00000068130	4.937	-0.355	0.9457	-0.3754	0.7074	0.9996	Zfp442
ENSMUSG00000033096	19.71	0.1661	0.4735	0.3508	0.7258	0.9996	Apmap
ENSMUSG00000027452	3.436	-0.08043	1.038	-0.07745	0.9383	0.9996	Acss1
ENSMUSG00000087406	0.3596	-1.453	2.947	-0.4931	0.6219	0.9996	E130215H24Rik
ENSMUSG00000033068	4.102	-0.8469	0.9924	-0.8533	0.3935	0.9996	Entpd6
ENSMUSG00000033059	6.139	0.5266	0.8183	0.6435	0.5199	0.9996	Pygb
ENSMUSG00000032046	122.5	0.1999	0.2495	0.8015	0.4229	0.9996	Abhd12
ENSMUSG00000027454	0.7508	0.09532	2.235	0.04265	0.966	0.9996	Gins1
ENSMUSG00000068115	2.023	-0.4763	1.377	-0.3458	0.7295	0.9996	Ninl
ENSMUSG00000053916	9.84	-1.121	0.674	-1.663	0.09624	0.9996	Nanp
ENSMUSG00000027455	49.72	0.1978	0.3385	0.5844	0.559	0.9996	Nsfl1c
ENSMUSG00000087433	0.4936	0.9808	2.604	0.3767	0.7064	0.9996	Gm14167
ENSMUSG00000032966	385.2	0.1626	0.1981	0.8205	0.4119	0.9996	Fkbp1a
ENSMUSG00000027456	0.06952	0.3755	4.045	0.09282	0.926	0.9996	Sdcbp2
ENSMUSG00000027457	3.031	0.5297	1.139	0.4649	0.642	0.9996	Snph
ENSMUSG00000044364	0.5751	-1.037	2.318	-0.4475	0.6545	0.9996	Tmem74b
ENSMUSG00000032869	17.47	0.2855	0.5055	0.5648	0.5722	0.9996	Psmf1
ENSMUSG00000027460	0.5005	-1.216	2.793	-0.4355	0.6632	0.9996	Angpt4
ENSMUSG00000027459	1.451	0.2203	1.562	0.141	0.8879	0.9996	Fam110a
ENSMUSG00000085946	0.1033	-1.52	4.04	-0.3762	0.7067	0.9996	AA387200
ENSMUSG00000060257	0.294	1.689	3.4	0.4966	0.6195	0.9996	Scrt2
ENSMUSG00000032802	5.351	0.3209	0.8555	0.3751	0.7076	0.9996	Srxn1
ENSMUSG00000068079	0.1868	-1.845	4.033	-0.4575	0.6473	0.9996	Tcf15
ENSMUSG00000074698	179	-0.2979	0.253	-1.177	0.239	0.9996	Csnk2a1
ENSMUSG00000027465	16.13	0.318	0.5341	0.5953	0.5517	0.9996	Tbc1d20
ENSMUSG00000027466	44.26	0.0186	0.354	0.05254	0.9581	0.9996	Rbck1
ENSMUSG00000032715	0.1728	-0.6611	4.023	-0.1644	0.8695	0.9996	Trib3
ENSMUSG00000059361	0.3546	0.4784	2.937	0.1629	0.8706	0.9996	Nrsn2
ENSMUSG00000051817	12.14	-0.5912	0.5933	-0.9964	0.319	0.9996	Sox12
ENSMUSG00000074682	9.786	-0.6931	0.6609	-1.049	0.2943	0.9996	Zcchc3
ENSMUSG00000032680	0.139	0.9392	4.018	0.2337	0.8152	0.9996	6820408C15Rik
ENSMUSG00000049560	1.935	-0.6222	1.414	-0.4401	0.6599	0.9996	Defb20
ENSMUSG00000027468	0.1212	-0.2827	4.029	-0.07015	0.9441	0.9996	Defb22
ENSMUSG00000074679	0.05164	-1.141	4.046	-0.2821	0.7779	0.9996	Defb28
ENSMUSG00000019188	47.11	0.172	0.3432	0.5012	0.6162	0.9996	H13
ENSMUSG00000042814	27.48	0.5336	0.4395	1.214	0.2247	0.9996	Mcts2
ENSMUSG00000042745	4.748	0.3389	0.9828	0.3448	0.7302	0.9996	Id1
ENSMUSG00000009876	0.8116	-0.9363	2.25	-0.4162	0.6773	0.9996	Cox4i2
ENSMUSG00000007659	11.18	-0.2452	0.608	-0.4033	0.6867	0.9996	Bcl2l1
ENSMUSG00000027469	0.6854	-0.9527	2.312	-0.412	0.6803	0.9996	Tpx2
ENSMUSG00000074676	1.434	0.7111	1.775	0.4005	0.6888	0.9996	Foxs1
ENSMUSG00000042662	197.5	0.09381	0.2553	0.3674	0.7133	0.9996	Dusp15
ENSMUSG00000074673	0.3775	-0.6394	2.899	-0.2205	0.8254	0.9996	Ttll9
ENSMUSG00000027472	56.17	0.4321	0.3131	1.38	0.1676	0.9996	Pdrg1
ENSMUSG00000027474	0.3775	-0.6394	2.899	-0.2205	0.8254	0.9996	Ccm2l
ENSMUSG00000003283	0.4252	-2.696	3.003	-0.8977	0.3693	0.9996	Hck
ENSMUSG00000068040	43.07	0.002002	0.3685	0.005433	0.9957	0.9996	Tm9sf4
ENSMUSG00000074671	2.591	0.4006	1.283	0.3123	0.7548	0.9996	Tspyl3
ENSMUSG00000051413	3.268	0.3577	1.175	0.3045	0.7607	0.9996	Plagl2
ENSMUSG00000046020	6.28	0.4074	0.8072	0.5047	0.6138	0.9996	Pofut1
ENSMUSG00000027475	8.107	0.4913	0.7149	0.6873	0.4919	0.9996	Kif3b
ENSMUSG00000073236	3.922	-0.4431	1.033	-0.429	0.6679	0.9996	2500004C02Rik
ENSMUSG00000042548	11.27	0.2632	0.6147	0.4281	0.6686	0.9996	Asxl1
ENSMUSG00000056941	29.24	-0.06935	0.3998	-0.1735	0.8623	0.9996	Commd7
ENSMUSG00000027478	0.3546	0.4784	2.937	0.1629	0.8706	0.9996	Dnmt3b
ENSMUSG00000082079	0.05164	-1.141	4.046	-0.2821	0.7779	0.9996	Dnmt3c
ENSMUSG00000027479	173.4	0.2101	0.2442	0.8607	0.3894	0.9996	Mapre1
ENSMUSG00000044083	0.1868	-1.845	4.033	-0.4575	0.6473	0.9996	Efcab8
ENSMUSG00000027485	0.05164	-1.141	4.046	-0.2821	0.7779	0.9996	Bpifb1
ENSMUSG00000027487	5.097	0.08463	0.9292	0.09108	0.9274	0.9996	Cdk5rap1
ENSMUSG00000027488	1.879	0.5385	1.431	0.3764	0.7066	0.9996	Snta1
ENSMUSG00000038533	4.76	0.8079	0.9336	0.8654	0.3868	0.9996	Cbfa2t2
ENSMUSG00000027489	3.295	-0.001504	1.074	-0.0014	0.9989	0.9996	Necab3
ENSMUSG00000027490	1.659	-0.3797	1.52	-0.2498	0.8027	0.9996	E2f1
ENSMUSG00000000876	8.837	-0.2234	0.7297	-0.3062	0.7595	0.9996	Pxmp4
[truncated: 14,539 more rows]

## Sheet: Committed Oligodendrocytes_3DPI
Gene ID	Mean expression	L2FC	L2FC SE	Stat	P-value	Adjusted P-value	Gene Name
ENSMUSG00000051951	1.943	-0.1279	1.437	-0.089	0.9291	1	Xkr4
ENSMUSG00000102331	3.88	-0.8089	1.031	-0.7845	0.4327	1	Gm19938
ENSMUSG00000025902	0.3972	-2.503	3.012	-0.831	0.406	1	Sox17
ENSMUSG00000033845	45.95	0.3365	0.3578	0.9405	0.3469	1	Mrpl15
ENSMUSG00000025903	4.463	0.4989	0.9287	0.5372	0.5912	1	Lypla1
ENSMUSG00000033813	48.04	0.1273	0.3501	0.3638	0.716	1	Tcea1
ENSMUSG00000002459	2.499	0.9075	1.326	0.6845	0.4936	1	Rgs20
ENSMUSG00000033793	41.58	0.4787	0.3783	1.266	0.2057	1	Atp6v1h
ENSMUSG00000025907	35.21	-0.114	0.4069	-0.2802	0.7794	1	Rb1cc1
ENSMUSG00000090031	3.988	-0.5194	0.9857	-0.5269	0.5982	1	4732440D04Rik
ENSMUSG00000033740	24.64	-0.09568	0.4715	-0.2029	0.8392	1	St18
ENSMUSG00000051285	51.58	-0.384	0.3767	-1.019	0.308	1	Pcmtd1
ENSMUSG00000097797	0.4815	-1.362	2.635	-0.5168	0.6053	1	Gm26901
ENSMUSG00000025909	6.763	-0.1462	0.826	-0.177	0.8595	1	Sntg1
ENSMUSG00000061024	30.54	0.03415	0.4103	0.08324	0.9337	1	Rrs1
ENSMUSG00000025911	4.468	0.5472	1.013	0.5399	0.5893	1	Adhfe1
ENSMUSG00000079671	0.7195	1.555	2.433	0.6394	0.5226	1	2610203C22Rik
ENSMUSG00000067879	48.58	-0.2216	0.3996	-0.5546	0.5792	1	Vxn
ENSMUSG00000025912	2.175	0.06809	1.355	0.05024	0.9599	1	Mybl1
ENSMUSG00000045210	14.37	-0.1069	0.5475	-0.1952	0.8452	1	Vcpip1
ENSMUSG00000097893	0.2587	-0.3724	3.561	-0.1046	0.9167	1	1700034P13Rik
ENSMUSG00000025915	6.117	-0.8343	0.8811	-0.9469	0.3437	1	Sgk3
ENSMUSG00000046101	1.266	0.5412	1.814	0.2983	0.7655	1	Mcmdc2
ENSMUSG00000098234	32.65	-0.1694	0.3957	-0.428	0.6686	1	Snhg6
ENSMUSG00000025916	0.2213	-0.3695	3.778	-0.09781	0.9221	1	Ppp1r42
ENSMUSG00000025917	65.5	-0.2511	0.3285	-0.7645	0.4446	1	Cops5
ENSMUSG00000056763	21.05	-0.3047	0.5191	-0.5871	0.5572	1	Cspp1
ENSMUSG00000067851	23.08	-0.1855	0.4579	-0.4051	0.6854	1	Arfgef1
ENSMUSG00000042501	0.7704	-2.614	2.504	-1.044	0.2964	1	Cpa6
ENSMUSG00000048960	5.391	1.308	0.8802	1.486	0.1372	1	Prex2
ENSMUSG00000057715	2.63	0.51	1.161	0.4393	0.6605	1	A830018L16Rik
ENSMUSG00000016918	1.351	0.01531	1.75	0.008744	0.993	1	Sulf1
ENSMUSG00000005886	13.33	-0.06615	0.5548	-0.1192	0.9051	1	Ncoa2
ENSMUSG00000025935	29.11	-0.7001	0.4188	-1.672	0.09461	1	Tram1
ENSMUSG00000025937	10.03	0.1027	0.6345	0.1619	0.8714	1	Lactb2
ENSMUSG00000025932	5.589	0.306	0.8336	0.367	0.7136	1	Eya1
ENSMUSG00000054493	0.1245	0.6734	4.062	0.1658	0.8683	1	Gm9947
ENSMUSG00000025930	0.3122	1.583	3.293	0.4806	0.6308	1	Msc
ENSMUSG00000092083	1.465	-1.439	1.784	-0.807	0.4197	1	Kcnb2
ENSMUSG00000025925	7.126	0.2308	0.735	0.3141	0.7535	1	Terf1
ENSMUSG00000067795	0.2103	0.01344	3.848	0.003493	0.9972	1	4930444P10Rik
ENSMUSG00000043716	285.3	-0.01965	0.2295	-0.08559	0.9318	1	Rpl7
ENSMUSG00000025921	1.497	-0.2489	1.506	-0.1653	0.8687	1	Rdh10
ENSMUSG00000025920	9.921	-0.124	0.6513	-0.1904	0.849	1	Stau2
ENSMUSG00000025939	28.8	0.2386	0.4678	0.5099	0.6101	1	Ube2w
ENSMUSG00000079658	105	-0.1397	0.2839	-0.4921	0.6227	1	Eloc
ENSMUSG00000025940	24	-0.04762	0.4657	-0.1022	0.9186	1	Tmem70
ENSMUSG00000025779	2.267	-1.057	1.428	-0.7404	0.4591	1	Ly96
ENSMUSG00000042686	2.122	0.2768	1.285	0.2155	0.8294	1	Jph1
ENSMUSG00000025777	7.379	-0.1931	0.7473	-0.2584	0.7961	1	Gdap1
ENSMUSG00000067780	0.1744	-1.651	4.033	-0.4094	0.6823	1	Pi15
ENSMUSG00000025776	0.362	-0.6371	3.17	-0.201	0.8407	1	Crispld1
ENSMUSG00000041859	1.985	0.8189	1.439	0.5693	0.5692	1	Mcm3
ENSMUSG00000097934	0.596	-1.566	2.933	-0.5339	0.5934	1	6720483E21Rik
ENSMUSG00000025931	29.35	-0.2289	0.5118	-0.4473	0.6547	1	Paqr8
ENSMUSG00000041809	0.4608	0.2333	2.71	0.08607	0.9314	1	Efhc1
ENSMUSG00000041779	1.656	-0.9678	1.617	-0.5984	0.5496	1	Tram2
ENSMUSG00000025933	40.43	0.2731	0.3732	0.7318	0.4643	1	Tmem14a
ENSMUSG00000025934	1.367	-0.3506	1.729	-0.2028	0.8393	1	Gsta3
ENSMUSG00000099343	0.3847	-0.9241	2.875	-0.3214	0.7479	1	Gm28836
ENSMUSG00000028033	4.097	-0.7251	1.083	-0.6696	0.5031	1	Kcnq5
ENSMUSG00000041670	9.47	-0.5367	0.7513	-0.7143	0.475	1	Rims1
ENSMUSG00000100775	0.685	-1.825	2.58	-0.7074	0.4793	1	Gm29107
ENSMUSG00000026158	12.97	0.0418	0.5819	0.07183	0.9427	1	Ogfrl1
ENSMUSG00000026156	14.89	-0.6322	0.5445	-1.161	0.2456	1	B3gat2
ENSMUSG00000026155	122.6	0.2213	0.2975	0.7436	0.4571	1	Smap1
ENSMUSG00000026154	56.76	-0.2	0.3286	-0.6087	0.5427	1	Sdhaf4
ENSMUSG00000026153	7.985	-0.1376	0.6956	-0.1978	0.8432	1	Fam135a
ENSMUSG00000026147	11.97	0.008242	0.6137	0.01343	0.9893	1	Col9a1
ENSMUSG00000026141	0.7689	-1.007	2.4	-0.4197	0.6747	1	Col19a1
ENSMUSG00000073725	81.55	-0.1254	0.3156	-0.3974	0.6911	1	Lmbrd1
ENSMUSG00000033569	8.275	0.0207	0.7813	0.0265	0.9789	1	Adgrb3
ENSMUSG00000048874	45.38	-0.3219	0.3526	-0.9127	0.3614	1	Phf3
ENSMUSG00000026064	0.3473	-0.9293	2.973	-0.3126	0.7546	1	Ptp4a1
ENSMUSG00000117310	0.7775	0.5037	2.173	0.2318	0.8167	1	Ptp4a1
ENSMUSG00000026058	12.41	0.3325	0.5721	0.5811	0.5612	1	Khdrbs2
ENSMUSG00000091318	0.0484	-0.9491	4.046	-0.2345	0.8146	1	Gm5415
ENSMUSG00000102917	0.0484	-0.9491	4.046	-0.2345	0.8146	1	Gm37724
ENSMUSG00000026134	13.21	-0.1874	0.5575	-0.3361	0.7368	1	Prim2
ENSMUSG00000004768	10	-0.3186	0.636	-0.501	0.6164	1	Rab23
ENSMUSG00000042215	7.923	0.2211	0.7031	0.3145	0.7531	1	Bag2
ENSMUSG00000042197	26.43	-0.1311	0.4473	-0.2931	0.7694	1	Zfp451
ENSMUSG00000042182	7.771	0.4757	0.7314	0.6504	0.5154	1	Bend6
ENSMUSG00000026131	145.9	-0.277	0.2826	-0.9802	0.327	1	Dst
ENSMUSG00000096992	0.0484	-0.9491	4.046	-0.2345	0.8146	1	Gm26788
ENSMUSG00000102336	0.362	-0.6371	3.17	-0.201	0.8407	1	Gm37233
ENSMUSG00000042111	42.6	-0.1356	0.3622	-0.3742	0.7083	1	Ccdc115
ENSMUSG00000026127	22.97	0.159	0.4601	0.3456	0.7296	1	Imp4
ENSMUSG00000026126	0.8661	0.1115	2.096	0.05319	0.9576	1	Ptpn18
ENSMUSG00000045174	0.1729	0.01272	4.046	0.003144	0.9975	1	Amer3
ENSMUSG00000037509	6.968	0.4449	0.7837	0.5677	0.5702	1	Arhgef4
ENSMUSG00000104002	0.1619	0.6734	4.062	0.1658	0.8683	1	Gm38336
ENSMUSG00000037503	20.09	0.1492	0.4888	0.3052	0.7602	1	Fam168b
ENSMUSG00000026123	12.05	-5.763e-05	0.6084	-9.472e-05	0.9999	1	Plekhb2
ENSMUSG00000045216	5.882	0.3924	0.8022	0.4891	0.6248	1	Hs6st1
ENSMUSG00000037470	11.57	0.4784	0.6302	0.7591	0.4478	1	Uggt1
ENSMUSG00000037447	2.96	0.4205	1.141	0.3686	0.7124	1	Arid5a
ENSMUSG00000102762	0.4206	0.5583	2.971	0.1879	0.8509	1	4930403P22Rik
ENSMUSG00000010453	8.278	-0.3325	0.711	-0.4677	0.64	1	Kansl3
ENSMUSG00000001143	11.82	-0.6584	0.602	-1.094	0.2741	1	Lman2l
ENSMUSG00000037408	3.509	0.3006	1.075	0.2796	0.7798	1	Cnnm4
ENSMUSG00000001138	10.85	0.3843	0.6247	0.6152	0.5384	1	Cnnm3
ENSMUSG00000102845	0.09681	-1.328	4.04	-0.3289	0.7423	1	Gm38033
ENSMUSG00000067653	2.428	0.4429	1.21	0.366	0.7144	1	Ankrd23
ENSMUSG00000079610	19.12	0.1448	0.5032	0.2877	0.7736	1	Ankrd39
ENSMUSG00000026121	10.59	0.311	0.6304	0.4933	0.6218	1	Sema4c
ENSMUSG00000087589	1.513	0.7096	1.616	0.4391	0.6606	1	D430040D24Rik
ENSMUSG00000046337	0.3957	-1.163	2.821	-0.4124	0.68	1	Fam178b
ENSMUSG00000061518	423	0.1765	0.2373	0.7437	0.4571	1	Cox5b
ENSMUSG00000037351	28.87	0.3683	0.4255	0.8656	0.3867	1	Actr1b
ENSMUSG00000102416	0.1877	0.6734	4.062	0.1658	0.8683	1	4933424G06Rik
ENSMUSG00000026117	0.0484	-0.9491	4.046	-0.2345	0.8146	1	Zap70
ENSMUSG00000026116	11.7	-0.08755	0.597	-0.1466	0.8834	1	Tmem131
ENSMUSG00000102930	0.5576	-0.3392	2.363	-0.1436	0.8858	1	Gm38115
ENSMUSG00000050122	0.2228	-1.916	3.738	-0.5125	0.6083	1	Vwa3b
ENSMUSG00000026113	42.78	0.124	0.4341	0.2856	0.7752	1	Inpp4a
ENSMUSG00000026112	13.31	-0.0847	0.5698	-0.1486	0.8818	1	Coa5
ENSMUSG00000026111	99.43	-0.1134	0.3012	-0.3766	0.7065	1	Unc50
ENSMUSG00000026110	3.422	-0.8453	1.053	-0.8024	0.4223	1	Mgat4a
ENSMUSG00000026090	5.681	-0.3695	0.9265	-0.3988	0.69	1	2010300C02Rik
ENSMUSG00000060771	5.003	-0.4123	0.8971	-0.4596	0.6458	1	Tsga10
ENSMUSG00000097268	0.0484	-0.9491	4.046	-0.2345	0.8146	1	Gm26805
ENSMUSG00000037216	0.5132	-2.879	2.708	-1.063	0.2877	1	Lipt1
ENSMUSG00000026088	11	0.07016	0.6404	0.1096	0.9128	1	Mitd1
ENSMUSG00000026087	68.8	0.3867	0.3116	1.241	0.2145	1	Mrpl30
ENSMUSG00000058407	79.95	0.09972	0.3066	0.3252	0.745	1	Txndc9
ENSMUSG00000026083	67.55	0.04348	0.3426	0.1269	0.899	1	Eif5b
ENSMUSG00000026082	11.55	-0.1719	0.6109	-0.2813	0.7784	1	Rev1
ENSMUSG00000037138	1.472	-0.531	1.633	-0.3252	0.745	1	Aff3
ENSMUSG00000087131	0.2864	1.484	3.4	0.4365	0.6624	1	Gm16152
ENSMUSG00000048814	10.65	-0.08618	0.6189	-0.1393	0.8892	1	Lonrf2
ENSMUSG00000026080	2.492	-1.685	1.267	-1.33	0.1834	1	Chst10
ENSMUSG00000026078	52.07	-0.03461	0.335	-0.1033	0.9177	1	Pdcl3
ENSMUSG00000026077	0.7937	0.1165	1.958	0.05948	0.9526	1	Npas2
ENSMUSG00000073702	188	0.1282	0.2571	0.4987	0.618	1	Rpl31
ENSMUSG00000003134	15.17	-0.03406	0.542	-0.06284	0.9499	1	Tbc1d8
ENSMUSG00000003135	12.91	0.02049	0.5644	0.0363	0.971	1	Cnot11
ENSMUSG00000085894	0.4815	-1.362	2.635	-0.5168	0.6053	1	Gm15832
ENSMUSG00000048234	5.461	-0.211	0.8346	-0.2529	0.8004	1	Rnf149
ENSMUSG00000050967	11.74	-0.112	0.6628	-0.169	0.8658	1	Creg2
ENSMUSG00000097083	0.8321	-0.9931	2.352	-0.4222	0.6729	1	D930019O06Rik
ENSMUSG00000101634	0.1744	-1.651	4.033	-0.4094	0.6823	1	1700066B17Rik
ENSMUSG00000026074	178.4	-0.07085	0.3169	-0.2236	0.8231	1	Map4k4
ENSMUSG00000097899	1.213	-1.501	1.907	-0.7872	0.4312	1	Gm16894
ENSMUSG00000026072	0.09681	-1.328	4.04	-0.3289	0.7423	1	Il1r1
ENSMUSG00000041945	0.7903	0.1296	2.182	0.0594	0.9526	1	Mfsd9
ENSMUSG00000079588	0.4719	-0.2289	2.672	-0.08564	0.9318	1	Tmem182
ENSMUSG00000101299	0.1744	-1.651	4.033	-0.4094	0.6823	1	Gm28175
ENSMUSG00000060424	32.65	0.1598	0.4407	0.3627	0.7168	1	Pantr1
ENSMUSG00000093436	1.068	-1.01	2.047	-0.4932	0.6219	1	Gm20646
ENSMUSG00000045515	19.2	0.04418	0.4852	0.09107	0.9274	1	Pou3f3
ENSMUSG00000097063	0.422	1.237	2.937	0.4212	0.6736	1	Pantr2
ENSMUSG00000099784	0.3238	1.629	3.528	0.4616	0.6444	1	Dalir
ENSMUSG00000060679	16.57	-0.2309	0.5423	-0.4257	0.6703	1	Mrps9
ENSMUSG00000041907	3.761	-0.2251	0.9836	-0.2289	0.819	1	Gpr45
ENSMUSG00000070939	13.49	0.0213	0.5972	0.03567	0.9715	1	Tgfbrap1
ENSMUSG00000100269	0.5715	-2.911	2.663	-1.093	0.2743	1	Gm28782
ENSMUSG00000041878	0.3832	0.418	2.859	0.1462	0.8838	1	8430432A02Rik
ENSMUSG00000010290	7.135	-0.1937	0.7853	-0.2467	0.8052	1	AI597479
ENSMUSG00000008136	7.507	-0.1882	0.7266	-0.259	0.7956	1	Fhl2
ENSMUSG00000066877	1.713	-0.01647	1.517	-0.01085	0.9913	1	Nck2
ENSMUSG00000026051	0.1245	0.6734	4.062	0.1658	0.8683	1	Ecrg4
ENSMUSG00000057363	9.49	0.06601	0.6788	0.09724	0.9225	1	Uxs1
ENSMUSG00000041763	19.01	0.2266	0.4767	0.4755	0.6345	1	Tpp2
ENSMUSG00000047343	0.9703	1.981	2.03	0.9759	0.3291	1	Mettl21c
ENSMUSG00000091844	0.6142	-0.4358	2.576	-0.1692	0.8657	1	Gm8251
ENSMUSG00000026049	3.351	-0.05228	1.116	-0.04682	0.9627	1	Tex30
ENSMUSG00000026047	6.797	-0.3065	0.7594	-0.4036	0.6865	1	Poglut2
ENSMUSG00000041684	6.455	0.4421	0.7761	0.5696	0.5689	1	Bivm
ENSMUSG00000026048	8.459	-0.201	0.7216	-0.2785	0.7806	1	Ercc5
ENSMUSG00000056870	0.411	2.03	2.939	0.6908	0.4897	1	Gulp1
ENSMUSG00000025995	14.28	0.004844	0.5576	0.008687	0.9931	1	Wdr75
ENSMUSG00000025993	1.391	-1.351	1.776	-0.7606	0.4469	1	Slc40a1
ENSMUSG00000041144	1.413	1.298	1.758	0.738	0.4605	1	Dnah7b
ENSMUSG00000101337	0.0484	-0.9491	4.046	-0.2345	0.8146	1	Dnah7c
ENSMUSG00000025986	15.86	-0.1342	0.5893	-0.2277	0.8199	1	Slc39a10
ENSMUSG00000100213	0.7915	-1.24	2.206	-0.5623	0.5739	1	Gm28151
ENSMUSG00000026109	276.2	0.07239	0.3874	0.1869	0.8518	1	Tmeff2
ENSMUSG00000100671	0.1744	-1.651	4.033	-0.4094	0.6823	1	Gm28322
ENSMUSG00000099924	22.25	-0.1152	0.6196	-0.186	0.8525	1	Gm28320
ENSMUSG00000099625	2.604	1.093	1.258	0.8688	0.385	1	Gm29325
ENSMUSG00000101799	0.3329	-0.663	3.244	-0.2044	0.8381	1	9330175M20Rik
ENSMUSG00000045954	3.811	0.9267	1.092	0.8482	0.3963	1	Cavin2
ENSMUSG00000026107	1.137	-2.379	1.975	-1.205	0.2284	1	Nabp1
ENSMUSG00000018417	0.9465	1.751	2.103	0.8329	0.4049	1	Myo1b
ENSMUSG00000062939	0.1744	-1.651	4.033	-0.4094	0.6823	1	Stat4
ENSMUSG00000109599	0.807	1.21	2.054	0.5893	0.5557	1	Gm31812
ENSMUSG00000026104	15.5	0.06828	0.5272	0.1295	0.8969	1	Stat1
ENSMUSG00000026103	25.83	-0.3987	0.5346	-0.7458	0.4558	1	Gls
ENSMUSG00000002881	6.508	-0.3185	0.796	-0.4001	0.6891	1	Nab1
ENSMUSG00000043015	1.921	-0.6236	1.438	-0.4338	0.6644	1	Nemp2
ENSMUSG00000041439	14.64	-0.5192	0.6009	-0.8641	0.3875	1	Mfsd6
ENSMUSG00000026102	6.571	0.2523	0.7777	0.3244	0.7456	1	Inpp1
ENSMUSG00000041426	15.98	-0.4576	0.5146	-0.8894	0.3738	1	Hibch
ENSMUSG00000043629	2.482	1.313	1.244	1.055	0.2913	1	1700019D03Rik
ENSMUSG00000060715	0.1245	0.6734	4.062	0.1658	0.8683	1	1700019A02Rik
ENSMUSG00000026098	2.349	0.7887	1.342	0.5878	0.5567	1	Pms1
ENSMUSG00000100763	0.5115	2.298	2.728	0.8422	0.3997	1	Gm28777
ENSMUSG00000026097	15.13	0.2066	0.5409	0.3819	0.7025	1	Ormdl1
ENSMUSG00000026096	6.839	-0.3884	0.7888	-0.4924	0.6224	1	Osgepl1
ENSMUSG00000026095	13.79	0.3487	0.5488	0.6355	0.5251	1	Asnsd1
ENSMUSG00000096141	0.2213	-0.3695	3.778	-0.09781	0.9221	1	Dnah7a
ENSMUSG00000026094	3.642	1.335	1.174	1.138	0.2552	1	Stk17b
ENSMUSG00000042807	3.308	-0.04612	1.041	-0.04432	0.9646	1	Hecw2
ENSMUSG00000041303	10.63	-0.3787	0.6709	-0.5644	0.5725	1	Gtf3c3
ENSMUSG00000073678	13.33	-0.5043	0.568	-0.8878	0.3746	1	Pgap1
ENSMUSG00000052331	65.11	-0.1895	0.3388	-0.5592	0.576	1	Ankrd44
ENSMUSG00000025982	129.8	0.2195	0.2698	0.8136	0.4159	1	Sf3b1
ENSMUSG00000025981	16.39	-0.7961	0.5787	-1.376	0.1689	1	Coq10b
ENSMUSG00000025980	113.9	0.0884	0.3169	0.279	0.7803	1	Hspd1
ENSMUSG00000073676	241.9	0.08285	0.243	0.3409	0.7332	1	Hspe1
ENSMUSG00000025979	62.99	0.1434	0.3337	0.4299	0.6673	1	Mob4
ENSMUSG00000025978	11.47	0.7303	0.638	1.145	0.2523	1	Rftn2
ENSMUSG00000097649	1.313	0.4801	1.608	0.2986	0.7653	1	Gm10561
ENSMUSG00000046994	5.498	-0.5014	0.9136	-0.5488	0.5831	1	Mars2
ENSMUSG00000038349	38.6	-0.5314	0.4195	-1.267	0.2052	1	Plcl1
ENSMUSG00000099950	0.1877	0.6734	4.062	0.1658	0.8683	1	9130227L01Rik
ENSMUSG00000038331	2.125	1.562	1.321	1.183	0.2367	1	Satb2
ENSMUSG00000087022	4.342	-0.02078	1.044	-0.0199	0.9841	1	9130024F11Rik
ENSMUSG00000097519	0.0484	-0.9491	4.046	-0.2345	0.8146	1	4930558J18Rik
ENSMUSG00000038323	20.26	-0.1248	0.5683	-0.2196	0.8262	1	1700066M21Rik
ENSMUSG00000048495	14.92	-0.004286	0.5444	-0.007873	0.9937	1	Tyw5
ENSMUSG00000025971	17.61	0.1007	0.54	0.1865	0.8521	1	Maip1
ENSMUSG00000038305	6.436	0.1484	0.8697	0.1706	0.8646	1	Spats2l
ENSMUSG00000054770	7.437	0.07853	0.7351	0.1068	0.9149	1	Kctd18
ENSMUSG00000026039	0.2587	-0.3724	3.561	-0.1046	0.9167	1	Sgo2a
ENSMUSG00000063558	0.1729	0.01272	4.046	0.003144	0.9975	1	Aox1
ENSMUSG00000038242	0.1744	-1.651	4.033	-0.4094	0.6823	1	Aox4
ENSMUSG00000051223	101.5	-0.2546	0.3134	-0.8124	0.4165	1	Bzw1
ENSMUSG00000026034	47.13	0.03001	0.3599	0.08341	0.9335	1	Clk1
ENSMUSG00000026035	17.58	-0.1546	0.5008	-0.3087	0.7575	1	Ppil3
ENSMUSG00000026036	7.878	0.1659	0.7001	0.2369	0.8127	1	Nif3l1
ENSMUSG00000026037	17.1	-0.753	0.505	-1.491	0.1359	1	Orc2
ENSMUSG00000085054	0.2587	-0.3724	3.561	-0.1046	0.9167	1	Gm15834
ENSMUSG00000038174	18.17	-0.0954	0.506	-0.1885	0.8505	1	Fam126b
ENSMUSG00000026032	147.9	0.08232	0.2615	0.3148	0.7529	1	Ndufb3
ENSMUSG00000026031	4.436	-0.5093	0.9275	-0.5491	0.583	1	Cflar
ENSMUSG00000026029	0.1729	0.01272	4.046	0.003144	0.9975	1	Casp8
ENSMUSG00000026028	7.929	1.055	0.764	1.38	0.1674	1	Trak2
ENSMUSG00000026027	8.365	-0.2287	0.7098	-0.3222	0.7473	1	Stradb
ENSMUSG00000038079	35.75	-0.04341	0.4131	-0.1051	0.9163	1	Tmem237
ENSMUSG00000097573	0.8276	0.2087	2.153	0.09696	0.9228	1	G730003C15Rik
ENSMUSG00000079550	0.09681	-1.328	4.04	-0.3289	0.7423	1	Mpp4
ENSMUSG00000026024	1.08	-1.101	1.964	-0.5609	0.5749	1	Als2
ENSMUSG00000047361	0.1245	0.6734	4.062	0.1658	0.8683	1	Gm973
ENSMUSG00000026021	119.3	0.2245	0.2809	0.7995	0.424	1	Sumo1
ENSMUSG00000026020	18.77	0.1947	0.49	0.3973	0.6911	1	Nop58
ENSMUSG00000067336	21.45	0.2711	0.4756	0.5701	0.5686	1	Bmpr2
ENSMUSG00000041040	12.84	-0.04534	0.5949	-0.07621	0.9393	1	Fam117b
ENSMUSG00000026018	2.136	-0.5599	1.399	-0.4004	0.6889	1	Ica1l
ENSMUSG00000026019	18.85	0.5724	0.5423	1.055	0.2912	1	Wdr12
ENSMUSG00000026017	3.824	-0.677	1.009	-0.6706	0.5025	1	Carf
ENSMUSG00000073664	17.46	0.09801	0.5231	0.1874	0.8514	1	Nbeal1
ENSMUSG00000049439	41.1	0.02024	0.3779	0.05356	0.9573	1	Cyp20a1
ENSMUSG00000026782	27.44	0.06279	0.4623	0.1358	0.892	1	Abi2
ENSMUSG00000026014	19.22	0.1364	0.5071	0.269	0.7879	1	Raph1
ENSMUSG00000052062	0.6451	0.832	2.361	0.3523	0.7246	1	Pard3b
ENSMUSG00000025969	3.367	0.9338	1.266	0.7374	0.4609	1	Nrp2
ENSMUSG00000100811	0.1744	-1.651	4.033	-0.4094	0.6823	1	Gm29083
ENSMUSG00000040865	19.77	-0.2707	0.4798	-0.5642	0.5726	1	Ino80d
ENSMUSG00000084799	5.045	-0.2512	0.9032	-0.2781	0.7809	1	Ino80dos
ENSMUSG00000101599	10.57	-0.6508	0.6357	-1.024	0.306	1	Gm20342
ENSMUSG00000025968	43.47	-0.3278	0.3556	-0.922	0.3566	1	Ndufs1
ENSMUSG00000025967	204.9	0.1562	0.2581	0.6053	0.545	1	Eef1b2
ENSMUSG00000027520	2.42	-0.1808	1.242	-0.1456	0.8843	1	Zdbf2
ENSMUSG00000025964	32.83	0.4279	0.4167	1.027	0.3045	1	Adam23
ENSMUSG00000025962	5.981	-0.09065	0.8161	-0.1111	0.9115	1	Fastkd2
ENSMUSG00000025959	77.48	-0.08213	0.3391	-0.2422	0.8086	1	Klf7
ENSMUSG00000025958	18.05	0.09274	0.5033	0.1843	0.8538	1	Creb1
ENSMUSG00000025956	5.698	0.7488	0.829	0.9032	0.3664	1	Mettl21a
ENSMUSG00000087213	1.519	-0.3585	1.57	-0.2284	0.8193	1	2810408I11Rik
ENSMUSG00000070871	13.57	-0.2383	0.5762	-0.4135	0.6792	1	Ccnyl1
ENSMUSG00000045005	1.067	-0.01291	1.809	-0.007137	0.9943	1	Fzd5
ENSMUSG00000051344	6.361	-0.1038	0.7983	-0.13	0.8965	1	Plekhm3
ENSMUSG00000044816	0.3606	0.9081	2.914	0.3116	0.7553	1	D630023F18Rik
ENSMUSG00000025950	134.6	0.00608	0.3494	0.0174	0.9861	1	Idh1
ENSMUSG00000025949	16.81	-0.06037	0.5023	-0.1202	0.9043	1	Pikfyve
ENSMUSG00000015222	93.36	-0.4071	0.3545	-1.148	0.2508	1	Map2
ENSMUSG00000073656	0.0484	-0.9491	4.046	-0.2345	0.8146	1	Gm10558
ENSMUSG00000055567	8.279	0.1497	0.6996	0.2139	0.8306	1	Unc80
ENSMUSG00000026005	15.52	0.01322	0.53	0.02495	0.9801	1	Rpe
ENSMUSG00000026004	6.417	-0.5251	0.8737	-0.6011	0.5478	1	Kansl1l
ENSMUSG00000026003	36.24	0.06047	0.3976	0.1521	0.8791	1	Acadl
ENSMUSG00000061816	0.0484	-0.9491	4.046	-0.2345	0.8146	1	Myl1
ENSMUSG00000026000	41.07	0.07186	0.4121	0.1744	0.8616	1	Lancl1
ENSMUSG00000062209	22.86	-0.3836	0.4859	-0.7896	0.4298	1	Erbb4
ENSMUSG00000025997	13.33	-0.9514	0.594	-1.602	0.1092	1	Ikzf2
ENSMUSG00000100815	0.09681	-1.328	4.04	-0.3289	0.7423	1	Gm29112
ENSMUSG00000099954	0.2361	0.01415	3.681	0.003843	0.9969	1	Gm28112
ENSMUSG00000045648	0.09681	-1.328	4.04	-0.3289	0.7423	1	Vwc2l
ENSMUSG00000026196	0.7896	-2.818	2.393	-1.178	0.239	1	Bard1
ENSMUSG00000026192	13.32	0.1282	0.5611	0.2285	0.8193	1	Atic
ENSMUSG00000026193	0.9445	0.8331	1.949	0.4274	0.6691	1	Fn1
ENSMUSG00000039395	0.596	-1.566	2.933	-0.5339	0.5934	1	Mreg
ENSMUSG00000026189	7.125	0.3921	0.7355	0.5331	0.5939	1	Pecr
ENSMUSG00000026188	2.298	-0.3906	1.379	-0.2831	0.7771	1	Tmem169
ENSMUSG00000026187	5.07	0.3266	0.8784	0.3718	0.7101	1	Xrcc5
ENSMUSG00000039372	0.5335	1.003	2.515	0.399	0.6899	1	March4
ENSMUSG00000039354	4.402	-0.5625	0.9571	-0.5877	0.5567	1	Smarcal1
ENSMUSG00000046330	461.8	0.1696	0.2248	0.7542	0.4507	1	Rpl37a
ENSMUSG00000039323	6.078	0.1042	0.8832	0.118	0.9061	1	Igfbp2
ENSMUSG00000026185	3.646	1.49	1.131	1.318	0.1877	1	Igfbp5
ENSMUSG00000100301	5.25	0.2265	0.8498	0.2665	0.7899	1	6030407O03Rik
ENSMUSG00000101344	0.0484	-0.9491	4.046	-0.2345	0.8146	1	Gm29183
ENSMUSG00000055322	10.62	-0.3457	0.6259	-0.5522	0.5808	1	Tns1
ENSMUSG00000006304	94.84	0.104	0.3112	0.3341	0.7383	1	Arpc2
ENSMUSG00000006299	102.8	0.1223	0.299	0.4089	0.6826	1	Aamp
ENSMUSG00000026179	99.25	0.2113	0.2924	0.7225	0.47	1	Pnkd
ENSMUSG00000006301	58.36	0.05366	0.3536	0.1517	0.8794	1	Tmbim1
ENSMUSG00000099931	1.004	0.3435	1.782	0.1928	0.8471	1	Gm29358
ENSMUSG00000073650	0.1729	0.01272	4.046	0.003144	0.9975	1	Catip
ENSMUSG00000026177	0.4733	-1.368	2.899	-0.4718	0.637	1	Slc11a1
ENSMUSG00000026176	13.62	0.2639	0.5697	0.4632	0.6432	1	Ctdsp1
ENSMUSG00000033364	10.21	-0.2018	0.6725	-0.3001	0.7641	1	Usp37
ENSMUSG00000026174	5.485	-0.1708	0.8304	-0.2058	0.837	1	Cnot9
ENSMUSG00000026173	1.193	1.027	1.752	0.5862	0.5577	1	Plcd4
ENSMUSG00000026135	6.352	-0.5136	0.799	-0.6428	0.5203	1	Zfp142
ENSMUSG00000026172	8.027	-0.005306	0.7128	-0.007445	0.9941	1	Bcs1l
ENSMUSG00000026171	5.846	-0.5108	0.8315	-0.6144	0.539	1	Rnf25
ENSMUSG00000033276	1.612	-1.042	1.547	-0.6734	0.5007	1	Stk36
ENSMUSG00000033257	2.19	0.832	1.514	0.5497	0.5825	1	Ttll4
ENSMUSG00000026170	23.11	-0.4109	0.4806	-0.8549	0.3926	1	Cyp27a1
ENSMUSG00000006542	0.09681	-1.328	4.04	-0.3289	0.7423	1	Prkag3
ENSMUSG00000026167	1.578	0.6672	1.48	0.4507	0.6522	1	Wnt10a
ENSMUSG00000090071	5.369	0.4927	0.9042	0.5449	0.5858	1	Cdk5r2
ENSMUSG00000026162	1.785	1.017	1.547	0.6572	0.5111	1	Nhej1
ENSMUSG00000026205	0.2213	-0.3695	3.778	-0.09781	0.9221	1	Slc23a3
ENSMUSG00000033159	12.69	0.3014	0.5874	0.5131	0.6079	1	Cnppd1
ENSMUSG00000049339	40.01	0.3707	0.3754	0.9874	0.3234	1	Retreg2
ENSMUSG00000026197	16.18	0.6103	0.5403	1.13	0.2587	1	Zfand2b
ENSMUSG00000026198	3.783	-0.09486	1.04	-0.09124	0.9273	1	Abcb6
ENSMUSG00000033124	18.04	0.2119	0.5257	0.403	0.6869	1	Atg9a
ENSMUSG00000026199	9.233	-0.642	0.703	-0.9132	0.3611	1	Ankzf1
ENSMUSG00000026200	1.47	-0.5067	1.683	-0.301	0.7634	1	Glb1l
ENSMUSG00000026201	52.24	-0.001869	0.35	-0.00534	0.9957	1	Stk16
ENSMUSG00000026202	26.46	0.006265	0.4522	0.01385	0.9889	1	Tuba4a
ENSMUSG00000026203	93.25	0.3117	0.3487	0.8937	0.3715	1	Dnajb2
ENSMUSG00000026204	21.49	0.1487	0.4597	0.3236	0.7462	1	Ptprn
ENSMUSG00000033061	3.99	0.1336	1.011	0.1322	0.8949	1	Resp18
ENSMUSG00000026209	27.88	0.3764	0.4371	0.8613	0.3891	1	Dnpep
ENSMUSG00000026208	0.8579	2.29	2.317	0.9884	0.3229	1	Des
ENSMUSG00000026207	3.129	0.2601	1.093	0.2379	0.812	1	Speg
ENSMUSG00000033021	8.549	-0.1358	0.7028	-0.1932	0.8468	1	Gmppa
ENSMUSG00000033007	0.8517	0.3555	2.106	0.1688	0.866	1	Asic4
ENSMUSG00000032997	9.375	-0.2587	0.6924	-0.3736	0.7087	1	Chpf
ENSMUSG00000026211	1.86	0.07211	1.412	0.05107	0.9593	1	Obsl1
ENSMUSG00000051703	3.969	-0.1482	1.07	-0.1385	0.8899	1	Tmem198
ENSMUSG00000032968	0.5542	-0.31	2.506	-0.1237	0.9015	1	Inha
ENSMUSG00000026213	3.368	1.132	1.059	1.069	0.2851	1	Stk11ip
ENSMUSG00000006576	6.232	0.5117	0.8652	0.5914	0.5543	1	Slc4a3
ENSMUSG00000100553	0.1877	0.6734	4.062	0.1658	0.8683	1	Gm17751
ENSMUSG00000026235	48.52	0.04062	0.3387	0.12	0.9045	1	Epha4
ENSMUSG00000032908	0.2103	0.01344	3.848	0.003493	0.9972	1	Sgpp2
ENSMUSG00000026245	19.99	-0.1244	0.4775	-0.2605	0.7945	1	Farsb
ENSMUSG00000012187	1.875	0.3039	1.37	0.2219	0.8244	1	Mogat1
ENSMUSG00000032883	221.9	-0.2487	0.3218	-0.7726	0.4397	1	Acsl3
ENSMUSG00000079470	39.16	-0.3574	0.4756	-0.7515	0.4523	1	Utp14b
ENSMUSG00000047330	4.474	-0.7537	0.9189	-0.8202	0.4121	1	Kcne4
ENSMUSG00000050711	3.327	0.2987	1.077	0.2773	0.7815	1	Scg2
ENSMUSG00000054702	0.596	-1.566	2.933	-0.5339	0.5934	1	Ap1s3
ENSMUSG00000073643	14.35	-0.2197	0.5593	-0.3929	0.6944	1	Wdfy1
ENSMUSG00000026248	25.23	-0.6121	0.4605	-1.329	0.1838	1	Mrpl44
ENSMUSG00000026249	112.8	0.2074	0.3016	0.6878	0.4916	1	Serpine2
ENSMUSG00000004364	31.18	-0.1366	0.4252	-0.3213	0.748	1	Cul3
ENSMUSG00000038608	47.02	-0.7733	0.3879	-1.994	0.04617	1	Dock10
ENSMUSG00000054976	1.075	0.8411	1.943	0.4328	0.6652	1	Nyap2
ENSMUSG00000055980	17.1	0.342	0.5409	0.6323	0.5272	1	Irs1
ENSMUSG00000022591	0.0484	-0.9491	4.046	-0.2345	0.8146	1	Gm9747
ENSMUSG00000026142	2.977	0.806	1.166	0.6911	0.4895	1	Rhbdd1
ENSMUSG00000067158	0.0484	-0.9491	4.046	-0.2345	0.8146	1	Col4a4
ENSMUSG00000079465	0.0484	-0.9491	4.046	-0.2345	0.8146	1	Col4a3
ENSMUSG00000097564	0.3813	-0.9392	3.078	-0.3051	0.7603	1	C430014B12Rik
ENSMUSG00000026150	122.6	0.2048	0.2789	0.7341	0.4629	1	Mff
ENSMUSG00000101450	0.0484	-0.9491	4.046	-0.2345	0.8146	1	Gm28941
ENSMUSG00000026149	0.1619	0.6734	4.062	0.1658	0.8683	1	Tm4sf20
ENSMUSG00000026159	27.34	0.2462	0.4365	0.564	0.5728	1	Agfg1
ENSMUSG00000113880	0.2864	1.484	3.4	0.4365	0.6624	1	A030005L19Rik
ENSMUSG00000038496	0.1619	0.6734	4.062	0.1658	0.8683	1	Slc19a3
ENSMUSG00000026163	5.92	0.1826	0.8631	0.2116	0.8324	1	Sphkap
ENSMUSG00000045658	25.65	-0.4302	0.4589	-0.9375	0.3485	1	Pid1
ENSMUSG00000036766	16.61	0.03006	0.5749	0.05229	0.9583	1	Dner
ENSMUSG00000026219	47.63	-0.1682	0.3862	-0.4355	0.6632	1	Trip12
ENSMUSG00000073633	13	-0.5347	0.6148	-0.8697	0.3845	1	Fbxo36
ENSMUSG00000026220	0.4588	-1.161	2.69	-0.4316	0.666	1	Slc16a14
ENSMUSG00000070031	0.0484	-0.9491	4.046	-0.2345	0.8146	1	Sp140
ENSMUSG00000026222	0.1744	-1.651	4.033	-0.4094	0.6823	1	Sp100
ENSMUSG00000052760	0.0484	-0.9491	4.046	-0.2345	0.8146	1	A630001G21Rik
ENSMUSG00000036707	34.19	-0.1141	0.3825	-0.2982	0.7655	1	Cab39
ENSMUSG00000026223	153.1	0.1871	0.29	0.6454	0.5187	1	Itm2c
ENSMUSG00000026224	1.085	2.069	1.87	1.106	0.2687	1	4933407L21Rik
ENSMUSG00000026226	0.0484	-0.9491	4.046	-0.2345	0.8146	1	Spata3
ENSMUSG00000026227	2.662	1.749	1.242	1.407	0.1593	1	2810459M11Rik
ENSMUSG00000026229	54.3	0.02119	0.3536	0.05992	0.9522	1	Psmd1
ENSMUSG00000062590	6.024	0.2277	0.8036	0.2834	0.7769	1	Armc9
ENSMUSG00000079445	1.435	0.2647	1.628	0.1627	0.8708	1	B3gnt7
ENSMUSG00000099644	0.0484	-0.9491	4.046	-0.2345	0.8146	1	Gm28626
ENSMUSG00000026234	108	-0.1802	0.2917	-0.6178	0.5367	1	Ncl
ENSMUSG00000073627	3.356	0.308	1.052	0.2927	0.7697	1	C130036L24Rik
ENSMUSG00000026238	1218	0.1074	0.2194	0.4895	0.6245	1	Ptma
ENSMUSG00000026239	91.03	0.1274	0.333	0.3825	0.7021	1	Pde6d
ENSMUSG00000026240	6.648	-0.323	0.7563	-0.4271	0.6693	1	Cops7b
ENSMUSG00000026241	0.5335	1.003	2.515	0.399	0.6899	1	Nppc
ENSMUSG00000053333	7.06	0.1798	0.7818	0.23	0.8181	1	Dis3l2
ENSMUSG00000100768	0.4164	-2.626	2.918	-0.9	0.3681	1	Gm29055
ENSMUSG00000026254	42.02	-0.3073	0.3684	-0.8342	0.4042	1	Eif4e2
ENSMUSG00000026255	1.77	-0.01944	1.418	-0.0137	0.9891	1	Efhd1
ENSMUSG00000048000	22.72	-0.3965	0.4496	-0.8819	0.3778	1	Gigyf2
ENSMUSG00000079436	0.2845	-0.3743	3.438	-0.1089	0.9133	1	Kcnj13
ENSMUSG00000026258	0.1744	-1.651	4.033	-0.4094	0.6823	1	Snorc
ENSMUSG00000026259	10.21	0.7475	0.6599	1.133	0.2573	1	Ngef
ENSMUSG00000026288	0.422	1.237	2.937	0.4212	0.6736	1	Inpp5d
ENSMUSG00000026289	10.63	-0.02491	0.61	-0.04083	0.9674	1	Atg16l1
ENSMUSG00000056055	1.074	0.5436	1.92	0.2831	0.7771	1	Sag
ENSMUSG00000070738	5.707	0.3953	0.822	0.4809	0.6306	1	Dgkd
ENSMUSG00000005501	9.746	-0.6986	0.6409	-1.09	0.2757	1	Usp40
ENSMUSG00000081984	4.249	-0.2607	1.024	-0.2545	0.7991	1	Dnajb3
ENSMUSG00000044783	8.736	-0.2978	0.6816	-0.4369	0.6622	1	Hjurp
ENSMUSG00000026295	0.5107	-1.363	2.827	-0.4821	0.6297	1	Spp2
ENSMUSG00000049866	5.047	0.1991	0.976	0.204	0.8383	1	Arl4c
ENSMUSG00000097398	0.634	1.234	2.384	0.5173	0.6049	1	Platr5
ENSMUSG00000036206	94.8	-0.04784	0.3017	-0.1586	0.874	1	Sh3bp4
ENSMUSG00000055013	42.08	-0.3918	0.414	-0.9465	0.3439	1	Agap1
ENSMUSG00000101662	0.1744	-1.651	4.033	-0.4094	0.6823	1	Gm28499
ENSMUSG00000034486	0.1877	0.6734	4.062	0.1658	0.8683	1	Gbx2
ENSMUSG00000092627	0.0484	-0.9491	4.046	-0.2345	0.8146	1	D130058E05Rik
ENSMUSG00000067081	2.382	-0.05411	1.366	-0.03962	0.9684	1	Asb18
ENSMUSG00000044337	4.098	0.5938	0.9604	0.6183	0.5364	1	Ackr3
ENSMUSG00000101028	0.1245	0.6734	4.062	0.1658	0.8683	1	Gm28723
ENSMUSG00000034432	50.37	0.1976	0.3363	0.5876	0.5568	1	Cops8
ENSMUSG00000048126	0.09681	-1.328	4.04	-0.3289	0.7423	1	Col6a3
ENSMUSG00000026305	10.21	0.6153	0.6682	0.9208	0.3572	1	Lrrfip1
ENSMUSG00000034353	72.69	0.1269	0.4057	0.3128	0.7545	1	Ramp1
ENSMUSG00000034343	24.78	-0.03655	0.4383	-0.0834	0.9335	1	Ube2f
ENSMUSG00000026307	11.38	-0.3428	0.6584	-0.5207	0.6026	1	Scly
ENSMUSG00000047443	0.1744	-1.651	4.033	-0.4094	0.6823	1	Erfe
ENSMUSG00000026309	42.46	0.1684	0.3708	0.4542	0.6497	1	Ilkap
ENSMUSG00000067071	19.58	0.2112	0.5143	0.4107	0.6813	1	Hes6
ENSMUSG00000055866	0.5058	-0.08261	2.591	-0.03189	0.9746	1	Per2
ENSMUSG00000034292	4.353	-0.5396	1.116	-0.4836	0.6287	1	Traf3ip1
ENSMUSG00000026311	6.743	0.3041	0.7848	0.3875	0.6984	1	Asb1
ENSMUSG00000100980	0.0484	-0.9491	4.046	-0.2345	0.8146	1	Gm29100
ENSMUSG00000007805	0.1729	0.01272	4.046	0.003144	0.9975	1	Twist2
ENSMUSG00000026313	9.948	0.03199	0.6278	0.05096	0.9594	1	Hdac4
ENSMUSG00000026260	94.52	0.004339	0.2964	0.01464	0.9883	1	Ndufa10
ENSMUSG00000063583	0.1619	0.6734	4.062	0.1658	0.8683	1	Olfr1410
ENSMUSG00000073616	161	0.2748	0.3159	0.8699	0.3843	1	Cops9
ENSMUSG00000044055	0.7704	-2.614	2.504	-1.044	0.2964	1	Otos
ENSMUSG00000100546	0.09681	-1.328	4.04	-0.3289	0.7423	1	Gm29483
ENSMUSG00000034220	24.61	0.5861	0.4952	1.184	0.2365	1	Gpc1
ENSMUSG00000101995	0.0484	-0.9491	4.046	-0.2345	0.8146	1	Gm29480
ENSMUSG00000034212	2.214	-2.423	1.549	-1.565	0.1177	1	Ankmy1
ENSMUSG00000047067	12.5	0.5749	0.632	0.9098	0.3629	1	Dusp28
ENSMUSG00000097251	0.7419	0.3233	2.232	0.1448	0.8849	1	5033417F24Rik
ENSMUSG00000026269	35.59	0.4092	0.4163	0.9828	0.3257	1	Rnpepl1
ENSMUSG00000100632	2.126	0.4541	1.403	0.3237	0.7462	1	9430060I03Rik
ENSMUSG00000026270	17.15	0.04534	0.4958	0.09143	0.9271	1	Capn10
ENSMUSG00000026271	0.3196	-2.318	3.226	-0.7185	0.4724	1	Gpr35
ENSMUSG00000045091	0.0484	-0.9491	4.046	-0.2345	0.8146	1	Aqp12
ENSMUSG00000014602	92.79	-0.2801	0.3199	-0.8758	0.3811	1	Kif1a
ENSMUSG00000034159	0.0484	-0.9491	4.046	-0.2345	0.8146	1	Mab21l4
ENSMUSG00000047793	0.4441	-1.361	2.704	-0.5033	0.6148	1	Sned1
ENSMUSG00000026273	14.75	-1.031	0.5786	-1.783	0.07462	1	Mterf4
ENSMUSG00000101172	0.09681	-1.328	4.04	-0.3289	0.7423	1	Gm28535
ENSMUSG00000026274	0.4719	-0.2289	2.672	-0.08564	0.9318	1	Pask
ENSMUSG00000026275	29.79	-0.2007	0.4061	-0.4942	0.6212	1	Ppp1r7
ENSMUSG00000034088	41.57	-0.2906	0.3844	-0.756	0.4497	1	Hdlbp
ENSMUSG00000026276	5.045	-0.09487	0.9011	-0.1053	0.9161	1	Sept2
ENSMUSG00000034066	2.425	-0.3306	1.267	-0.2609	0.7942	1	Farp2
ENSMUSG00000026277	45.58	0.07186	0.3571	0.2012	0.8405	1	Stk25
ENSMUSG00000026278	3.861	0.338	1.123	0.301	0.7634	1	Bok
ENSMUSG00000026279	3.569	-0.5337	1.04	-0.5131	0.6079	1	Thap4
ENSMUSG00000026280	13.29	0.2159	0.5625	0.3837	0.7012	1	Atg4b
ENSMUSG00000026281	45.43	-0.0311	0.3542	-0.0878	0.93	1	Dtymk
ENSMUSG00000026283	4.022	-1.931	1.176	-1.642	0.1005	1	Ing5
ENSMUSG00000073609	2.636	-0.4618	1.17	-0.3948	0.693	1	D2hgdh
ENSMUSG00000034000	183.8	-0.006359	0.3146	-0.02022	0.9839	1	Neu4
ENSMUSG00000051185	112.6	0.2475	0.2918	0.8484	0.3962	1	Fam174a
ENSMUSG00000040710	0.6207	-0.1524	2.283	-0.06677	0.9468	1	St8sia4
ENSMUSG00000097814	0.09681	-1.328	4.04	-0.3289	0.7423	1	Panct2
ENSMUSG00000044768	18.82	-0.2313	0.5236	-0.4417	0.6587	1	D1Ertd622e
ENSMUSG00000040648	5.132	-0.2606	0.9448	-0.2759	0.7826	1	Ppip5k2
ENSMUSG00000026333	17.74	-0.4228	0.5138	-0.8229	0.4105	1	Gin1
ENSMUSG00000026335	6.208	-0.5522	0.8446	-0.6538	0.5132	1	Pam
ENSMUSG00000089706	1.953	0.4078	1.474	0.2767	0.782	1	B230216N24Rik
ENSMUSG00000100009	0.1619	0.6734	4.062	0.1658	0.8683	1	Gm7967
ENSMUSG00000050840	37.02	0.09646	0.4082	0.2363	0.8132	1	Cdh20
ENSMUSG00000047496	0.3555	-0.935	3.156	-0.2963	0.767	1	Rnf152
ENSMUSG00000056536	4.382	0.3103	0.9301	0.3336	0.7387	1	Pign
ENSMUSG00000026319	27.34	-0.1239	0.4177	-0.2966	0.7668	1	Relch
ENSMUSG00000026321	0.1619	0.6734	4.062	0.1658	0.8683	1	Tnfrsf11a
ENSMUSG00000099843	0.6928	-2.363	2.527	-0.9348	0.3499	1	Gm7160
ENSMUSG00000038866	4.991	0.8071	0.8981	0.8987	0.3688	1	Zcchc2
ENSMUSG00000101583	0.1744	-1.651	4.033	-0.4094	0.6823	1	Gm20753
ENSMUSG00000044340	49.93	-0.3701	0.3873	-0.9555	0.3393	1	Phlpp1
ENSMUSG00000057329	2.866	0.7042	1.138	0.6189	0.536	1	Bcl2
ENSMUSG00000009905	20.29	0.05782	0.4773	0.1211	0.9036	1	Kdsr
ENSMUSG00000009907	18.2	-0.7024	0.4999	-1.405	0.16	1	Vps4b
ENSMUSG00000026315	0.0484	-0.9491	4.046	-0.2345	0.8146	1	Serpinb8
ENSMUSG00000026312	2.204	0.5111	1.35	0.3786	0.705	1	Cdh7
ENSMUSG00000047216	4.1	-1.61	1.065	-1.512	0.1306	1	Cdh19
ENSMUSG00000038702	5.527	0.1308	0.8708	0.1503	0.8806	1	Dsel
ENSMUSG00000070695	0.4815	-1.362	2.635	-0.5168	0.6053	1	Cntnap5a
ENSMUSG00000026374	76.3	-0.03323	0.2998	-0.1108	0.9117	1	Tsn
ENSMUSG00000026377	25.7	-0.08191	0.4659	-0.1758	0.8604	1	Nifk
ENSMUSG00000099936	0.0484	-0.9491	4.046	-0.2345	0.8146	1	Gm28867
ENSMUSG00000064302	10.7	0.3576	0.6606	0.5413	0.5883	1	Clasp1
ENSMUSG00000107722	2.949	0.4227	1.122	0.3768	0.7063	1	2900060B14Rik
ENSMUSG00000026380	0.6448	0.09262	2.348	0.03944	0.9685	1	Tfcp2l1
ENSMUSG00000048402	0.2697	-0.6523	3.503	-0.1862	0.8523	1	Gli2
ENSMUSG00000101179	0.1744	-1.651	4.033	-0.4094	0.6823	1	Gm29455
ENSMUSG00000037035	0.5964	0.3418	2.44	0.1401	0.8886	1	Inhbb
ENSMUSG00000004451	6.279	0.5636	0.7935	0.7103	0.4775	1	Ralb
ENSMUSG00000098447	0.7836	-0.5309	2.568	-0.2067	0.8362	1	Gm27184
ENSMUSG00000098923	5.334	0.8116	0.8952	0.9067	0.3646	1	Tmem185b
ENSMUSG00000026383	1.931	-0.1983	1.42	-0.1396	0.889	1	Epb41l5
ENSMUSG00000026384	16.51	0.2332	0.5482	0.4254	0.6705	1	Ptpn4
ENSMUSG00000036975	2.588	0.8232	1.212	0.6794	0.4969	1	Tmem177
ENSMUSG00000050777	0.5483	1.571	2.497	0.6294	0.5291	1	Tmem37
ENSMUSG00000026385	564.8	-0.06685	0.222	-0.3011	0.7633	1	Dbi
ENSMUSG00000026388	12.05	-0.5004	0.5807	-0.8618	0.3888	1	3110009E18Rik
ENSMUSG00000026389	0.5188	0.5404	2.728	0.1981	0.843	1	Steap3
ENSMUSG00000036907	0.2361	0.01415	3.681	0.003843	0.9969	1	C1ql2
ENSMUSG00000097881	0.5451	1.038	2.497	0.4158	0.6776	1	Celrr
ENSMUSG00000003721	19.48	-0.4803	0.4813	-0.998	0.3183	1	Insig2
ENSMUSG00000026339	3.88	0.1224	1.026	0.1193	0.9051	1	Ccdc93
ENSMUSG00000050534	0.0484	-0.9491	4.046	-0.2345	0.8146	1	Htr5b
ENSMUSG00000001674	31.1	-0.1066	0.3977	-0.268	0.7887	1	Ddx18
ENSMUSG00000036815	6.206	-0.1993	0.778	-0.2562	0.7978	1	Dpp10
ENSMUSG00000026341	44.99	0.1812	0.3665	0.4943	0.6211	1	Actr3
ENSMUSG00000026342	9.907	-0.2094	0.6354	-0.3296	0.7417	1	Slc35f5
ENSMUSG00000026344	10.17	-0.143	0.6994	-0.2045	0.838	1	Lypd1
ENSMUSG00000049690	66.26	0.04413	0.3806	0.1159	0.9077	1	Nckap5
ENSMUSG00000101600	0.2712	-2.132	3.444	-0.6191	0.5358	1	4930599A14Rik
ENSMUSG00000036155	15.03	-0.8257	0.5639	-1.464	0.1431	1	Mgat5
ENSMUSG00000026347	576.2	0.3703	0.3743	0.9894	0.3225	1	Tmem163
ENSMUSG00000102014	0.5058	-0.08261	2.591	-0.03189	0.9746	1	2900009J06Rik
ENSMUSG00000026349	39.7	-0.3991	0.374	-1.067	0.286	1	Ccnt2
ENSMUSG00000051590	0.1245	0.6734	4.062	0.1658	0.8683	1	Map3k19
ENSMUSG00000036104	24.68	0.07596	0.4356	0.1744	0.8616	1	Rab3gap1
ENSMUSG00000036086	1.648	-0.4165	1.499	-0.2778	0.7811	1	Zranb3
ENSMUSG00000099760	0.1245	0.6734	4.062	0.1658	0.8683	1	Gm28800
ENSMUSG00000056211	79.7	-0.1177	0.2995	-0.3929	0.6944	1	R3hdm1
ENSMUSG00000026353	63.45	-0.1783	0.3196	-0.5579	0.5769	1	Ubxn4
ENSMUSG00000026355	1.858	-0.3887	1.452	-0.2676	0.789	1	Mcm6
ENSMUSG00000026356	28.34	0.03174	0.4499	0.07055	0.9438	1	Dars
ENSMUSG00000042581	0.9141	-1.822	2.206	-0.8257	0.409	1	Thsd7b
ENSMUSG00000086825	0.0484	-0.9491	4.046	-0.2345	0.8146	1	Gm15675
ENSMUSG00000026399	0.3957	-1.163	2.821	-0.4124	0.68	1	Cd55
ENSMUSG00000026409	1.882	0.6171	1.391	0.4438	0.6572	1	Pfkfb2
ENSMUSG00000046404	13.33	-0.8074	0.6001	-1.346	0.1784	1	Yod1
ENSMUSG00000042510	1.72	0.6003	1.615	0.3717	0.7101	1	AA986860
ENSMUSG00000016528	12.79	0.2944	0.5859	0.5024	0.6154	1	Mapkapk2
ENSMUSG00000016526	0.4704	0.8377	2.829	0.2961	0.7672	1	Dyrk3
ENSMUSG00000026427	10.28	-0.1202	0.6325	-0.1901	0.8492	1	Eif2d
ENSMUSG00000026430	0.409	0.5013	2.796	0.1793	0.8577	1	Rassf5
ENSMUSG00000042349	0.606	-0.5492	2.291	-0.2397	0.8105	1	Ikbke
ENSMUSG00000026425	10.52	-0.106	0.647	-0.1638	0.8699	1	Srgap2
ENSMUSG00000101778	0.1729	0.01272	4.046	0.003144	0.9975	1	Gm29488
ENSMUSG00000055184	0.8565	-0.3136	2.001	-0.1567	0.8755	1	Fam72a
ENSMUSG00000052688	26.73	-0.02478	0.4679	-0.05296	0.9578	1	Rab7b
ENSMUSG00000042251	0.2103	0.01344	3.848	0.003493	0.9972	1	Pm20d1
ENSMUSG00000013275	9.668	-0.3291	0.7005	-0.4697	0.6385	1	Slc41a1
ENSMUSG00000026433	2.318	-1.103	1.336	-0.8255	0.4091	1	Rab29
ENSMUSG00000026434	76.53	0.002118	0.3116	0.006797	0.9946	1	Nucks1
ENSMUSG00000026435	0.6544	-0.7286	2.232	-0.3264	0.7441	1	Slc45a3
ENSMUSG00000026436	6.945	0.09469	0.7483	0.1265	0.8993	1	Elk4
ENSMUSG00000059149	3.208	0.7179	1.099	0.6532	0.5136	1	Mfsd4a
ENSMUSG00000026437	57.52	0.5957	0.3945	1.51	0.1311	1	Cdk18
ENSMUSG00000099874	0.1877	0.6734	4.062	0.1658	0.8683	1	Gm29629
ENSMUSG00000118219	0.7689	-1.007	2.4	-0.4197	0.6747	1	Gm29695
ENSMUSG00000042115	1.361	-0.6329	1.696	-0.3732	0.709	1	Klhdc8a
ENSMUSG00000009772	0.09681	-1.328	4.04	-0.3289	0.7423	1	Nuak2
ENSMUSG00000042066	48.05	0.1734	0.4028	0.4307	0.6667	1	Tmcc2
ENSMUSG00000042046	23.53	-0.05051	0.4439	-0.1138	0.9094	1	Dstyk
ENSMUSG00000097760	0.9921	-0.1567	1.993	-0.07862	0.9373	1	6030442K20Rik
ENSMUSG00000026439	5.914	-0.04175	0.8028	-0.052	0.9585	1	Rbbp5
ENSMUSG00000048174	3.553	0.1792	1.047	0.1712	0.864	1	Tmem81
ENSMUSG00000053024	5.24	-0.8329	0.8546	-0.9746	0.3297	1	Cntn2
ENSMUSG00000026442	1206	0.04103	0.3241	0.1266	0.8993	1	Nfasc
ENSMUSG00000101126	0.0484	-0.9491	4.046	-0.2345	0.8146	1	Gm10538
ENSMUSG00000026443	12.85	-0.07733	0.5735	-0.1348	0.8927	1	Lrrn2
ENSMUSG00000054387	26.24	0.0791	0.4259	0.1857	0.8527	1	Mdm4
ENSMUSG00000026447	9.82	-0.4944	0.6591	-0.7501	0.4532	1	Pik3c2b
ENSMUSG00000046062	17.48	-0.06694	0.5089	-0.1316	0.8953	1	Ppp1r15b
ENSMUSG00000041757	11.93	0.09084	0.5894	0.1541	0.8775	1	Plekha6
ENSMUSG00000070645	0.0484	-0.9491	4.046	-0.2345	0.8146	1	Ren1
ENSMUSG00000070644	5.929	0.8072	0.8642	0.934	0.3503	1	Etnk2
ENSMUSG00000070643	4.444	-1.013	0.9609	-1.055	0.2916	1	Sox13
ENSMUSG00000090553	127.3	0.3165	0.2721	1.163	0.2447	1	Snrpe
ENSMUSG00000102976	0.891	1.076	2.057	0.5232	0.6009	1	Zc3h11a
ENSMUSG00000094410	1.089	-2.251	2.005	-1.123	0.2616	1	Gm38394
ENSMUSG00000026463	3.696	0.07044	1.021	0.06899	0.945	1	Atp2b4
ENSMUSG00000010311	0.3122	1.583	3.293	0.4806	0.6308	1	Optc
ENSMUSG00000041577	2.169	-0.4431	1.493	-0.2968	0.7667	1	Prelp
ENSMUSG00000020423	7.968	1.366	0.7829	1.745	0.08097	1	Btg2
ENSMUSG00000064246	1.101	0.872	1.931	0.4515	0.6516	1	Chil1
ENSMUSG00000042429	5.206	0.4089	0.8721	0.4689	0.6392	1	Adora1
ENSMUSG00000026458	1.214	1.286	1.762	0.7299	0.4654	1	Ppfia4
ENSMUSG00000042305	15.73	-0.3838	0.5409	-0.7095	0.478	1	Tmem183a
ENSMUSG00000026456	0.9703	0.8714	1.916	0.4547	0.6493	1	Cyb5r1
ENSMUSG00000026457	51.71	-0.06956	0.3713	-0.1873	0.8514	1	Adipor1
ENSMUSG00000101061	0.0484	-0.9491	4.046	-0.2345	0.8146	1	Platr1
ENSMUSG00000026455	4.789	0.04488	0.8952	0.05014	0.96	1	Klhl12
ENSMUSG00000042229	17.18	0.2207	0.5452	0.4049	0.6856	1	Rabif
ENSMUSG00000042207	29.55	-0.1067	0.4228	-0.2525	0.8007	1	Kdm5b
ENSMUSG00000026452	0.7704	-2.614	2.504	-1.044	0.2964	1	Syt2
ENSMUSG00000073557	7.11	-0.7222	0.7461	-0.968	0.3331	1	Ppp1r12b
ENSMUSG00000026429	2.095	-0.02591	1.336	-0.0194	0.9845	1	Ube2t
ENSMUSG00000042793	0.1245	0.6734	4.062	0.1658	0.8683	1	Lgr6
ENSMUSG00000026426	111	-0.04431	0.3058	-0.1449	0.8848	1	Arl8a
ENSMUSG00000085311	0.0484	-0.9491	4.046	-0.2345	0.8146	1	Gm15445
ENSMUSG00000026424	472.2	0.106	0.2419	0.438	0.6614	1	Gpr37l1
ENSMUSG00000003051	0.1619	0.6734	4.062	0.1658	0.8683	1	Elf3
ENSMUSG00000041926	32.14	0.07152	0.4119	0.1736	0.8622	1	Rnpep
ENSMUSG00000062580	117.9	0.2193	0.3158	0.6944	0.4874	1	Timm17a
ENSMUSG00000048096	1.058	1.444	1.919	0.7525	0.4518	1	Lmod1
ENSMUSG00000041889	503.4	0.2528	0.3183	0.7941	0.4271	1	Shisa4
ENSMUSG00000041879	10.17	-0.172	0.622	-0.2765	0.7821	1	Ipo9
ENSMUSG00000009418	143	0.04408	0.2702	0.1631	0.8704	1	Nav1
ENSMUSG00000054412	0.2228	-1.916	3.738	-0.5125	0.6083	1	Gm4793
ENSMUSG00000026421	216.2	0.3087	0.3521	0.8766	0.3807	1	Csrp1
ENSMUSG00000041801	176.7	0.1338	0.3911	0.3421	0.7323	1	Phlda3
ENSMUSG00000026418	31.71	-0.4442	0.5801	-0.7657	0.4438	1	Tnni1
ENSMUSG00000041782	4.025	-1.557	1.084	-1.436	0.1509	1	Lad1
ENSMUSG00000026414	1.005	-0.2615	1.891	-0.1383	0.89	1	Tnnt2
ENSMUSG00000051985	0.5819	0.6908	2.438	0.2834	0.7769	1	Igfn1
ENSMUSG00000026411	28.87	-0.5577	0.5101	-1.093	0.2743	1	Tmem9
ENSMUSG00000026407	0.0484	-0.9491	4.046	-0.2345	0.8146	1	Cacna1s
ENSMUSG00000086264	0.4104	-0.9207	2.816	-0.327	0.7437	1	Gm15850
ENSMUSG00000041642	27.9	0.001865	0.4201	0.00444	0.9965	1	Kif21b
ENSMUSG00000087230	4.477	0.7435	1.001	0.7426	0.4577	1	Mroh3
ENSMUSG00000041605	24.37	0.1347	0.4655	0.2894	0.7723	1	Inava
ENSMUSG00000097433	0.0484	-0.9491	4.046	-0.2345	0.8146	1	Gm26781
ENSMUSG00000052759	0.1245	0.6734	4.062	0.1658	0.8683	1	Gpr25
ENSMUSG00000041570	55.81	0.02468	0.3893	0.06339	0.9495	1	Camsap2
ENSMUSG00000097403	1.989	-0.9939	1.439	-0.6906	0.4898	1	9230116N13Rik
ENSMUSG00000026404	7.009	-0.1723	0.7777	-0.2216	0.8247	1	Ddx59
ENSMUSG00000097229	0.1877	0.6734	4.062	0.1658	0.8683	1	Platr23
ENSMUSG00000041483	23.92	-0.3103	0.4607	-0.6735	0.5006	1	Zfp281
ENSMUSG00000097113	3.206	-1.703	1.187	-1.434	0.1515	1	Gm19705
ENSMUSG00000098243	34.37	0.03072	0.4043	0.07597	0.9394	1	Gm4258
ENSMUSG00000102142	2.076	-0.1841	1.322	-0.1392	0.8893	1	Gm26930
ENSMUSG00000098206	5.818	-0.1447	0.8999	-0.1608	0.8723	1	A430106G13Rik
ENSMUSG00000026393	10.23	-0.7248	0.6776	-1.07	0.2847	1	Nek7
ENSMUSG00000079283	24.3	0.1603	0.4566	0.3511	0.7255	1	2310009B15Rik
ENSMUSG00000056268	8.49	-0.7442	0.7098	-1.048	0.2944	1	Dennd1b
ENSMUSG00000033964	7.768	0.3614	0.7532	0.4798	0.6314	1	Zbtb41
ENSMUSG00000033952	0.596	-1.566	2.933	-0.5339	0.5934	1	Aspm
ENSMUSG00000026365	0.647	1.873	2.204	0.8496	0.3956	1	Cfh
ENSMUSG00000052726	1.798	1.684	1.539	1.094	0.2739	1	Kcnt2
ENSMUSG00000026361	16.16	-0.1192	0.5311	-0.2245	0.8224	1	Cdc73
ENSMUSG00000033849	2.786	-0.4258	1.171	-0.3636	0.7161	1	B3galt2
ENSMUSG00000018196	79.87	-0.06529	0.3084	-0.2117	0.8323	1	Glrx2
ENSMUSG00000018199	20.96	-0.284	0.5229	-0.5431	0.587	1	Ro60
ENSMUSG00000018189	13.1	0.3463	0.5696	0.6081	0.5431	1	Uchl5
ENSMUSG00000100455	3.125	0.4538	1.101	0.4123	0.6801	1	Gm29170
ENSMUSG00000026360	4.729	0.2772	0.9151	0.3029	0.762	1	Rgs2
ENSMUSG00000026358	0.3488	-2.354	3.454	-0.6814	0.4956	1	Rgs1
ENSMUSG00000099964	3.252	1.412	1.165	1.212	0.2255	1	Gm29514
ENSMUSG00000035131	35.56	-0.3242	0.4921	-0.6588	0.51	1	Brinp3
ENSMUSG00000087627	1.949	1.427	1.407	1.014	0.3104	1	A230059L01Rik
ENSMUSG00000056220	19.94	0.4325	0.5277	0.8196	0.4124	1	Pla2g4a
ENSMUSG00000032487	0.7836	-0.5309	2.568	-0.2067	0.8362	1	Ptgs2
ENSMUSG00000006010	26.73	-0.03402	0.4495	-0.07569	0.9397	1	Odr4
ENSMUSG00000006005	65.16	-0.2525	0.3121	-0.809	0.4185	1	Tpr
ENSMUSG00000066842	1.261	1.121	1.933	0.58	0.5619	1	Hmcn1
ENSMUSG00000100954	5.133	1.002	0.8989	1.115	0.2651	1	Gm10138
ENSMUSG00000023150	19.79	7.739e-05	0.5157	0.0001501	0.9999	1	Ivns1abp
ENSMUSG00000052748	30.21	0.07649	0.4141	0.1847	0.8535	1	Swt1
ENSMUSG00000053286	11.84	-0.06569	0.6012	-0.1093	0.913	1	Trmt1l
ENSMUSG00000026484	12.36	-0.1767	0.5844	-0.3024	0.7623	1	Rnf2
ENSMUSG00000026483	1.154	0.6455	1.678	0.3847	0.7004	1	Fam129a
ENSMUSG00000100594	2.16	-1.057	1.421	-0.7441	0.4568	1	2810414N06Rik
ENSMUSG00000043019	6.989	-0.4162	0.7965	-0.5226	0.6013	1	Edem3
ENSMUSG00000032666	24.61	0.008691	0.4714	0.01844	0.9853	1	1700025G04Rik
ENSMUSG00000014980	10.17	0.9101	0.7468	1.219	0.223	1	Tsen15
ENSMUSG00000032649	1.154	-1.065	1.891	-0.563	0.5734	1	Colgalt2
ENSMUSG00000026482	2.687	-0.08129	1.192	-0.06822	0.9456	1	Rgl1
ENSMUSG00000008475	91.15	-0.1491	0.2876	-0.5184	0.6042	1	Arpc5
ENSMUSG00000026480	0.6858	1.066	2.343	0.4551	0.6491	1	Ncf2
ENSMUSG00000042772	15	-0.6961	0.546	-1.275	0.2024	1	Smg7
ENSMUSG00000100394	3.255	-1.365	1.201	-1.137	0.2556	1	Gm28791
ENSMUSG00000042751	8.569	0.2758	0.7147	0.3859	0.6996	1	Nmnat2
ENSMUSG00000026479	0.4483	2.138	2.852	0.7496	0.4535	1	Lamc2
ENSMUSG00000026478	20.59	0.1033	0.4761	0.2171	0.8282	1	Lamc1
ENSMUSG00000073538	1.515	-1.037	1.741	-0.5954	0.5516	1	E330020D12Rik
ENSMUSG00000042708	3.371	0.3866	1.158	0.3339	0.7385	1	Shcbp1l
ENSMUSG00000042699	31.17	-0.4187	0.4438	-0.9436	0.3454	1	Dhx9
ENSMUSG00000042684	0.2845	-0.3743	3.438	-0.1089	0.9133	1	Npl
ENSMUSG00000042671	0.8743	0.147	2.085	0.07053	0.9438	1	Rgs8
ENSMUSG00000026475	23.22	0.3633	0.4895	0.7422	0.458	1	Rgs16
ENSMUSG00000066800	1.689	-0.5428	1.494	-0.3633	0.7164	1	Rnasel
ENSMUSG00000100183	0.1744	-1.651	4.033	-0.4094	0.6823	1	Gm28512
ENSMUSG00000045968	0.09681	-1.328	4.04	-0.3289	0.7423	1	Teddm2
ENSMUSG00000026473	66.41	0.5602	0.3581	1.565	0.1177	1	Glul
ENSMUSG00000100627	0.0484	-0.9491	4.046	-0.2345	0.8146	1	A830008E24Rik
ENSMUSG00000004110	3.199	0.3205	1.068	0.3002	0.764	1	Cacna1e
ENSMUSG00000056708	14.07	0.7034	0.572	1.23	0.2188	1	Ier5
ENSMUSG00000026471	0.0484	-0.9491	4.046	-0.2345	0.8146	1	Mr1
ENSMUSG00000026470	28.62	0.118	0.418	0.2823	0.7777	1	Stx6
ENSMUSG00000033722	2.239	0.649	1.321	0.4912	0.6233	1	BC034090
ENSMUSG00000026469	31.31	-0.1502	0.4092	-0.3671	0.7136	1	Xpr1
ENSMUSG00000033701	60.69	-0.1029	0.3295	-0.3123	0.7548	1	Acbd6
ENSMUSG00000033684	4.633	-0.05728	0.9179	-0.0624	0.9502	1	Qsox1
ENSMUSG00000033671	22.96	-0.02804	0.4867	-0.05762	0.9541	1	Cep350
ENSMUSG00000026466	18.84	-0.04584	0.496	-0.0924	0.9264	1	Tor1aip1
ENSMUSG00000050565	46.71	-0.1293	0.3539	-0.3654	0.7148	1	Tor1aip2
ENSMUSG00000015484	6.778	0.3808	0.7773	0.4899	0.6242	1	Fam163a
ENSMUSG00000026601	0.5239	0.4565	2.597	0.1757	0.8605	1	Axdnd1
ENSMUSG00000078193	6.316	0.4685	0.8778	0.5337	0.5935	1	Gm2000
ENSMUSG00000026600	14.16	0.2338	0.5564	0.4202	0.6744	1	Soat1
ENSMUSG00000026596	4.441	0.2721	0.9747	0.2792	0.7801	1	Abl2
ENSMUSG00000060519	2.141	-0.0697	1.292	-0.05395	0.957	1	Tor3a
ENSMUSG00000033557	4.935	0.6659	0.9264	0.7188	0.4723	1	Fam20b
ENSMUSG00000026594	10.76	-0.2616	0.6945	-0.3767	0.7064	1	Ralgps2
ENSMUSG00000033544	2.453	1.274	1.327	0.9603	0.3369	1	Angptl1
ENSMUSG00000070565	12.35	0.372	0.5808	0.6405	0.5218	1	Rasal2
ENSMUSG00000033488	6.123	0.1012	0.8414	0.1203	0.9042	1	Cryzl2
ENSMUSG00000026589	0.2712	-2.132	3.444	-0.6191	0.5358	1	Sec16b
ENSMUSG00000004031	9.127	-0.0331	0.6821	-0.04853	0.9613	1	Brinp2
ENSMUSG00000026587	23.22	-0.6821	0.4994	-1.366	0.1719	1	Astn1
ENSMUSG00000073530	0.0484	-0.9491	4.046	-0.2345	0.8146	1	Pappa2
ENSMUSG00000040782	20.87	-0.5844	0.4975	-1.175	0.2401	1	Cop1
ENSMUSG00000015829	421.7	-0.05965	0.2651	-0.225	0.822	1	Tnr
ENSMUSG00000073528	5.426	-0.7739	0.906	-0.8542	0.393	1	Gm10530
ENSMUSG00000103719	20.26	-0.8484	0.6185	-1.372	0.1702	1	Gm38039
ENSMUSG00000090394	0.5701	-1.681	2.497	-0.6732	0.5008	1	4930523C07Rik
ENSMUSG00000026729	0.0484	-0.9491	4.046	-0.2345	0.8146	1	4930562F07Rik
ENSMUSG00000058267	79.31	0.04278	0.3014	0.142	0.8871	1	Mrps14
ENSMUSG00000014226	81.93	0.2895	0.3188	0.9082	0.3638	1	Cacybp
ENSMUSG00000026721	31.68	-0.6495	0.4725	-1.374	0.1693	1	Rabgap1l
ENSMUSG00000103693	4.009	-0.8156	1.002	-0.8142	0.4155	1	Gm37529
ENSMUSG00000118401	0.2361	0.01415	3.681	0.003843	0.9969	1	Gpr52
ENSMUSG00000103200	0.0484	-0.9491	4.046	-0.2345	0.8146	1	Gm37328
ENSMUSG00000103631	0.1245	0.6734	4.062	0.1658	0.8683	1	Gm38060
ENSMUSG00000040423	18.91	-0.4019	0.4968	-0.809	0.4185	1	Rc3h1
ENSMUSG00000026715	0.9182	0.4774	1.836	0.26	0.7949	1	Serpinc1
ENSMUSG00000043467	4.605	0.3598	0.918	0.392	0.6951	1	Zbtb37
ENSMUSG00000053332	193	-0.02792	0.2613	-0.1069	0.9149	1	Gas5
ENSMUSG00000026709	4.728	-0.6028	0.9549	-0.6313	0.5278	1	Dars2
ENSMUSG00000102864	0.1619	0.6734	4.062	0.1658	0.8683	1	Gm37634
ENSMUSG00000026708	2.383	0.5786	1.249	0.4634	0.6431	1	Cenpl
ENSMUSG00000026705	6.682	0.2131	0.7582	0.2811	0.7786	1	Klhl20
ENSMUSG00000044835	2.724	2.514	1.317	1.91	0.05616	1	Ankrd45
ENSMUSG00000026701	78.87	0.4053	0.3013	1.345	0.1786	1	Prdx6
ENSMUSG00000040297	14.12	0.3422	0.5897	0.5804	0.5617	1	Suco
ENSMUSG00000086277	0.6309	0.8291	2.555	0.3245	0.7456	1	4930558K02Rik
ENSMUSG00000026698	11.1	0.3553	0.7336	0.4843	0.6282	1	Pigc
ENSMUSG00000040265	170.5	-0.3547	0.2626	-1.351	0.1768	1	Dnm3
ENSMUSG00000090260	0.1245	0.6734	4.062	0.1658	0.8683	1	2810442N19Rik
ENSMUSG00000078190	0.7412	-2.614	2.453	-1.066	0.2865	1	Dnm3os
ENSMUSG00000026694	3.691	0.07651	0.9917	0.07715	0.9385	1	Eef1aknmt
ENSMUSG00000026696	31.09	-0.08304	0.4112	-0.2019	0.84	1	Vamp4
ENSMUSG00000026697	3.612	5.108	3.899	1.31	0.1902	1	Myoc
ENSMUSG00000091060	0.1877	0.6734	4.062	0.1658	0.8683	1	Myocos
ENSMUSG00000040225	97.97	-0.2687	0.2896	-0.9279	0.3534	1	Prrc2c
ENSMUSG00000040181	0.1729	0.01272	4.046	0.003144	0.9975	1	Fmo1
ENSMUSG00000026586	5.424	0.7221	0.8344	0.8654	0.3868	1	Prrx1
ENSMUSG00000040124	6.766	0.5794	0.7709	0.7516	0.4523	1	Gorab
ENSMUSG00000040113	0.0484	-0.9491	4.046	-0.2345	0.8146	1	Mettl11b
ENSMUSG00000026585	93.92	0.04369	0.3311	0.132	0.895	1	Kifap3
ENSMUSG00000026584	5.106	0.1071	0.8436	0.127	0.899	1	Scyl3
ENSMUSG00000041406	0.09681	-1.328	4.04	-0.3289	0.7423	1	BC055324
ENSMUSG00000041396	1.54	-1.728	1.781	-0.9707	0.3317	1	Mettl18
ENSMUSG00000040918	0.2989	-0.6565	3.394	-0.1934	0.8466	1	Slc19a2
ENSMUSG00000026578	5.77	-0.3665	0.8489	-0.4318	0.6659	1	Ccdc181
ENSMUSG00000026577	10.57	-0.07036	0.6642	-0.1059	0.9156	1	Blzf1
ENSMUSG00000026575	4.914	0.4923	0.9111	0.5403	0.589	1	Nme7
ENSMUSG00000026576	36.28	0.08723	0.3954	0.2206	0.8254	1	Atp1b1
ENSMUSG00000040848	1.421	0.2536	1.622	0.1563	0.8758	1	Sft2d2
ENSMUSG00000040843	46.12	0.05839	0.3542	0.1649	0.869	1	Tiprl
ENSMUSG00000102302	0.3122	1.583	3.293	0.4806	0.6308	1	Gm38190
ENSMUSG00000040836	0.8565	-0.3136	2.001	-0.1567	0.8755	1	Gpr161
ENSMUSG00000026571	9.865	-0.3584	0.6422	-0.5582	0.5767	1	Dcaf6
ENSMUSG00000102401	0.2213	-0.3695	3.778	-0.09781	0.9221	1	Gm37864
ENSMUSG00000026568	255.4	0.1385	0.247	0.5608	0.5749	1	Mpc2
ENSMUSG00000026567	13.81	0.05701	1.503	0.03794	0.9697	1	Adcy10
ENSMUSG00000026566	508.1	0.2127	0.2625	0.8102	0.4178	1	Mpzl1
ENSMUSG00000040723	0.2103	0.01344	3.848	0.003493	0.9972	1	Rcsd1
ENSMUSG00000040713	28.06	-0.1088	0.4704	-0.2313	0.8171	1	Creg1
ENSMUSG00000026565	10.4	0.1091	0.6322	0.1726	0.863	1	Pou2f1
ENSMUSG00000040612	2.209	1.07	1.315	0.8137	0.4158	1	Ildr2
ENSMUSG00000103400	2.746	0.6425	1.17	0.5489	0.5831	1	Gm15853
ENSMUSG00000026563	33.31	-0.2757	0.4245	-0.6494	0.5161	1	Tada1
ENSMUSG00000040596	13.57	0.2291	0.5637	0.4064	0.6844	1	Pogk
ENSMUSG00000102548	0.0484	-0.9491	4.046	-0.2345	0.8146	1	Gm16701
ENSMUSG00000097823	0.2361	0.01415	3.681	0.003843	0.9969	1	Gm16701
ENSMUSG00000060568	1.078	0.2099	1.741	0.1205	0.9041	1	Fam78b
ENSMUSG00000026558	3.946	-0.4025	0.9662	-0.4166	0.677	1	Uck2
ENSMUSG00000052428	94.69	0.2711	0.3354	0.8081	0.419	1	Tmco1
ENSMUSG00000026687	12.99	0.08952	0.5758	0.1555	0.8765	1	Aldh9a1
ENSMUSG00000026688	19.46	0.4372	0.4887	0.8947	0.371	1	Mgst3
ENSMUSG00000015843	0.4237	1.124	2.96	0.3798	0.7041	1	Rxrg
ENSMUSG00000052534	20.08	0.1037	0.4888	0.2122	0.8319	1	Pbx1
ENSMUSG00000026678	7.317	1.058	2.032	0.5206	0.6026	1	Rgs5
ENSMUSG00000038530	23.39	0.4306	0.5443	0.7911	0.4289	1	Rgs4
ENSMUSG00000070532	0.5225	1.515	2.389	0.6342	0.526	1	Ccdc190
ENSMUSG00000089990	0.09681	-1.328	4.04	-0.3289	0.7423	1	Gm15852
ENSMUSG00000026675	33.57	0.3266	0.4567	0.7153	0.4744	1	Hsd17b7
ENSMUSG00000097503	5.156	1.41	0.9139	1.543	0.1228	1	3110045C21Rik
ENSMUSG00000026674	0.6946	-0.9755	2.324	-0.4197	0.6747	1	Ddr2
ENSMUSG00000026670	15.94	0.7746	0.5442	1.423	0.1547	1	Uap1
ENSMUSG00000026667	10.58	-0.1813	0.6342	-0.2859	0.7749	1	Uhmk1
ENSMUSG00000102752	0.4721	0.7166	2.853	0.2512	0.8016	1	Gm7694
ENSMUSG00000038473	3.782	-0.0008367	0.9931	-0.0008425	0.9993	1	Nos1ap
ENSMUSG00000038463	5.379	0.2243	0.8986	0.2496	0.8029	1	Olfml2b
ENSMUSG00000026663	10.08	-0.4317	0.6265	-0.689	0.4908	1	Atf6
ENSMUSG00000026659	12.33	0.1306	0.5912	0.221	0.8251	1	Dusp12
ENSMUSG00000059498	0.2697	-0.6523	3.503	-0.1862	0.8523	1	Fcgr3
ENSMUSG00000026649	0.3071	-0.6588	3.34	-0.1972	0.8436	1	Cfap126
ENSMUSG00000058076	47.18	-0.1222	0.3772	-0.3241	0.7459	1	Sdhc
ENSMUSG00000038370	5.411	0.8547	0.9111	0.9381	0.3482	1	Pcp4l1
ENSMUSG00000005677	0.0484	-0.9491	4.046	-0.2345	0.8146	1	Nr1i3
ENSMUSG00000005674	3.783	0.3433	0.9905	0.3466	0.7289	1	Tomm40l
ENSMUSG00000005681	0.398	1.04	2.818	0.369	0.7122	1	Apoa2
ENSMUSG00000058715	1.786	1.356	1.688	0.8035	0.4217	1	Fcer1g
ENSMUSG00000013593	134.4	0.1935	0.2819	0.6865	0.4924	1	Ndufs2
ENSMUSG00000006403	100.1	0.015	0.752	0.01994	0.9841	1	Adamts4
ENSMUSG00000052423	19.14	-0.02164	0.4896	-0.0442	0.9647	1	B4galt3
ENSMUSG00000062729	12.89	0.138	0.5628	0.2452	0.8063	1	Ppox
ENSMUSG00000053483	5.911	-0.3237	0.8173	-0.396	0.6921	1	Usp21
ENSMUSG00000062963	75.83	0.1961	0.3014	0.6506	0.5153	1	Ufc1
ENSMUSG00000103983	2.018	-1.287	1.389	-0.9271	0.3539	1	Gm20045
ENSMUSG00000013973	10.63	-0.3255	0.6579	-0.4947	0.6208	1	Dedd
ENSMUSG00000013997	23.68	-0.09767	0.4446	-0.2197	0.8261	1	Nit1
ENSMUSG00000006412	94.36	0.2352	0.295	0.7973	0.4253	1	Pfdn2
ENSMUSG00000045259	0.4704	0.8377	2.829	0.2961	0.7672	1	Klhdc9
ENSMUSG00000006411	0.0484	-0.9491	4.046	-0.2345	0.8146	1	Nectin4
ENSMUSG00000026641	24.31	0.1887	0.4591	0.4109	0.6811	1	Usf1
ENSMUSG00000038235	0.886	0.3181	2.164	0.147	0.8832	1	F11r
ENSMUSG00000091993	1.129	0.8936	1.949	0.4584	0.6466	1	B930036N10Rik
ENSMUSG00000060244	7.637	-0.7622	0.8092	-0.9419	0.3463	1	Alyref2
ENSMUSG00000103083	0.0484	-0.9491	4.046	-0.2345	0.8146	1	A630035G10Rik
ENSMUSG00000015355	0.09681	-1.328	4.04	-0.3289	0.7423	1	Cd48
ENSMUSG00000038147	0.1245	0.6734	4.062	0.1658	0.8683	1	Cd84
ENSMUSG00000104413	0.0484	-0.9491	4.046	-0.2345	0.8146	1	Gm37065
ENSMUSG00000026556	6.797	-0.7003	0.7718	-0.9075	0.3642	1	Vangl2
ENSMUSG00000003458	17.28	-0.1581	0.5054	-0.3129	0.7544	1	Ncstn
ENSMUSG00000026553	41.62	-0.05774	0.3678	-0.157	0.8753	1	Copa
ENSMUSG00000103380	0.2228	-1.916	3.738	-0.5125	0.6083	1	Gm37756
ENSMUSG00000003464	27.12	0.3805	0.4351	0.8746	0.3818	1	Pex19
ENSMUSG00000026554	36.72	-0.01405	0.3778	-0.03719	0.9703	1	Dcaf8
ENSMUSG00000013698	86.15	0.1083	0.3904	0.2775	0.7814	1	Pea15a
ENSMUSG00000038034	131.8	-0.1875	0.8317	-0.2254	0.8216	1	Igsf8
ENSMUSG00000007097	72.21	0.4423	0.403	1.098	0.2724	1	Atp1a2
ENSMUSG00000038026	2.097	0.7482	1.339	0.5588	0.5763	1	Kcnj9
ENSMUSG00000044708	84.62	0.03799	0.3233	0.1175	0.9065	1	Kcnj10
ENSMUSG00000050229	6.542	0.6983	0.8168	0.855	0.3926	1	Pigm
ENSMUSG00000037995	0.09681	-1.328	4.04	-0.3289	0.7423	1	Igsf9
ENSMUSG00000026547	18.97	-1.318	0.6921	-1.904	0.0569	1	Tagln2
ENSMUSG00000026546	0.0484	-0.9491	4.046	-0.2345	0.8146	1	Cfap45
ENSMUSG00000085184	0.3753	1.808	3.335	0.5421	0.5877	1	4933439K11Rik
ENSMUSG00000049598	0.09681	-1.328	4.04	-0.3289	0.7423	1	Vsig8
ENSMUSG00000026544	7.274	0.8717	0.7642	1.141	0.254	1	Dusp23
ENSMUSG00000037872	5.496	0.5997	0.8203	0.7311	0.4647	1	Ackr1
ENSMUSG00000005338	20.29	0.5447	0.5074	1.074	0.283	1	Cadm3
ENSMUSG00000037860	0.2587	-0.3724	3.561	-0.1046	0.9167	1	Aim2
ENSMUSG00000090272	0.0484	-0.9491	4.046	-0.2345	0.8146	1	Mndal
ENSMUSG00000028354	5.238	-0.188	0.8603	-0.2185	0.827	1	Fmn2
ENSMUSG00000050069	0.0484	-0.9491	4.046	-0.2345	0.8146	1	Grem2
ENSMUSG00000026527	7.145	0.3554	0.727	0.4889	0.6249	1	Rgs7
ENSMUSG00000026526	33.67	0.1562	0.3893	0.4013	0.6882	1	Fh1
ENSMUSG00000026525	1.202	-1.236	1.85	-0.6678	0.5043	1	Opn3
ENSMUSG00000078185	4.071	-0.04936	1.018	-0.0485	0.9613	1	Chml
ENSMUSG00000039748	0.0484	-0.9491	4.046	-0.2345	0.8146	1	Exo1
ENSMUSG00000055214	1.11	-0.685	1.837	-0.3729	0.7092	1	Pld5
ENSMUSG00000078184	0.09681	-1.328	4.04	-0.3289	0.7423	1	Rbm8a2
ENSMUSG00000057335	40.89	-0.2269	0.3662	-0.6197	0.5354	1	Cep170
ENSMUSG00000026504	11.66	0.1285	0.6187	0.2076	0.8355	1	Sdccag8
ENSMUSG00000019699	7.647	-0.6326	0.7934	-0.7973	0.4253	1	Akt3
ENSMUSG00000097892	0.4367	2.1	2.878	0.7298	0.4655	1	Gm26801
ENSMUSG00000063659	13.01	-0.2869	0.5871	-0.4886	0.6251	1	Zbtb18
ENSMUSG00000015961	13.71	-0.003392	0.5562	-0.006098	0.9951	1	Adss
ENSMUSG00000091476	0.1729	0.01272	4.046	0.003144	0.9975	1	Catspere2
ENSMUSG00000026502	24.77	0.221	0.4311	0.5126	0.6082	1	Desi2
ENSMUSG00000086350	2.673	0.4376	1.221	0.3585	0.72	1	B230369F24Rik
ENSMUSG00000026500	39.6	-0.2256	0.3758	-0.6003	0.5483	1	Cox20
ENSMUSG00000039630	108.4	-0.1161	0.2769	-0.4193	0.675	1	Hnrnpu
ENSMUSG00000026495	2.564	-1.391	1.284	-1.084	0.2785	1	Efcab2
ENSMUSG00000026494	0.1729	0.01272	4.046	0.003144	0.9975	1	Kif26b
ENSMUSG00000055067	13.03	0.05927	0.6082	0.09745	0.9224	1	Smyd3
ENSMUSG00000026492	8.276	-0.7273	0.6883	-1.057	0.2907	1	Tfb2m
ENSMUSG00000038949	4.236	-0.7544	0.9681	-0.7793	0.4358	1	Cnst
ENSMUSG00000038936	53.09	-0.04937	0.384	-0.1286	0.8977	1	Sccpdh
ENSMUSG00000087236	0.4866	0.3216	2.661	0.1208	0.9038	1	Kif28
ENSMUSG00000026491	10.88	-0.2196	0.6518	-0.3369	0.7362	1	Ahctf1
ENSMUSG00000026490	37.8	-0.2526	0.3852	-0.6557	0.512	1	Cdc42bpa
ENSMUSG00000026489	9.956	0.8519	0.6431	1.325	0.1852	1	Coq8a
ENSMUSG00000104520	0.3363	-0.6459	3.254	-0.1985	0.8426	1	Gm37336
ENSMUSG00000010609	11.89	0.2188	0.6056	0.3613	0.7179	1	Psen2
ENSMUSG00000038855	6.563	-0.3298	0.834	-0.3954	0.6925	1	Itpkb
ENSMUSG00000053963	2.36	0.7263	1.279	0.5677	0.5702	1	Stum
ENSMUSG00000026496	43.53	0.03916	0.3697	0.1059	0.9156	1	Parp1
ENSMUSG00000058729	2.863	0.04839	1.138	0.04252	0.9661	1	Lin9
ENSMUSG00000026499	53.53	-0.2297	0.3793	-0.6056	0.5448	1	Acbd3
ENSMUSG00000103649	1.167	0.2189	1.832	0.1195	0.9049	1	Gm37768
ENSMUSG00000060743	664.1	-0.01818	0.2197	-0.08275	0.934	1	H3f3a
ENSMUSG00000073485	0.1744	-1.651	4.033	-0.4094	0.6823	1	H3f3aos
ENSMUSG00000038806	24.87	0.09204	0.4419	0.2083	0.835	1	Sde2
ENSMUSG00000026520	78.06	0.2949	0.325	0.9075	0.3641	1	Pycr2
ENSMUSG00000038793	0.2712	-2.132	3.444	-0.6191	0.5358	1	Lefty1
ENSMUSG00000026519	22.53	0.6459	0.5185	1.246	0.2129	1	Tmem63a
ENSMUSG00000038776	3.825	1.04	1.036	1.004	0.3156	1	Ephx1
ENSMUSG00000026516	20.03	0.05631	0.4764	0.1182	0.9059	1	Nvl
ENSMUSG00000062169	56.39	-0.002794	0.3592	-0.007777	0.9938	1	Cnih4
ENSMUSG00000038733	56.73	-0.08227	0.3406	-0.2416	0.8091	1	Wdr26
ENSMUSG00000054135	0.2228	-1.916	3.738	-0.5125	0.6083	1	A430110L20Rik
ENSMUSG00000026514	2.108	0.3834	1.312	0.2922	0.7701	1	Cnih3
ENSMUSG00000047369	0.1619	0.6734	4.062	0.1658	0.8683	1	Dnah14
ENSMUSG00000004880	8.962	-0.03625	0.6834	-0.05304	0.9577	1	Lbr
ENSMUSG00000022995	32.73	-0.3616	0.4396	-0.8226	0.4107	1	Enah
ENSMUSG00000026511	91.6	-0.07166	0.2861	-0.2505	0.8022	1	Srp9
ENSMUSG00000038633	160.1	-0.03465	0.2883	-0.1202	0.9043	1	Degs1
ENSMUSG00000100147	92.08	-0.2777	0.3083	-0.9006	0.3678	1	1700047M11Rik
ENSMUSG00000047539	21.56	-0.4671	0.4751	-0.9832	0.3255	1	Fbxo28
ENSMUSG00000026510	31.14	0.04081	0.3985	0.1024	0.9184	1	Trp53bp2
ENSMUSG00000026509	19.1	0.2721	0.4833	0.563	0.5734	1	Capn2
ENSMUSG00000102234	0.4948	0.3176	2.621	0.1212	0.9035	1	Gm37885
ENSMUSG00000038576	79.83	-0.1164	0.3624	-0.3211	0.7481	1	Susd4
ENSMUSG00000079164	0.5978	-0.6693	2.665	-0.2511	0.8017	1	Tlr5
ENSMUSG00000030768	1.066	0.9982	1.831	0.5451	0.5857	1	Disp1
ENSMUSG00000046836	15.22	0.3857	0.5439	0.7091	0.4783	1	Brox
ENSMUSG00000042901	8.768	-0.06578	0.6734	-0.09768	0.9222	1	Aida
ENSMUSG00000056050	38.29	-0.1004	0.3898	-0.2577	0.7967	1	Mia3
ENSMUSG00000072258	2.989	0.2658	1.111	0.2393	0.8109	1	Taf1a
ENSMUSG00000104212	0.09681	-1.328	4.04	-0.3289	0.7423	1	Gm37986
ENSMUSG00000053461	0.1245	0.6734	4.062	0.1658	0.8683	1	Hhipl2
ENSMUSG00000104022	0.2228	-1.916	3.738	-0.5125	0.6083	1	Gm37214
ENSMUSG00000039384	12.21	-0.5096	0.7763	-0.6565	0.5115	1	Dusp10
ENSMUSG00000044854	1.722	0.07962	1.435	0.05548	0.9558	1	1700056E22Rik
ENSMUSG00000073481	52.77	0.6892	0.338	2.039	0.04145	1	Marc2
ENSMUSG00000039349	2.449	0.985	1.269	0.7765	0.4374	1	C130074G19Rik
ENSMUSG00000026620	4.107	0.4075	0.9504	0.4287	0.6681	1	Mark1
ENSMUSG00000039318	14.95	-0.2815	0.5339	-0.5273	0.598	1	Rab3gap2
ENSMUSG00000026618	9.35	-0.4537	0.6857	-0.6617	0.5082	1	Iars2
ENSMUSG00000026617	32.88	0.3219	0.4324	0.7445	0.4566	1	Bpnt1
ENSMUSG00000097261	1.201	-0.4147	1.842	-0.2251	0.8219	1	4930532G15Rik
ENSMUSG00000026615	64.63	-0.1694	0.3322	-0.51	0.61	1	Eprs
ENSMUSG00000026614	1.836	-0.371	1.407	-0.2637	0.792	1	Slc30a10
ENSMUSG00000039246	4.65	-1.809	0.9998	-1.809	0.07046	1	Lyplal1
ENSMUSG00000039239	2.005	1.209	1.429	0.8462	0.3974	1	Tgfb2
ENSMUSG00000001305	10.26	0.2748	0.6468	0.4249	0.6709	1	Rrp15
ENSMUSG00000097784	1.016	-2.551	2.082	-1.225	0.2205	1	A430105J06Rik
ENSMUSG00000026611	0.3348	0.8199	2.99	0.2742	0.7839	1	Spata17
ENSMUSG00000039210	14.59	0.03849	0.5399	0.07128	0.9432	1	Gpatch2
ENSMUSG00000026610	0.8421	-0.07442	1.916	-0.03884	0.969	1	Esrrg
ENSMUSG00000026608	7.471	-1.118	0.7904	-1.415	0.1571	1	Kctd3
ENSMUSG00000037624	11.61	-0.1118	0.6215	-0.1799	0.8572	1	Kcnk2
ENSMUSG00000104507	0.5709	1.088	2.323	0.4682	0.6397	1	A430027H14Rik
ENSMUSG00000026605	0.6171	-0.8408	2.405	-0.3495	0.7267	1	Cenpf
ENSMUSG00000026604	6.984	-0.1372	0.793	-0.173	0.8627	1	Ptpn14
ENSMUSG00000104435	0.8824	0.3365	2.332	0.1443	0.8853	1	Gm37422
ENSMUSG00000026603	15.98	0.2555	0.5287	0.4833	0.6289	1	Smyd2
ENSMUSG00000010175	10.29	-0.6266	0.7072	-0.8861	0.3756	1	Prox1
ENSMUSG00000079045	1.04	-2.107	2.041	-1.033	0.3018	1	Prox1os
ENSMUSG00000089872	5.146	0.4015	0.8863	0.453	0.6505	1	Rps6kc1
ENSMUSG00000026634	24.49	-0.7144	0.4386	-1.629	0.1034	1	Angel2
ENSMUSG00000037568	0.1729	0.01272	4.046	0.003144	0.9975	1	Vash2
ENSMUSG00000066595	6.978	0.5764	0.7591	0.7593	0.4477	1	Flvcr1
ENSMUSG00000026632	9.168	0.2503	0.6737	0.3715	0.7103	1	Tatdn3
ENSMUSG00000062510	0.0484	-0.9491	4.046	-0.2345	0.8146	1	Nsl1
ENSMUSG00000026630	0.0484	-0.9491	4.046	-0.2345	0.8146	1	Batf3
ENSMUSG00000026628	0.7597	0.02817	2.264	0.01244	0.9901	1	Atf3
ENSMUSG00000073478	7.706	-0.07616	0.8125	-0.09373	0.9253	1	D730003I15Rik
ENSMUSG00000037499	112.7	0.1761	0.2745	0.6418	0.521	1	Nenf
ENSMUSG00000026627	14.12	-0.2833	0.5442	-0.5205	0.6027	1	Pacc1
ENSMUSG00000026626	26.91	-0.004209	0.4205	-0.01001	0.992	1	Ppp2r5a
ENSMUSG00000037474	0.1729	0.01272	4.046	0.003144	0.9975	1	Dtl
ENSMUSG00000037461	8.926	0.06169	0.6797	0.09077	0.9277	1	Ints7
ENSMUSG00000026623	25.56	-0.5532	0.515	-1.074	0.2828	1	Lpgat1
ENSMUSG00000055833	0.3606	0.9081	2.914	0.3116	0.7553	1	1700034H15Rik
ENSMUSG00000037434	11.8	0.1104	0.6053	0.1823	0.8553	1	Slc30a1
ENSMUSG00000097416	0.3813	-0.9392	3.078	-0.3051	0.7603	1	Gm26670
ENSMUSG00000026637	1.152	-0.1966	1.881	-0.1046	0.9167	1	Traf5
ENSMUSG00000097089	0.1729	0.01272	4.046	0.003144	0.9975	1	Gm26879
ENSMUSG00000037395	14.09	-0.4291	0.6038	-0.7107	0.4773	1	Rcor3
ENSMUSG00000097316	0.2361	0.01415	3.681	0.003843	0.9969	1	Gm10516
ENSMUSG00000058248	1.747	-0.1661	1.496	-0.111	0.9116	1	Kcnh1
ENSMUSG00000037375	0.2697	-0.6523	3.503	-0.1862	0.8523	1	Hhat
ENSMUSG00000016262	1.329	0.6594	1.729	0.3814	0.7029	1	Sertad4
ENSMUSG00000089812	0.1245	0.6734	4.062	0.1658	0.8683	1	Gm15867
ENSMUSG00000016200	1.784	-0.02045	1.52	-0.01345	0.9893	1	Syt14
ENSMUSG00000016181	4.315	-0.188	0.9373	-0.2006	0.841	1	Utp25
ENSMUSG00000079144	1.92	-0.8995	1.395	-0.6446	0.5192	1	A130010J15Rik
ENSMUSG00000037318	0.2103	0.01344	3.848	0.003493	0.9972	1	Traf3ip3
ENSMUSG00000026639	0.0484	-0.9491	4.046	-0.2345	0.8146	1	Lamb3
ENSMUSG00000016194	1.339	-1.718	1.851	-0.9281	0.3533	1	Hsd11b1
ENSMUSG00000009633	66.18	-0.2355	0.4225	-0.5575	0.5772	1	G0s2
ENSMUSG00000016179	2.238	-0.6073	1.561	-0.389	0.6973	1	Camk1g
ENSMUSG00000026640	2.752	-0.08894	1.184	-0.07514	0.9401	1	Plxna2
ENSMUSG00000016494	2.199	0.05429	1.385	0.03921	0.9687	1	Cd34
ENSMUSG00000096929	2.922	1.125	1.136	0.9898	0.3223	1	A330023F24Rik
ENSMUSG00000016493	0.4911	-0.4949	2.792	-0.1772	0.8593	1	Cd46
ENSMUSG00000016481	13.26	-0.1524	0.6061	-0.2514	0.8015	1	Cr1l
ENSMUSG00000026616	0.8195	0.1679	2.033	0.08262	0.9342	1	Cr2
ENSMUSG00000050530	4.024	-0.3019	0.9462	-0.319	0.7497	1	Fam171a1
ENSMUSG00000026643	9.158	-0.2432	0.6929	-0.3509	0.7256	1	Nmt2
ENSMUSG00000049950	10.24	-0.1938	0.6635	-0.2921	0.7702	1	Rpp38
ENSMUSG00000026650	1.883	0.03334	1.433	0.02327	0.9814	1	Meig1
ENSMUSG00000026648	5.316	0.2378	0.8565	0.2777	0.7813	1	Dclre1c
ENSMUSG00000026646	1.742	-0.3839	1.509	-0.2544	0.7992	1	Suv39h2
ENSMUSG00000109865	36.94	0.3898	0.3954	0.9859	0.3242	1	Hspa14
ENSMUSG00000051396	0.6419	0.4473	2.347	0.1906	0.8488	1	Gm45902
ENSMUSG00000039496	0.2103	0.01344	3.848	0.003493	0.9972	1	Cdnf
ENSMUSG00000026655	37.09	0.02444	0.498	0.04908	0.9609	1	Fam107b
ENSMUSG00000085656	0.0484	-0.9491	4.046	-0.2345	0.8146	1	Gm13180
ENSMUSG00000026657	380.6	0.01419	0.3434	0.04133	0.967	1	Frmd4a
ENSMUSG00000104284	0.4851	1.419	2.594	0.5469	0.5844	1	Gm10862
ENSMUSG00000102517	0.0484	-0.9491	4.046	-0.2345	0.8146	1	Gm38085
ENSMUSG00000087355	1.29	-0.4738	1.69	-0.2804	0.7792	1	Gm13187
ENSMUSG00000102494	42.26	-0.002046	0.3981	-0.005141	0.9959	1	Gm36988
ENSMUSG00000086018	0.3722	0.9589	3.099	0.3094	0.757	1	Gm13179
ENSMUSG00000039449	13.66	0.2908	0.5733	0.5073	0.612	1	Prpf18
ENSMUSG00000048186	14.55	0.1239	0.5664	0.2188	0.8268	1	Bend7
ENSMUSG00000026662	9.259	0.2283	0.6542	0.349	0.7271	1	Sephs1
ENSMUSG00000026664	19.29	0.1795	0.491	0.3657	0.7146	1	Phyh
ENSMUSG00000026669	0.1729	0.01272	4.046	0.003144	0.9975	1	Mcm10
ENSMUSG00000026672	4.465	-0.07409	0.9418	-0.07867	0.9373	1	Optn
ENSMUSG00000039145	4.293	0.5394	0.9338	0.5776	0.5635	1	Camk1d
ENSMUSG00000039128	48.34	-0.05704	0.3625	-0.1573	0.875	1	Cdc123
ENSMUSG00000025817	25.13	-0.07737	0.4268	-0.1813	0.8562	1	Nudt5
ENSMUSG00000056718	0.1245	0.6734	4.062	0.1658	0.8683	1	Gm13199
ENSMUSG00000025816	22.84	-0.2674	0.4528	-0.5906	0.5548	1	Sec61a2
ENSMUSG00000025815	0.3606	0.9081	2.914	0.3116	0.7553	1	Dhtkd1
ENSMUSG00000043241	10.7	0.3583	0.6309	0.5679	0.5701	1	Upf2
ENSMUSG00000045319	1.131	-0.8122	1.935	-0.4198	0.6746	1	Proser2
ENSMUSG00000039063	0.0484	-0.9491	4.046	-0.2345	0.8146	1	Echdc3
ENSMUSG00000039046	14.16	-0.5753	0.5777	-0.9958	0.3193	1	Usp6nl
ENSMUSG00000002107	25.7	0.2819	0.4363	0.6462	0.5182	1	Celf2
ENSMUSG00000062319	0.7051	0.5834	2.281	0.2558	0.7981	1	Gm10115
ENSMUSG00000099424	0.1245	0.6734	4.062	0.1658	0.8683	1	Gm28641
ENSMUSG00000025782	13.5	-0.2668	0.5823	-0.4581	0.6469	1	Taf3
ENSMUSG00000025781	258.4	0.1091	0.2338	0.4666	0.6408	1	Atp5c1
ENSMUSG00000037262	17.5	-0.3758	0.5011	-0.7501	0.4532	1	Kin
ENSMUSG00000025780	1.566	1.517	1.536	0.9875	0.3234	1	Itih5
ENSMUSG00000061186	0.6444	-2.029	2.632	-0.7709	0.4407	1	Sfmbt2
ENSMUSG00000026778	62.75	0.1373	0.3141	0.4372	0.662	1	Prkcq
ENSMUSG00000086006	0.0484	-0.9491	4.046	-0.2345	0.8146	1	Gm13293
ENSMUSG00000026773	1.014	0.6738	1.862	0.3619	0.7174	1	Pfkfb3
ENSMUSG00000037197	36.13	0.07813	0.386	0.2024	0.8396	1	Rbm17
ENSMUSG00000023206	0.5854	0.8061	2.458	0.328	0.7429	1	Il15ra
ENSMUSG00000058594	11.12	0.008903	0.6333	0.01406	0.9888	1	Fbh1
ENSMUSG00000047909	5.828	0.9094	0.8278	1.099	0.2719	1	Ankrd16
ENSMUSG00000026768	0.0484	-0.9491	4.046	-0.2345	0.8146	1	Itga8
ENSMUSG00000026767	23.48	0.101	0.4708	0.2145	0.8301	1	Mindy3
ENSMUSG00000026730	4.266	-0.4789	1.055	-0.4538	0.65	1	Pter
ENSMUSG00000049630	29.18	-0.2309	0.4882	-0.4729	0.6363	1	C1ql3
ENSMUSG00000026727	32.98	-0.2689	0.4274	-0.6291	0.5293	1	Rsu1
ENSMUSG00000086358	0.6332	-1.68	2.42	-0.6942	0.4876	1	Gm13270
ENSMUSG00000026723	1.602	0.4417	1.483	0.2978	0.7659	1	Trdmt1
ENSMUSG00000026728	4.949	2.29	1.035	2.213	0.02693	1	Vim
ENSMUSG00000003418	0.1744	-1.651	4.033	-0.4094	0.6823	1	St8sia6
ENSMUSG00000063275	69.99	-0.07226	0.3224	-0.2241	0.8226	1	Hacd1
ENSMUSG00000086657	0.8591	-1.464	2.166	-0.6758	0.4992	1	Stamos
ENSMUSG00000026718	44.63	-0.2753	0.357	-0.7711	0.4407	1	Stam
ENSMUSG00000061531	0.1245	0.6734	4.062	0.1658	0.8683	1	Tmem236
ENSMUSG00000036949	2.752	0.8887	1.212	0.733	0.4635	1	Slc39a12
ENSMUSG00000057914	1.138	0.8991	1.791	0.5021	0.6156	1	Cacnb2
ENSMUSG00000026707	9.743	0.1139	0.6356	0.1792	0.8578	1	Nsun6
ENSMUSG00000017418	7.892	-0.3828	0.7725	-0.4955	0.6203	1	Arl5b
ENSMUSG00000026748	7.974	-1.743	0.8059	-2.163	0.03056	1	Plxdc2
ENSMUSG00000053702	15.35	-0.02547	0.5544	-0.04595	0.9634	1	Nebl
ENSMUSG00000054057	0.3122	1.583	3.293	0.4806	0.6308	1	A930004D18Rik
ENSMUSG00000054074	0.3459	0.2869	3.189	0.08994	0.9283	1	Skida1
ENSMUSG00000086340	0.1245	0.6734	4.062	0.1658	0.8683	1	1810059C17Rik
ENSMUSG00000026743	15.23	-0.06168	0.539	-0.1144	0.9089	1	Mllt10
ENSMUSG00000026740	31.6	-0.2895	0.4141	-0.6991	0.4845	1	Dnajc1
ENSMUSG00000051154	141.5	-0.06507	0.2642	-0.2463	0.8055	1	Commd3
ENSMUSG00000026739	12.39	-0.3421	0.5814	-0.5884	0.5562	1	Bmi1
ENSMUSG00000097638	0.0484	-0.9491	4.046	-0.2345	0.8146	1	Carlr
ENSMUSG00000026737	10.74	-0.1608	0.6774	-0.2374	0.8124	1	Pip4k2a
ENSMUSG00000026736	0.1245	0.6734	4.062	0.1658	0.8683	1	4930426L09Rik
ENSMUSG00000023094	7.097	0.7128	0.7687	0.9272	0.3538	1	Msrb2
ENSMUSG00000109733	0.0484	-0.9491	4.046	-0.2345	0.8146	1	Gm33940
ENSMUSG00000043415	0.9833	1.355	1.826	0.7424	0.4579	1	Otud1
ENSMUSG00000036617	3.874	-0.04302	1.127	-0.03817	0.9696	1	Etl4
ENSMUSG00000036591	9.417	0.0308	0.6553	0.047	0.9625	1	Arhgap21
ENSMUSG00000026679	0.3473	-0.9293	2.973	-0.3126	0.7546	1	Enkur
ENSMUSG00000048550	7.861	-0.2253	0.7371	-0.3057	0.7599	1	Thnsl1
ENSMUSG00000045967	3.091	0.715	1.093	0.6544	0.5129	1	Gpr158
ENSMUSG00000026787	3.897	0.2533	0.9778	0.259	0.7956	1	Gad2
ENSMUSG00000026786	6.671	-0.3445	0.7815	-0.4408	0.6593	1	Apbb1ip
ENSMUSG00000026784	4.151	0.03103	0.9515	0.03261	0.974	1	Pdss1
ENSMUSG00000058835	28.67	-0.4239	0.4674	-0.9069	0.3645	1	Abi1
ENSMUSG00000026781	40.13	-0.3953	0.3763	-1.05	0.2935	1	Acbd5
ENSMUSG00000026779	1.936	-3.118	1.774	-1.758	0.07877	1	Mastl
ENSMUSG00000026775	28.2	-0.5028	0.4137	-1.215	0.2242	1	Yme1l1
ENSMUSG00000026771	5.706	0.4346	0.8498	0.5115	0.609	1	Spopl
ENSMUSG00000026986	6.766	0.4374	0.836	0.5232	0.6009	1	Hnmt
ENSMUSG00000004113	2.241	1.324	1.331	0.995	0.3197	1	Cacna1b
ENSMUSG00000036893	23.57	-0.2384	0.452	-0.5274	0.5979	1	Ehmt1
ENSMUSG00000026972	2.403	1.457	1.29	1.129	0.2587	1	Arrdc1
ENSMUSG00000026974	11.39	0.04214	0.5952	0.0708	0.9436	1	Zmynd19
ENSMUSG00000026975	12.69	-0.4179	0.6084	-0.6869	0.4922	1	Dph7
ENSMUSG00000036850	75.92	-0.02676	0.3023	-0.08853	0.9295	1	Mrpl41
ENSMUSG00000036833	2.725	1.168	1.288	0.9063	0.3648	1	Pnpla7
ENSMUSG00000006476	16.4	0.4982	0.5241	0.9507	0.3418	1	Nsmf
ENSMUSG00000087028	0.0484	-0.9491	4.046	-0.2345	0.8146	1	Gm13387
ENSMUSG00000078202	3.711	0.1093	1.149	0.09515	0.9242	1	Nrarp
ENSMUSG00000103217	0.0484	-0.9491	4.046	-0.2345	0.8146	1	Gm38287
ENSMUSG00000013465	20.5	0.324	0.5235	0.6188	0.536	1	Nelfb
ENSMUSG00000026969	0.09681	-1.328	4.04	-0.3289	0.7423	1	Fam166a
ENSMUSG00000036752	211.4	0.07982	0.2867	0.2784	0.7807	1	Tubb4b
ENSMUSG00000006469	2.572	-1.141	1.217	-0.9376	0.3484	1	Slc34a3
ENSMUSG00000044628	45.09	-0.02742	0.3553	-0.07717	0.9385	1	Rnf208
ENSMUSG00000006471	6.641	0.4862	0.755	0.644	0.5196	1	Ndor1
ENSMUSG00000078201	24.29	-0.1039	0.4836	-0.215	0.8298	1	Tmem203
ENSMUSG00000048707	46.31	0.1624	0.4245	0.3827	0.702	1	Tprn
ENSMUSG00000026966	102.5	0.09754	0.3295	0.296	0.7672	1	Ssna1
ENSMUSG00000026965	20.32	0.1184	0.4744	0.2497	0.8028	1	Anapc2
ENSMUSG00000026959	10.36	0.1103	0.7392	0.1492	0.8814	1	Grin1
ENSMUSG00000036646	10.76	-0.2785	0.6302	-0.4419	0.6586	1	Man1b1
ENSMUSG00000026958	16.97	-0.0413	0.5318	-0.07766	0.9381	1	Dpp7
ENSMUSG00000026956	10.29	0.006195	0.6553	0.009453	0.9925	1	Uap1l1
ENSMUSG00000026955	1.101	0.02693	1.725	0.01562	0.9875	1	Sapcd2
ENSMUSG00000015085	1.596	-0.6946	1.564	-0.444	0.657	1	Entpd2
ENSMUSG00000015094	120.4	0.1036	0.2871	0.3606	0.7184	1	Npdc1
ENSMUSG00000026944	98.58	0.237	0.368	0.644	0.5196	1	Abca2
ENSMUSG00000047617	19.89	-0.2211	0.4784	-0.4622	0.6439	1	Paxx
ENSMUSG00000015090	1001	-0.4414	0.3317	-1.331	0.1833	1	Ptgds
ENSMUSG00000015083	0.6434	-0.4302	2.371	-0.1814	0.856	1	C8g
ENSMUSG00000015095	18.29	0.09425	0.4916	0.1917	0.8479	1	Fbxw5
ENSMUSG00000026942	4.526	-0.3588	0.9522	-0.3768	0.7063	1	Traf2
ENSMUSG00000015092	237.6	0.1185	0.257	0.461	0.6448	1	Edf1
ENSMUSG00000026941	0.2103	0.01344	3.848	0.003493	0.9972	1	Mamdc4
ENSMUSG00000036504	24.78	-0.1813	0.4386	-0.4133	0.6794	1	Phpt1
ENSMUSG00000029419	1.274	0.1612	1.613	0.09991	0.9204	1	Ajm1
ENSMUSG00000015087	42.88	0.02444	0.3784	0.0646	0.9485	1	Rabl6
ENSMUSG00000052403	23.17	0.1117	0.5764	0.1937	0.8464	1	Fcnaos
ENSMUSG00000026940	0.2361	0.01415	3.681	0.003843	0.9969	1	Ccdc183
ENSMUSG00000026939	332.3	-0.4121	0.359	-1.148	0.251	1	Tmem141
ENSMUSG00000026938	0.8063	-0.9987	2.371	-0.4212	0.6736	1	Fcna
ENSMUSG00000049086	101.5	-0.0324	0.3088	-0.1049	0.9164	1	Bmyc
ENSMUSG00000058740	3.65	0.7096	1.056	0.672	0.5016	1	Kcnt1
ENSMUSG00000026933	16.75	0.002678	0.5224	0.005127	0.9959	1	Camsap1
ENSMUSG00000036352	40.67	0.1405	0.3706	0.379	0.7047	1	Ubac1
ENSMUSG00000026932	15.96	0.1468	0.5272	0.2784	0.7807	1	Nacc2
ENSMUSG00000087679	10.19	-0.345	0.6595	-0.5232	0.6009	1	Tmem250-ps
ENSMUSG00000087595	0.0484	-0.9491	4.046	-0.2345	0.8146	1	1810012K08Rik
ENSMUSG00000036327	10	0.1229	0.63	0.1951	0.8453	1	Qsox2
ENSMUSG00000026930	10.55	0.451	0.6467	0.6973	0.4856	1	Gpsm1
ENSMUSG00000075467	40.72	-0.139	0.3591	-0.3871	0.6987	1	Dnlz
ENSMUSG00000026928	0.1452	-1.6	4.036	-0.3963	0.6919	1	Card9
ENSMUSG00000036281	3.573	0.7811	1.058	0.7384	0.4603	1	Snapc4
ENSMUSG00000026927	33.34	0.5251	0.4391	1.196	0.2317	1	Entr1
ENSMUSG00000026926	18.89	0.002128	0.4856	0.004382	0.9965	1	Pmpca
ENSMUSG00000026925	4.352	0.8447	0.9475	0.8915	0.3726	1	Inpp5e
ENSMUSG00000026924	9.016	0.7249	0.6712	1.08	0.2801	1	Sec16a
ENSMUSG00000086714	0.4857	2.229	3.012	0.7401	0.4592	1	0610009E02Rik
ENSMUSG00000026923	25.3	-0.4484	0.434	-1.033	0.3016	1	Notch1
ENSMUSG00000026921	8.781	0.4722	0.7045	0.6703	0.5026	1	Egfl7
ENSMUSG00000026922	0.7996	-1.152	2.099	-0.5488	0.5832	1	Agpat2
ENSMUSG00000036186	27.35	0.3802	0.4744	0.8014	0.4229	1	Dipk1b
ENSMUSG00000036160	7.098	-0.004394	0.8177	-0.005373	0.9957	1	Surf6
ENSMUSG00000015776	28.55	0.3217	0.4481	0.7178	0.4729	1	Med22
ENSMUSG00000062647	277	0.1064	0.2334	0.456	0.6484	1	Rpl7a
ENSMUSG00000015790	30.6	0.08426	0.448	0.1881	0.8508	1	Surf1
ENSMUSG00000014873	25.41	-0.1063	0.4358	-0.2438	0.8074	1	Surf2
ENSMUSG00000014867	38.45	0.09728	0.366	0.2658	0.7904	1	Surf4
ENSMUSG00000052406	10.25	0.601	0.6723	0.8939	0.3714	1	Rexo4
ENSMUSG00000014852	0.5466	1.651	2.673	0.6175	0.5369	1	Adamts13
ENSMUSG00000015488	17.36	0.3661	0.4979	0.7353	0.4621	1	Cacfd1
ENSMUSG00000036067	2.565	-0.1721	1.217	-0.1415	0.8875	1	Slc2a6
ENSMUSG00000009214	0.4733	-1.368	2.899	-0.4718	0.637	1	Mymk
ENSMUSG00000036040	1.338	-0.9366	1.784	-0.5249	0.5997	1	Adamtsl2
ENSMUSG00000009216	2.143	-0.2769	1.366	-0.2027	0.8394	1	Fam163b
ENSMUSG00000009614	0.4574	0.1957	2.691	0.07271	0.942	1	Sardh
ENSMUSG00000009621	2.155	0.9344	1.339	0.6979	0.4852	1	Vav2
ENSMUSG00000109946	7.427	0.1647	0.7247	0.2272	0.8203	1	Brd3os
ENSMUSG00000026918	29.98	0.03721	0.4106	0.09062	0.9278	1	Brd3
ENSMUSG00000026917	7.429	0.4158	0.7839	0.5304	0.5958	1	Wdr5
ENSMUSG00000085929	0.0484	-0.9491	4.046	-0.2345	0.8146	1	Gm13421
ENSMUSG00000015846	1.361	0.3467	1.588	0.2184	0.8271	1	Rxra
ENSMUSG00000026837	0.4815	-1.362	2.635	-0.5168	0.6053	1	Col5a1
ENSMUSG00000026833	65.57	0.2883	0.3139	0.9184	0.3584	1	Olfm1
ENSMUSG00000087196	0.4237	1.124	2.96	0.3798	0.7041	1	Gm13373
ENSMUSG00000035829	2.122	0.2224	1.382	0.1609	0.8722	1	Ppp1r26
ENSMUSG00000026831	0.1245	0.6734	4.062	0.1658	0.8683	1	1700007K13Rik
ENSMUSG00000035772	5.735	-0.3017	0.815	-0.3702	0.7112	1	Mrps2
ENSMUSG00000063611	0.0484	-0.9491	4.046	-0.2345	0.8146	1	Gm10134
ENSMUSG00000026821	79.96	0.1975	0.3154	0.6261	0.5312	1	Ralgds
ENSMUSG00000026816	3.122	-0.3213	1.111	-0.2892	0.7725	1	Gtf3c5
ENSMUSG00000026812	9.122	0.4761	0.6661	0.7148	0.4747	1	Tsc1
ENSMUSG00000026809	0.3606	0.9081	2.914	0.3116	0.7553	1	Spaca9
ENSMUSG00000035666	7.652	-0.397	0.7236	-0.5485	0.5833	1	Gtf3c4
ENSMUSG00000026806	2.31	0.3668	1.281	0.2863	0.7746	1	Ddx31
ENSMUSG00000026803	6.769	-0.4718	0.7685	-0.6139	0.5393	1	Ttf1
ENSMUSG00000043535	10.57	0.3258	0.6586	0.4946	0.6209	1	Setx
ENSMUSG00000035513	0.3847	-0.9241	2.875	-0.3214	0.7479	1	Ntng2
ENSMUSG00000079499	2.156	0.2912	1.299	0.2242	0.8226	1	6530402F18Rik
ENSMUSG00000026799	30.96	-0.05276	0.4119	-0.1281	0.8981	1	Med27
ENSMUSG00000039844	57.1	-0.001005	0.3392	-0.002963	0.9976	1	Rapgef1
ENSMUSG00000075425	0.398	1.04	2.818	0.369	0.7122	1	Gm13547
ENSMUSG00000039826	6.977	0.7857	0.8155	0.9634	0.3354	1	Trub2
ENSMUSG00000026798	9.74	0.4884	0.68	0.7182	0.4726	1	Coq4
ENSMUSG00000059316	31.7	0.1016	0.4316	0.2354	0.8139	1	Slc27a4
ENSMUSG00000069020	93.57	0.09098	0.301	0.3023	0.7625	1	Urm1
ENSMUSG00000039798	0.4206	0.5583	2.971	0.1879	0.8509	1	2600006K01Rik
ENSMUSG00000039787	3.717	1.255	1.089	1.153	0.2491	1	Cercam
ENSMUSG00000026790	18.4	-0.2522	0.4924	-0.5121	0.6086	1	Odf2
ENSMUSG00000019715	19.34	0.1368	0.4742	0.2884	0.7731	1	Gle1
ENSMUSG00000057738	38.03	-0.2897	0.3819	-0.7585	0.4481	1	Sptan1
ENSMUSG00000039715	7.662	-0.4854	0.724	-0.6704	0.5026	1	Wdr34
ENSMUSG00000054766	132	-0.3681	0.2944	-1.25	0.2113	1	Set
ENSMUSG00000026785	0.0484	-0.9491	4.046	-0.2345	0.8146	1	Pkn3
ENSMUSG00000015335	49.14	0.1973	0.3488	0.5657	0.5716	1	Zdhhc12
ENSMUSG00000039686	19.41	-0.2328	0.5497	-0.4236	0.6719	1	Zer1
ENSMUSG00000039678	6.166	0.5048	0.7779	0.6489	0.5164	1	Tbc1d13
ENSMUSG00000015337	16.33	0.06491	0.5219	0.1244	0.901	1	Endog
ENSMUSG00000039660	13.16	0.1507	0.597	0.2524	0.8008	1	Spout1
ENSMUSG00000039648	3.538	0.78	1.039	0.7508	0.4528	1	Kyat1
ENSMUSG00000100747	1.106	0.8453	1.711	0.4941	0.6212	1	1700084E18Rik
ENSMUSG00000007476	9.892	-0.08119	0.6504	-0.1248	0.9007	1	Lrrc8a
ENSMUSG00000079484	0.9592	2.477	1.928	1.285	0.1989	1	Phyhd1
ENSMUSG00000075419	13.9	0.1765	0.5438	0.3246	0.7455	1	Dolk
ENSMUSG00000052533	4.119	0.5493	0.9662	0.5685	0.5697	1	Nup188
ENSMUSG00000026860	85.31	0.5351	0.308	1.737	0.08233	1	Sh3glb2
ENSMUSG00000026858	10.99	-0.1426	0.6063	-0.2353	0.814	1	Miga2
ENSMUSG00000026856	14.89	0.1847	0.5273	0.3502	0.7262	1	Dolpp1
ENSMUSG00000026853	9.643	0.1134	0.6777	0.1674	0.8671	1	Crat
ENSMUSG00000039515	31.52	0.2683	0.3943	0.6805	0.4962	1	Ptpa
ENSMUSG00000089762	5.008	1.057	0.9799	1.079	0.2806	1	Ier5l
ENSMUSG00000086405	4.715	-0.7756	1.042	-0.7441	0.4568	1	9330198N18Rik
ENSMUSG00000044320	0.7804	-1.002	2.11	-0.4746	0.6351	1	1700001O22Rik
ENSMUSG00000026857	39.05	0.2605	0.366	0.7119	0.4766	1	Ntmt1
ENSMUSG00000039483	7.019	-0.1735	0.7379	-0.2352	0.8141	1	Asb6
ENSMUSG00000050737	0.3496	1.724	3.16	0.5456	0.5854	1	Ptges
ENSMUSG00000026848	18.11	-0.4193	0.5012	-0.8365	0.4028	1	Tor1b
ENSMUSG00000026849	35.73	0.2669	0.3911	0.6824	0.495	1	Tor1a
ENSMUSG00000026851	44.51	0.004101	0.3669	0.01118	0.9911	1	BC005624
ENSMUSG00000026854	28.83	-0.1034	0.453	-0.2283	0.8194	1	Usp20
ENSMUSG00000075415	15.39	-0.4607	0.5449	-0.8455	0.3978	1	Fnbp1
ENSMUSG00000087269	10.98	-0.1453	0.6076	-0.2392	0.8109	1	D330023K18Rik
ENSMUSG00000000194	16.15	-0.3159	0.5396	-0.5854	0.5583	1	Gpr107
ENSMUSG00000062661	4.164	0.2086	0.9309	0.2241	0.8227	1	Ncs1
ENSMUSG00000076441	1.354	-0.0933	1.685	-0.05539	0.9558	1	Ass1
ENSMUSG00000026843	24.11	-0.02085	0.4649	-0.04485	0.9642	1	Fubp3
ENSMUSG00000039356	8.295	0.4651	0.7251	0.6414	0.5213	1	Exosc2
ENSMUSG00000026842	44.26	-0.1735	0.3736	-0.4644	0.6424	1	Abl1
ENSMUSG00000026841	0.4866	0.3216	2.661	0.1208	0.9038	1	Fibcd1
ENSMUSG00000026840	0.1744	-1.651	4.033	-0.4094	0.6823	1	Lamc3
ENSMUSG00000001864	1.538	-0.8107	1.53	-0.5299	0.5962	1	Aif1l
ENSMUSG00000001855	13.55	0.3603	0.569	0.6331	0.5266	1	Nup214
ENSMUSG00000050592	0.4331	-1.162	2.74	-0.4241	0.6715	1	Fam78a
ENSMUSG00000051373	10.49	0.4565	0.6238	0.7317	0.4643	1	Plpp7
ENSMUSG00000039262	33.98	0.1308	0.4105	0.3186	0.75	1	Prrc2b
ENSMUSG00000086216	0.6728	1.915	2.303	0.8316	0.4056	1	Gm13610
ENSMUSG00000039254	6.785	-0.01886	0.7528	-0.02505	0.98	1	Pomt1
ENSMUSG00000002550	22.89	0.2804	0.4571	0.6133	0.5396	1	Uck1
ENSMUSG00000044627	186.2	0.1021	0.2875	0.3551	0.7225	1	Swi5
ENSMUSG00000002546	12.05	-0.04256	0.5859	-0.07264	0.9421	1	Golga2
ENSMUSG00000026825	45.97	0.07661	0.3468	0.2209	0.8251	1	Dnm1
ENSMUSG00000039205	9.089	0.8178	0.6698	1.221	0.2221	1	Ciz1
ENSMUSG00000039195	64.5	0.4042	0.3453	1.171	0.2418	1	1110008P14Rik
ENSMUSG00000026820	25.68	0.1086	0.4239	0.2563	0.7977	1	Ptges2
ENSMUSG00000026819	5.49	-0.2527	0.824	-0.3066	0.7591	1	Slc25a25
ENSMUSG00000039164	0.6207	-0.1524	2.283	-0.06677	0.9468	1	Naif1
ENSMUSG00000039157	60.91	-0.2005	0.3346	-0.5992	0.5491	1	Fam102a
ENSMUSG00000026810	58.18	0.1376	0.3397	0.4052	0.6853	1	Dpm2
ENSMUSG00000046854	0.1729	0.01272	4.046	0.003144	0.9975	1	Pip5kl1
ENSMUSG00000079442	6.662	-0.09226	0.8149	-0.1132	0.9098	1	St6galnac4
ENSMUSG00000026811	5.626	-0.4562	0.8369	-0.5451	0.5857	1	St6galnac6
ENSMUSG00000026817	13.81	0.6583	0.5931	1.11	0.267	1	Ak1
ENSMUSG00000026814	1.854	0.1789	1.552	0.1153	0.9082	1	Eng
ENSMUSG00000009566	2.733	1.46	1.203	1.214	0.2247	1	Fpgs
ENSMUSG00000009555	25.45	0.3412	0.4286	0.796	0.426	1	Cdk9
ENSMUSG00000059013	0.4297	-1.165	2.943	-0.3957	0.6923	1	Sh2d3c
ENSMUSG00000009551	0.0484	-0.9491	4.046	-0.2345	0.8146	1	6330409D20Rik
ENSMUSG00000009563	14.99	-0.149	0.5539	-0.269	0.7879	1	Tor2a
ENSMUSG00000053746	1.461	-0.3434	1.739	-0.1974	0.8435	1	Ptrh1
ENSMUSG00000026797	31.03	0.4659	0.4119	1.131	0.258	1	Stxbp1
ENSMUSG00000026796	1.792	-0.2742	1.399	-0.196	0.8446	1	Fam129b
ENSMUSG00000026792	3.138	0.8422	1.095	0.7689	0.442	1	Lrsam1
ENSMUSG00000038900	159.2	-0.01572	0.2644	-0.05945	0.9526	1	Rpl12
ENSMUSG00000026791	12.53	0.1325	0.572	0.2316	0.8168	1	Slc2a8
ENSMUSG00000038860	2.873	-0.5773	1.145	-0.5042	0.6141	1	Garnl3
ENSMUSG00000038831	26.99	-0.1561	0.4461	-0.3499	0.7264	1	Ralgps1
ENSMUSG00000004105	0.7014	-0.05851	2.264	-0.02585	0.9794	1	Angptl2
ENSMUSG00000068966	3.18	0.08066	1.134	0.07111	0.9433	1	Zbtb34
ENSMUSG00000026788	19.22	0.1026	0.5246	0.1956	0.8449	1	Zbtb43
ENSMUSG00000038740	22.02	0.1311	0.487	0.2692	0.7878	1	Mvb12b
ENSMUSG00000085987	0.4039	-1.16	3.007	-0.3859	0.6996	1	Gm13403
ENSMUSG00000086904	0.5723	0.112	2.368	0.0473	0.9623	1	Gm13404
ENSMUSG00000038718	2.602	0.2386	1.164	0.205	0.8376	1	Pbx3
ENSMUSG00000038696	21.57	-0.3608	0.4524	-0.7975	0.4252	1	Mapkap1
ENSMUSG00000026867	33.16	0.104	0.3885	0.2676	0.789	1	Gapvd1
ENSMUSG00000026864	224.5	0.3071	0.3471	0.8848	0.3763	1	Hspa5
ENSMUSG00000070953	9.123	0.1421	0.6708	0.2118	0.8322	1	Rabepk
ENSMUSG00000035949	25.66	0.09653	0.4287	0.2252	0.8219	1	Fbxw2
ENSMUSG00000026869	19.04	-0.01416	0.4781	-0.02962	0.9764	1	Psmd5
ENSMUSG00000026875	0.3488	-2.354	3.454	-0.6814	0.4956	1	Traf1
ENSMUSG00000026874	0.1729	0.01272	4.046	0.003144	0.9975	1	Hc
ENSMUSG00000057110	5.599	0.1759	0.8448	0.2082	0.8351	1	Cntrl
ENSMUSG00000026878	217	0.06642	0.2491	0.2666	0.7898	1	Rab14
ENSMUSG00000026879	147.8	0.3329	0.6889	0.4832	0.629	1	Gsn
ENSMUSG00000026880	0.6041	-1.689	2.445	-0.691	0.4896	1	Stom
ENSMUSG00000086555	0.1245	0.6734	4.062	0.1658	0.8683	1	Gm13446
ENSMUSG00000026883	6.705	0.03299	0.767	0.04301	0.9657	1	Dab2ip
ENSMUSG00000026885	1.984	-0.2468	1.46	-0.1691	0.8658	1	Ttll11
ENSMUSG00000026895	170.5	0.1594	0.2592	0.6149	0.5386	1	Ndufa8
ENSMUSG00000026894	0.1452	-1.6	4.036	-0.3963	0.6919	1	Morn5
ENSMUSG00000026890	0.1245	0.6734	4.062	0.1658	0.8683	1	Lhx6
ENSMUSG00000026889	27.89	0.1282	0.4266	0.3005	0.7638	1	Rbm18
ENSMUSG00000026887	6.497	0.03775	0.7772	0.04857	0.9613	1	Mrrf
ENSMUSG00000047250	0.6207	-0.1524	2.283	-0.06677	0.9468	1	Ptgs1
ENSMUSG00000009030	14.18	-0.02115	0.5569	-0.03798	0.9697	1	Pdcl
ENSMUSG00000075376	28.5	-0.05859	0.4317	-0.1357	0.8921	1	Rc3h2
ENSMUSG00000066798	12.46	-0.05566	0.5823	-0.09557	0.9239	1	Zbtb6
ENSMUSG00000050714	6.161	-0.7425	0.7874	-0.943	0.3457	1	Zbtb26
ENSMUSG00000035437	41.4	-0.08258	0.3698	-0.2233	0.8233	1	Rabgap1
ENSMUSG00000026915	27.36	0.1146	0.4524	0.2533	0.8	1	Strbp
ENSMUSG00000053164	0.2587	-0.3724	3.561	-0.1046	0.9167	1	Gpr21
ENSMUSG00000035392	7.356	0.2487	0.7257	0.3427	0.7318	1	Dennd1a
ENSMUSG00000000247	4.871	1.308	0.9409	1.39	0.1646	1	Lhx2
ENSMUSG00000098383	0.1245	0.6734	4.062	0.1658	0.8683	1	Gm27197
ENSMUSG00000026749	1.327	-0.6806	1.72	-0.3957	0.6924	1	Nek6
ENSMUSG00000026750	79.5	-0.009152	0.3284	-0.02787	0.9778	1	Psmb7
ENSMUSG00000063972	0.4464	0.6278	2.715	0.2312	0.8171	1	Nr6a1
ENSMUSG00000085201	0.1744	-1.651	4.033	-0.4094	0.6823	1	Nr6a1os
ENSMUSG00000046618	0.1877	0.6734	4.062	0.1658	0.8683	1	Olfml2a
ENSMUSG00000035295	0.4948	0.3176	2.621	0.1212	0.9035	1	Wdr38
ENSMUSG00000062997	166.1	0.07446	0.2925	0.2545	0.7991	1	Rpl35
ENSMUSG00000026755	92.81	0.1859	0.3042	0.6109	0.5412	1	Arpc5l
ENSMUSG00000026754	25.05	-0.2909	0.4312	-0.6747	0.4999	1	Golga1
ENSMUSG00000035236	6.993	-0.2621	0.7906	-0.3315	0.7403	1	Scai
ENSMUSG00000026753	22.04	-0.2833	0.4991	-0.5676	0.5703	1	Ppp6c
ENSMUSG00000049252	32.74	0.1126	0.4586	0.2455	0.806	1	Lrp1b
ENSMUSG00000049744	2.147	1.775	1.546	1.148	0.251	1	Arhgap15
ENSMUSG00000036890	9.037	0.7437	0.6657	1.117	0.2639	1	Gtdc1
ENSMUSG00000026872	268.5	-0.214	0.2397	-0.893	0.3718	1	Zeb2
ENSMUSG00000052248	16.53	0.1662	0.5623	0.2955	0.7676	1	Zeb2os
ENSMUSG00000085591	0.1619	0.6734	4.062	0.1658	0.8683	1	Gm13479
ENSMUSG00000086644	0.596	-1.566	2.933	-0.5339	0.5934	1	Gm13470
ENSMUSG00000052155	4.977	-0.447	0.9134	-0.4893	0.6246	1	Acvr2a
ENSMUSG00000026761	20.99	0.1914	0.5009	0.3821	0.7024	1	Orc4
ENSMUSG00000036792	9.09	-0.2835	0.6603	-0.4293	0.6677	1	Mbd5
ENSMUSG00000069495	10.97	-0.1616	0.604	-0.2676	0.789	1	Epc2
ENSMUSG00000026764	24.25	0.5635	0.4774	1.18	0.2379	1	Kif5c
ENSMUSG00000026765	0.409	0.5013	2.796	0.1793	0.8577	1	Lypd6b
ENSMUSG00000085357	0.0484	-0.9491	4.046	-0.2345	0.8146	1	Gm13480
ENSMUSG00000050447	3.629	-0.5034	1.053	-0.4779	0.6327	1	Lypd6
ENSMUSG00000026766	28.05	-0.3555	0.4338	-0.8197	0.4124	1	Mmadhc
ENSMUSG00000085862	0.3071	-0.6588	3.34	-0.1972	0.8436	1	Gm13483
ENSMUSG00000017144	0.8883	-1.461	2.12	-0.6894	0.4906	1	Rnd3
ENSMUSG00000036249	1.876	-0.5435	1.503	-0.3615	0.7177	1	Rbm43
ENSMUSG00000026946	3.57	0.09552	1.051	0.09084	0.9276	1	Nmi
ENSMUSG00000053475	4.6	-1.167	0.9512	-1.227	0.2198	1	Tnfaip6
ENSMUSG00000036202	15.64	-0.1422	0.5651	-0.2516	0.8013	1	Rif1
ENSMUSG00000036093	42.06	-0.4327	0.3812	-1.135	0.2564	1	Arl5a
ENSMUSG00000085315	0.963	-1.254	2.055	-0.6102	0.5417	1	A430018G15Rik
ENSMUSG00000017412	58.45	-0.1892	0.3556	-0.5321	0.5947	1	Cacnb4
ENSMUSG00000055371	13.44	0.2855	0.6074	0.4701	0.6382	1	Stam2
ENSMUSG00000036053	69.77	-0.2151	0.3692	-0.5828	0.56	1	Fmnl2
ENSMUSG00000061136	67.09	-0.0806	0.3374	-0.2389	0.8112	1	Prpf40a
ENSMUSG00000026960	10.91	-0.2022	0.6147	-0.3289	0.7422	1	Arl6ip6
ENSMUSG00000075334	10.97	0.8659	0.6504	1.331	0.1831	1	Rprm
ENSMUSG00000060988	5.222	0.497	0.8647	0.5748	0.5654	1	Galnt13
ENSMUSG00000087040	0.0484	-0.9491	4.046	-0.2345	0.8146	1	Gm14033
ENSMUSG00000026824	6.647	0.279	0.8169	0.3415	0.7327	1	Kcnj3
ENSMUSG00000026826	3.514	-0.3059	1.076	-0.2843	0.7762	1	Nr4a2
ENSMUSG00000084938	0.0484	-0.9491	4.046	-0.2345	0.8146	1	BB557941
ENSMUSG00000054181	0.1619	0.6734	4.062	0.1658	0.8683	1	A930012O16Rik
ENSMUSG00000026827	14.96	0.01852	0.5469	0.03386	0.973	1	Gpd2
ENSMUSG00000110205	0.3196	-2.318	3.226	-0.7185	0.4724	1	Gm33594
ENSMUSG00000026830	55.84	-0.3892	0.8108	-0.4801	0.6312	1	Ermn
ENSMUSG00000026834	0.6171	-0.8408	2.405	-0.3495	0.7267	1	Acvr1c
ENSMUSG00000026836	2.889	0.3086	1.144	0.2697	0.7874	1	Acvr1
ENSMUSG00000026839	5.891	0.7655	0.8283	0.9241	0.3554	1	Upp2
ENSMUSG00000086129	0.0484	-0.9491	4.046	-0.2345	0.8146	1	Gm13558
ENSMUSG00000036641	1.026	-0.08157	1.854	-0.044	0.9649	1	Ccdc148
ENSMUSG00000026991	48.85	0.1059	0.3472	0.3051	0.7603	1	Pkp4
ENSMUSG00000035168	5.767	0.217	0.839	0.2586	0.7959	1	Tanc1
ENSMUSG00000026988	19.86	-0.124	0.4973	-0.2494	0.803	1	Wdsub1
ENSMUSG00000026987	40.1	-0.2241	0.4108	-0.5455	0.5854	1	Baz2b
ENSMUSG00000086603	0.0484	-0.9491	4.046	-0.2345	0.8146	1	Gm13620
ENSMUSG00000026977	19.98	-0.02308	0.4815	-0.04794	0.9618	1	March7
ENSMUSG00000060703	23.31	0.3795	0.554	0.685	0.4934	1	Cd302
ENSMUSG00000026970	7.001	0.09048	0.8429	0.1074	0.9145	1	Rbms1
ENSMUSG00000064289	13.32	0.4638	0.5595	0.8289	0.4072	1	Tank
ENSMUSG00000026914	63.28	-0.1091	0.3178	-0.3432	0.7315	1	Psmd14
ENSMUSG00000035033	3.879	-1.268	1.045	-1.213	0.2251	1	Tbr1
ENSMUSG00000026904	5.63	-0.246	0.8301	-0.2964	0.7669	1	Slc4a10
ENSMUSG00000035000	0.1245	0.6734	4.062	0.1658	0.8683	1	Dpp4
ENSMUSG00000000392	0.1245	0.6734	4.062	0.1658	0.8683	1	Fap
ENSMUSG00000026896	0.5709	1.088	2.323	0.4682	0.6397	1	Ifih1
ENSMUSG00000026893	6.494	-0.1026	0.8098	-0.1267	0.8991	1	Gca
ENSMUSG00000059742	4.062	0.06299	0.9424	0.06683	0.9467	1	Kcnh7
ENSMUSG00000075324	14.22	-0.1334	0.5816	-0.2293	0.8186	1	Fign
ENSMUSG00000026888	349.9	-0.3346	0.8889	-0.3765	0.7066	1	Grb14
ENSMUSG00000034903	17.41	-0.3825	0.5282	-0.7241	0.469	1	Cobll1
ENSMUSG00000086881	4.545	-0.3354	1.019	-0.3292	0.742	1	Gm13594
ENSMUSG00000057182	4.82	-0.9219	0.8963	-1.028	0.3037	1	Scn3a
ENSMUSG00000075318	10.84	0.603	0.6227	0.9683	0.3329	1	Scn2a
ENSMUSG00000044647	3.447	-1.281	1.144	-1.12	0.2628	1	Csrnp3
ENSMUSG00000026994	2.106	-0.4411	1.354	-0.3258	0.7446	1	Galnt3
ENSMUSG00000034848	4.126	-0.1458	0.9486	-0.1537	0.8778	1	Ttc21b
ENSMUSG00000064329	3.626	0.3623	1.04	0.3484	0.7276	1	Scn1a
ENSMUSG00000087301	0.1729	0.01272	4.046	0.003144	0.9975	1	Gm13629
ENSMUSG00000087467	0.1619	0.6734	4.062	0.1658	0.8683	1	Gm13601
ENSMUSG00000034780	4.758	-0.2223	0.8965	-0.248	0.8041	1	B3galt1
ENSMUSG00000027030	40.77	-0.1945	0.4685	-0.4152	0.678	1	Stk39
ENSMUSG00000027035	2.555	1.49	1.325	1.125	0.2608	1	Cers6
ENSMUSG00000034738	0.3238	1.629	3.528	0.4616	0.6444	1	Nostrin
ENSMUSG00000063145	4.055	0.8186	0.9762	0.8385	0.4017	1	Bbs5
ENSMUSG00000027086	5.087	-0.3963	0.889	-0.4458	0.6557	1	Fastkd1
ENSMUSG00000042133	56.72	0.1644	0.3327	0.4942	0.6212	1	Ppig
ENSMUSG00000070883	3.674	-0.3034	1.066	-0.2847	0.7759	1	Ccdc173
ENSMUSG00000027088	9.106	0.1573	0.6658	0.2363	0.8132	1	Phospho2
ENSMUSG00000042155	5.184	1.594	0.9437	1.689	0.09118	1	Klhl23
ENSMUSG00000068882	122.3	-0.1094	0.2683	-0.4075	0.6836	1	Ssb
ENSMUSG00000051730	10.29	0.02886	0.6349	0.04545	0.9637	1	Mettl5
ENSMUSG00000089902	0.2228	-1.916	3.738	-0.5125	0.6083	1	Gm13625
ENSMUSG00000085735	0.833	1.007	2.053	0.4906	0.6237	1	Mettl5os
ENSMUSG00000044308	28.7	-0.4333	0.433	-1.001	0.317	1	Ubr3
ENSMUSG00000070880	8.011	0.2081	0.6931	0.3002	0.764	1	Gad1
ENSMUSG00000014959	42.63	0.07636	0.4752	0.1607	0.8723	1	Gorasp2
ENSMUSG00000041997	16.76	-0.4072	0.5378	-0.7571	0.449	1	Tlk1
ENSMUSG00000041975	6.285	0.3691	0.7932	0.4653	0.6417	1	Mettl8
ENSMUSG00000041966	88.56	0.4208	0.4175	1.008	0.3135	1	Dcaf17
ENSMUSG00000027015	0.2213	-0.3695	3.778	-0.09781	0.9221	1	Cybrd1
ENSMUSG00000027012	156.4	-0.3074	0.2942	-1.045	0.2961	1	Dync1i2
ENSMUSG00000027010	11.39	0.1687	0.6163	0.2737	0.7843	1	Slc25a12
ENSMUSG00000027018	11.16	0.116	0.6124	0.1894	0.8498	1	Hat1
ENSMUSG00000041921	21.61	-0.0914	0.4592	-0.199	0.8422	1	Metap1d
ENSMUSG00000041911	0.5687	-0.669	2.476	-0.2702	0.787	1	Dlx1
ENSMUSG00000023391	0.2845	-0.3743	3.438	-0.1089	0.9133	1	Dlx2
ENSMUSG00000027111	1.452	-0.1326	1.61	-0.08233	0.9344	1	Itga6
ENSMUSG00000086641	0.1619	0.6734	4.062	0.1658	0.8683	1	Gm13663
ENSMUSG00000006494	17.07	0.1555	0.5176	0.3003	0.7639	1	Pdk1
ENSMUSG00000049044	3.288	-0.5936	1.095	-0.5422	0.5877	1	Rapgef4
ENSMUSG00000004085	0.9578	1.918	2.056	0.9328	0.3509	1	Map3k20
ENSMUSG00000055612	0.2491	1.325	3.912	0.3388	0.7348	1	Cdca7
ENSMUSG00000027109	14.74	-0.3394	0.56	-0.6061	0.5445	1	Sp3
ENSMUSG00000063714	23.18	-0.2969	0.5074	-0.5851	0.5585	1	Sp3os
ENSMUSG00000027108	63.83	-0.01079	0.3168	-0.03405	0.9728	1	Ola1
ENSMUSG00000068859	0.3182	-0.9286	3.285	-0.2827	0.7774	1	Sp9
ENSMUSG00000041777	38.92	-0.4282	0.3848	-1.113	0.2658	1	Cir1
ENSMUSG00000008226	14.06	0.1928	0.6064	0.3179	0.7506	1	Scrn3
ENSMUSG00000041762	25.3	-0.1433	0.4485	-0.3196	0.7493	1	Gpr155
ENSMUSG00000087176	0.5689	0.1308	2.657	0.04924	0.9607	1	D230022J07Rik
ENSMUSG00000075284	30.46	-0.1465	0.4364	-0.3358	0.737	1	Wipf1
ENSMUSG00000086382	0.9859	0.08489	1.891	0.0449	0.9642	1	Chrna1os
ENSMUSG00000086544	0.1729	0.01272	4.046	0.003144	0.9975	1	Chn1os3
ENSMUSG00000056486	53.68	0.05309	0.4375	0.1214	0.9034	1	Chn1
ENSMUSG00000027104	22.34	-0.06505	0.4783	-0.136	0.8918	1	Atf2
ENSMUSG00000018770	156.4	0.1924	0.287	0.6707	0.5024	1	Atp5g3
ENSMUSG00000009207	18.45	-0.6271	0.4992	-1.256	0.209	1	Lnpk
ENSMUSG00000027102	0.1619	0.6734	4.062	0.1658	0.8683	1	Hoxd8
ENSMUSG00000027099	33.91	0.07625	0.3988	0.1912	0.8484	1	Mtx2
ENSMUSG00000100303	0.3122	1.583	3.293	0.4806	0.6308	1	2600014E21Rik
ENSMUSG00000059005	100.3	-0.2815	0.319	-0.8824	0.3775	1	Hnrnpa3
ENSMUSG00000015839	12.43	0.5201	0.6517	0.798	0.4249	1	Nfe2l2
ENSMUSG00000042410	18.56	0.3174	0.5239	0.6058	0.5447	1	Agps
ENSMUSG00000075273	2.767	-0.8664	1.208	-0.7171	0.4733	1	Ttc30b
ENSMUSG00000075272	0.3122	1.583	3.293	0.4806	0.6308	1	Ttc30a2
ENSMUSG00000075271	0.8883	-1.461	2.12	-0.6894	0.4906	1	Ttc30a1
ENSMUSG00000075270	0.9433	-1.759	2.15	-0.818	0.4133	1	Pde11a
ENSMUSG00000042369	5.582	-0.04022	0.8682	-0.04632	0.9631	1	Rbm45
ENSMUSG00000042359	5.532	-0.5506	0.8563	-0.643	0.5202	1	Osbpl6
ENSMUSG00000002731	12.99	0.0649	0.5885	0.1103	0.9122	1	Prkra
ENSMUSG00000002732	5.403	0.4549	0.8758	0.5193	0.6035	1	Fkbp7
ENSMUSG00000002733	5.686	-0.6629	0.825	-0.8035	0.4217	1	Plekha3
ENSMUSG00000044033	0.9242	-0.6255	1.94	-0.3225	0.7471	1	Ccdc141
ENSMUSG00000042272	10.05	-0.2804	0.6408	-0.4377	0.6616	1	Sestd1
ENSMUSG00000027016	0.7232	2.866	2.244	1.277	0.2016	1	Zfp385b
ENSMUSG00000027014	5.725	0.4532	0.8555	0.5298	0.5962	1	Cwc22
ENSMUSG00000027011	88.09	0.1066	0.3065	0.3478	0.728	1	Ube2e3
ENSMUSG00000027009	0.4104	-0.9207	2.816	-0.327	0.7437	1	Itga4
ENSMUSG00000075256	0.2491	1.325	3.912	0.3388	0.7348	1	Cerkl
ENSMUSG00000034701	1.55	0.4412	1.571	0.2809	0.7788	1	Neurod1
ENSMUSG00000027007	12.35	-0.1413	0.6487	-0.2178	0.8276	1	Itprid2
ENSMUSG00000059173	10.71	0.01229	0.6203	0.01982	0.9842	1	Pde1a
ENSMUSG00000027006	21.47	-0.5336	0.4968	-1.074	0.2829	1	Dnajc10
ENSMUSG00000027004	1.15	-1.09	1.931	-0.5646	0.5724	1	Frzb
ENSMUSG00000027002	90.97	-0.2249	0.3014	-0.7461	0.4556	1	Nckap1
ENSMUSG00000027001	21.19	-0.09295	0.4594	-0.2023	0.8396	1	Dusp19
ENSMUSG00000026999	26.25	0.05628	0.4259	0.1321	0.8949	1	Nup35
ENSMUSG00000070866	1.695	-0.3696	1.518	-0.2435	0.8077	1	Zfp804a
ENSMUSG00000027091	70.73	-0.2634	0.317	-0.831	0.406	1	Zc3h15
ENSMUSG00000027087	14.27	0.3114	0.565	0.5512	0.5815	1	Itgav
ENSMUSG00000048388	42.4	-0.1151	0.391	-0.2944	0.7684	1	Fam171b
ENSMUSG00000059588	9.433	-0.1174	0.6898	-0.1702	0.8648	1	Calcrl
ENSMUSG00000027082	0.5497	0.5122	2.726	0.1879	0.851	1	Tfpi
ENSMUSG00000034101	11.24	-0.1925	0.6387	-0.3014	0.7631	1	Ctnnd1
ENSMUSG00000076437	31.1	-0.1904	0.4475	-0.4256	0.6704	1	Selenoh
ENSMUSG00000050043	48.28	-0.3053	0.3784	-0.8068	0.4198	1	Tmx2
ENSMUSG00000027080	36.29	-0.1008	0.3889	-0.2592	0.7955	1	Med19
ENSMUSG00000034075	4.235	0.5106	0.9564	0.5339	0.5934	1	Zdhhc5
ENSMUSG00000027079	4.514	-0.5664	0.9297	-0.6092	0.5424	1	Clp1
ENSMUSG00000034059	1.474	-0.4345	1.606	-0.2706	0.7867	1	Ypel4
ENSMUSG00000023224	0.09681	-1.328	4.04	-0.3289	0.7423	1	Serping1
ENSMUSG00000027078	1.167	0.2189	1.832	0.1195	0.9049	1	Ube2l6
ENSMUSG00000027076	43.85	0.1876	0.359	0.5226	0.6012	1	Timm10
ENSMUSG00000027075	0.1245	0.6734	4.062	0.1658	0.8683	1	Slc43a1
ENSMUSG00000027067	31.58	0.2679	0.4153	0.645	0.5189	1	Ssrp1
ENSMUSG00000033955	1.948	0.4274	1.434	0.2981	0.7656	1	Tnks1bp1
ENSMUSG00000075224	1.143	0.8949	1.698	0.5269	0.5983	1	Lrrc55
ENSMUSG00000075073	0.0484	-0.9491	4.046	-0.2345	0.8146	1	Olfr1256
ENSMUSG00000025314	47.29	-0.3011	0.374	-0.805	0.4208	1	Ptprj
ENSMUSG00000085471	0.5709	1.088	2.323	0.4682	0.6397	1	4933423P22Rik
ENSMUSG00000051329	4.133	-0.6569	0.9574	-0.6861	0.4926	1	Nup160
ENSMUSG00000008200	20.1	-0.2029	0.498	-0.4075	0.6837	1	Fnbp4
ENSMUSG00000027282	73.89	0.2307	0.3481	0.6627	0.5075	1	Mtch2
ENSMUSG00000040794	26.02	0.3032	0.5078	0.5972	0.5504	1	C1qtnf4
ENSMUSG00000005510	97.72	0.1506	0.2961	0.5085	0.6111	1	Ndufs3
ENSMUSG00000005505	4.708	-0.01477	1.014	-0.01457	0.9884	1	Kbtbd4
ENSMUSG00000063235	63.54	0.2757	0.3297	0.8361	0.4031	1	Ptpmt1
ENSMUSG00000005506	25.31	0.3073	0.4592	0.6692	0.5034	1	Celf1
ENSMUSG00000002104	0.6697	1.397	2.298	0.6079	0.5433	1	Rapsn
ENSMUSG00000086495	1.427	-0.5006	1.685	-0.297	0.7664	1	Gm13778
ENSMUSG00000002102	66.95	0.166	0.3376	0.4917	0.6229	1	Psmc3
ENSMUSG00000002105	12.56	0.01045	0.5873	0.01779	0.9858	1	Slc39a13
ENSMUSG00000002111	0.596	-1.566	2.933	-0.5339	0.5934	1	Spi1
ENSMUSG00000040687	9.985	0.5868	0.6403	0.9163	0.3595	1	Madd
ENSMUSG00000002108	0.1744	-1.651	4.033	-0.4094	0.6823	1	Nr1h3
ENSMUSG00000002103	10.26	-0.4811	0.6272	-0.767	0.4431	1	Acp2
ENSMUSG00000002109	2.914	0.8176	1.135	0.7201	0.4715	1	Ddb2
ENSMUSG00000027257	16.81	0.2847	0.5158	0.5521	0.5809	1	Pacsin3
ENSMUSG00000027255	32.61	0.03536	0.4048	0.08735	0.9304	1	Arfgap2
ENSMUSG00000040591	23.71	0.02355	0.4483	0.05253	0.9581	1	1110051M20Rik
ENSMUSG00000027253	21.83	-0.8375	0.5076	-1.65	0.09895	1	Lrp4
ENSMUSG00000040549	39.13	-0.1737	0.4003	-0.4339	0.6643	1	Ckap5
ENSMUSG00000075040	2.42	0.6817	1.242	0.5488	0.5831	1	Zfp408
ENSMUSG00000027247	13.24	0.397	0.5799	0.6846	0.4936	1	Arhgap1
ENSMUSG00000027244	9.451	0.3384	0.7174	0.4717	0.6371	1	Atg13
ENSMUSG00000027243	5.59	-0.04772	0.823	-0.05798	0.9538	1	Harbi1
ENSMUSG00000040506	6.965	0.1817	0.7612	0.2388	0.8113	1	Ambra1
ENSMUSG00000027239	8.531	0.1141	0.7123	0.1602	0.8727	1	Mdk
ENSMUSG00000040479	14.19	0.6922	0.5587	1.239	0.2154	1	Dgkz
ENSMUSG00000027230	0.1877	0.6734	4.062	0.1658	0.8683	1	Creb3l1
ENSMUSG00000058318	11.96	0.07229	0.6124	0.118	0.906	1	Phf21a
ENSMUSG00000040434	0.1744	-1.651	4.033	-0.4094	0.6823	1	Large2
ENSMUSG00000027222	20.02	0.2116	0.5137	0.4119	0.6804	1	Pex16
ENSMUSG00000044916	0.5856	1.658	2.447	0.6775	0.4981	1	1700029I15Rik
ENSMUSG00000027223	116.1	0.3217	0.4013	0.8016	0.4228	1	Mapk8ip1
ENSMUSG00000068742	10.86	-0.6067	0.6457	-0.9395	0.3474	1	Cry2
ENSMUSG00000084781	0.0484	-0.9491	4.046	-0.2345	0.8146	1	D930015M05Rik
ENSMUSG00000049922	3.068	-0.1818	1.123	-0.1618	0.8714	1	Slc35c1
ENSMUSG00000027221	8.498	0.2072	0.7119	0.2911	0.771	1	Chst1
ENSMUSG00000027220	5.379	0.9124	0.838	1.089	0.2762	1	Syt13
ENSMUSG00000075028	2.282	-4.368	1.749	-2.498	0.0125	1	Prdm11
ENSMUSG00000068735	6.309	0.2838	0.7895	0.3595	0.7193	1	Trp53i11
ENSMUSG00000027217	3.398	-3.099	1.508	-2.055	0.03986	1	Tspan18
ENSMUSG00000027215	33.56	-0.2763	0.4183	-0.6606	0.5089	1	Cd82
ENSMUSG00000040310	0.1619	0.6734	4.062	0.1658	0.8683	1	Alx4
ENSMUSG00000027198	23.21	0.228	0.4481	0.509	0.6108	1	Ext2
ENSMUSG00000040272	2.723	0.6215	1.28	0.4855	0.6273	1	Accs
ENSMUSG00000075023	1.23	0.3216	1.877	0.1714	0.8639	1	Accsl
ENSMUSG00000087006	159.8	0.2399	0.3325	0.7215	0.4706	1	Gm13889
ENSMUSG00000040174	12	0.3585	0.5833	0.6146	0.5388	1	Alkbh3
ENSMUSG00000027195	112.5	-0.01811	0.2963	-0.0611	0.9513	1	Hsd17b12
ENSMUSG00000075020	0.9666	0.2832	1.799	0.1574	0.8749	1	Mir670hg
ENSMUSG00000027194	7.384	-0.3537	0.7627	-0.4638	0.6428	1	Ttc17
ENSMUSG00000045464	4.797	-0.6606	0.9205	-0.7176	0.473	1	2810002D19Rik
ENSMUSG00000027193	27.45	-0.3238	0.4571	-0.7084	0.4787	1	Api5
ENSMUSG00000050587	23.6	0.3165	0.4445	0.7121	0.4764	1	Lrrc4c
ENSMUSG00000091061	0.0484	-0.9491	4.046	-0.2345	0.8146	1	4930445B16Rik
ENSMUSG00000075014	0.1245	0.6734	4.062	0.1658	0.8683	1	Gm10800
ENSMUSG00000027165	49.61	-0.01583	0.3583	-0.04417	0.9648	1	B230118H07Rik
ENSMUSG00000061311	0.09681	-1.328	4.04	-0.3289	0.7423	1	Rag1
ENSMUSG00000027164	8.454	-0.3671	0.7156	-0.5129	0.608	1	Traf6
ENSMUSG00000032841	2.168	-1.158	1.334	-0.8685	0.3851	1	Prr5l
ENSMUSG00000027163	41.14	0.3536	0.3921	0.9018	0.3672	1	Commd9
ENSMUSG00000048058	12.23	-0.5694	0.5861	-0.9714	0.3313	1	Ldlrad3
ENSMUSG00000085110	0.3972	-2.503	3.012	-0.831	0.406	1	Gm13920
ENSMUSG00000027189	25.67	-0.1313	0.4691	-0.2799	0.7796	1	Trim44
ENSMUSG00000075012	47.29	-0.3575	0.3842	-0.9307	0.352	1	Fjx1
ENSMUSG00000027188	1.302	0.236	1.787	0.1321	0.8949	1	Pamr1
ENSMUSG00000005089	92.69	0.8152	0.4224	1.93	0.0536	1	Slc1a2
ENSMUSG00000005087	0.2213	-0.3695	3.778	-0.09781	0.9221	1	Cd44
ENSMUSG00000010914	33.76	-0.3862	0.4023	-0.9599	0.3371	1	Pdhx
ENSMUSG00000010911	36.75	-0.04594	0.3881	-0.1184	0.9058	1	Apip
ENSMUSG00000027187	37.42	0.2334	0.4448	0.5248	0.5997	1	Cat
ENSMUSG00000032724	60.74	0.09923	0.3491	0.2843	0.7762	1	Abtb2
ENSMUSG00000027185	6.511	0.4418	0.8221	0.5374	0.591	1	Nat10
ENSMUSG00000027184	57.27	-0.4994	0.363	-1.376	0.1689	1	Caprin1
ENSMUSG00000032698	8.581	0.2914	0.7603	0.3833	0.7015	1	Lmo2
ENSMUSG00000027180	22.57	0.3819	0.4553	0.8387	0.4016	1	Fbxo3
ENSMUSG00000068686	0.2103	0.01344	3.848	0.003493	0.9972	1	Cd59b
ENSMUSG00000032679	1.102	-0.5281	1.821	-0.29	0.7718	1	Cd59a
ENSMUSG00000032671	0.596	-1.566	2.933	-0.5339	0.5934	1	A930018P22Rik
ENSMUSG00000068373	48.73	0.02572	0.4318	0.05957	0.9525	1	D430041D05Rik
ENSMUSG00000027177	8.106	0.2004	0.7187	0.2788	0.7804	1	Hipk3
ENSMUSG00000086454	0.1245	0.6734	4.062	0.1658	0.8683	1	Platr14
ENSMUSG00000027176	13.09	-0.08824	0.5957	-0.1481	0.8822	1	Cstf3
ENSMUSG00000027175	6.378	0.08114	0.796	0.1019	0.9188	1	Tcp11l1
ENSMUSG00000027173	1.215	-0.05874	1.784	-0.03293	0.9737	1	Depdc7
ENSMUSG00000074994	6.592	-0.1622	0.7662	-0.2117	0.8323	1	Qser1
ENSMUSG00000045106	2.899	-0.4866	1.175	-0.4139	0.6789	1	Ccdc73
ENSMUSG00000027170	72.52	-0.1365	0.3148	-0.4336	0.6646	1	Eif3m
ENSMUSG00000005973	15.28	0.1308	0.5566	0.2351	0.8142	1	Rcn1
ENSMUSG00000086029	0.0484	-0.9491	4.046	-0.2345	0.8146	1	Pax6os1
ENSMUSG00000027168	4.038	-0.06102	1.014	-0.06018	0.952	1	Pax6
ENSMUSG00000027167	19.07	0.1753	0.4886	0.3587	0.7198	1	Elp4
ENSMUSG00000042670	59.75	0.02645	0.3317	0.07974	0.9364	1	Immp1l
ENSMUSG00000027166	71.07	0.02172	0.3374	0.06439	0.9487	1	Dnajc24
ENSMUSG00000085218	6.135	0.3327	0.7884	0.422	0.6731	1	BB218582
ENSMUSG00000016386	54.7	-0.05855	0.3314	-0.1767	0.8597	1	Mpped2
ENSMUSG00000027122	15.65	-0.4087	0.5364	-0.7618	0.4462	1	Arl14ep
ENSMUSG00000042604	0.7153	-2.063	2.3	-0.897	0.3697	1	Kcna4
ENSMUSG00000057234	2.751	-0.843	1.207	-0.6983	0.485	1	Mettl15
ENSMUSG00000027115	0.6935	0.552	2.292	0.2408	0.8097	1	Kif18a
ENSMUSG00000048482	3.284	0.7274	1.237	0.5881	0.5565	1	Bdnf
ENSMUSG00000027162	23.24	0.07992	0.4463	0.1791	0.8579	1	Lin7c
ENSMUSG00000050199	2.183	-0.8217	1.294	-0.6351	0.5254	1	Lgr4
ENSMUSG00000027160	58.67	-0.1068	0.3743	-0.2853	0.7754	1	Ccdc34
ENSMUSG00000074971	0.09681	-1.328	4.04	-0.3289	0.7423	1	Fibin
ENSMUSG00000074968	2.726	0.1091	1.204	0.0906	0.9278	1	Ano3
ENSMUSG00000027134	5.153	0.1987	0.846	0.2349	0.8143	1	Lpcat4
ENSMUSG00000027133	77.01	0.172	0.3083	0.558	0.5769	1	Nop10
ENSMUSG00000027130	10.93	-0.0229	0.6253	-0.03662	0.9708	1	Slc12a6
ENSMUSG00000027131	75.85	0.09913	0.3588	0.2762	0.7824	1	Emc4
ENSMUSG00000027132	13.5	0.06315	0.5934	0.1064	0.9152	1	Katnbl1
ENSMUSG00000055943	288.7	0.05703	0.2518	0.2264	0.8209	1	Emc7
ENSMUSG00000003604	4.901	-0.5493	0.9083	-0.6047	0.5454	1	Aven
ENSMUSG00000057378	1.547	-1.853	1.68	-1.103	0.2702	1	Ryr3
ENSMUSG00000041255	0.0484	-0.9491	4.046	-0.2345	0.8146	1	Tmco5b
ENSMUSG00000044042	3.166	0.01587	1.357	0.01169	0.9907	1	Fmn1
ENSMUSG00000023236	79.25	-0.1141	0.3665	-0.3113	0.7555	1	Scg5
ENSMUSG00000041219	0.0484	-0.9491	4.046	-0.2345	0.8146	1	Arhgap11a
ENSMUSG00000087694	0.2213	-0.3695	3.778	-0.09781	0.9221	1	A530058N18Rik
ENSMUSG00000040383	23.89	-0.1183	0.4486	-0.2637	0.792	1	Aqr
ENSMUSG00000040321	11.31	-0.4793	0.6366	-0.7529	0.4515	1	Zfp770
ENSMUSG00000057147	11.04	0.05927	0.6306	0.09398	0.9251	1	Dph6
ENSMUSG00000040282	2.431	0.4667	1.207	0.3867	0.699	1	BC052040
ENSMUSG00000027210	15.12	-0.4395	0.5799	-0.7578	0.4486	1	Meis2
ENSMUSG00000086328	1.582	-0.5309	1.569	-0.3383	0.7351	1	2700033N17Rik
ENSMUSG00000086308	0.1245	0.6734	4.062	0.1658	0.8683	1	G630016G05Rik
ENSMUSG00000027355	0.1245	0.6734	4.062	0.1658	0.8683	1	Tmco5
ENSMUSG00000085316	0.5451	1.038	2.497	0.4158	0.6776	1	D330050G23Rik
ENSMUSG00000099470	0.1245	0.6734	4.062	0.1658	0.8683	1	Gm29340
ENSMUSG00000027351	36.83	0.02921	0.424	0.06888	0.9451	1	Spred1
ENSMUSG00000027349	19.84	-0.02702	0.4741	-0.05699	0.9546	1	Fam98b
ENSMUSG00000027347	10.02	-0.07157	0.636	-0.1125	0.9104	1	Rasgrp1
ENSMUSG00000027344	0.0484	-0.9491	4.046	-0.2345	0.8146	1	Fsip1
ENSMUSG00000045339	0.1619	0.6734	4.062	0.1658	0.8683	1	A930104D05Rik
ENSMUSG00000040133	2.841	-0.1279	1.147	-0.1115	0.9112	1	Gpr176
ENSMUSG00000005102	2.783	0.1135	1.16	0.09787	0.922	1	Eif2ak4
ENSMUSG00000009549	276.7	0.09291	0.2484	0.374	0.7084	1	Srp14
ENSMUSG00000040093	3.439	0.6462	1.058	0.6106	0.5415	1	Bmf
ENSMUSG00000040084	0.8672	-2.954	2.224	-1.328	0.184	1	Bub1b
ENSMUSG00000074923	0.7388	0.02852	2.227	0.01281	0.9898	1	Pak6
ENSMUSG00000078137	0.3473	-0.9293	2.973	-0.3126	0.7546	1	Ankrd63
ENSMUSG00000074918	3.328	-0.7819	1.048	-0.7463	0.4555	1	Inafm2
ENSMUSG00000045838	0.1744	-1.651	4.033	-0.4094	0.6823	1	Ccdc9b
ENSMUSG00000040035	2.453	-0.04724	1.258	-0.03755	0.97	1	Disp2
ENSMUSG00000027331	0.09681	-1.328	4.04	-0.3289	0.7423	1	Knstrn
ENSMUSG00000027332	15.53	0.6208	0.5286	1.175	0.2401	1	Ivd
ENSMUSG00000040007	3.4	-0.06624	1.207	-0.05487	0.9562	1	Bahd1
ENSMUSG00000074916	1.474	-1.214	1.741	-0.6974	0.4856	1	Chst14
ENSMUSG00000039983	36.92	-0.08185	0.3918	-0.2089	0.8345	1	Ccdc32
ENSMUSG00000027324	0.4316	0.1166	2.744	0.0425	0.9661	1	Rpusd2
ENSMUSG00000027323	0.1619	0.6734	4.062	0.1658	0.8683	1	Rad51
ENSMUSG00000070730	15.86	0.4581	0.5356	0.8552	0.3924	1	Rmdn3
ENSMUSG00000034278	15.83	-0.02219	0.5501	-0.04034	0.9678	1	Dnajc17
ENSMUSG00000068580	13.28	-0.2671	0.5816	-0.4593	0.646	1	Zfyve19
ENSMUSG00000027315	0.1744	-1.651	4.033	-0.4094	0.6823	1	Spint1
ENSMUSG00000034226	0.5188	0.5404	2.728	0.1981	0.843	1	Rhov
ENSMUSG00000034216	7.726	-0.2988	0.7	-0.4269	0.6694	1	Vps18
ENSMUSG00000074912	0.6444	-2.029	2.632	-0.7709	0.4407	1	Gm14207
ENSMUSG00000027314	0.6444	-2.029	2.632	-0.7709	0.4407	1	Dll4
ENSMUSG00000027313	0.6559	-1.821	2.377	-0.7661	0.4436	1	Chac1
ENSMUSG00000034154	14.81	0.1108	0.5484	0.202	0.8399	1	Ino80
ENSMUSG00000048647	0.4741	2.21	2.616	0.8451	0.3981	1	Exd1
ENSMUSG00000014077	20.34	0.0371	0.4873	0.07613	0.9393	1	Chp1
ENSMUSG00000085438	38.64	0.4015	0.4036	0.9948	0.3198	1	Oip5os1
ENSMUSG00000072980	0.5848	-1.523	2.515	-0.6056	0.5448	1	Oip5
ENSMUSG00000027306	0.0484	-0.9491	4.046	-0.2345	0.8146	1	Nusap1
ENSMUSG00000027305	10.9	-0.136	0.6108	-0.2226	0.8238	1	Ndufaf1
ENSMUSG00000027304	51.24	0.006823	0.3364	0.02028	0.9838	1	Rtf1
ENSMUSG00000027296	17.25	0.4208	0.709	0.5936	0.5528	1	Itpka
ENSMUSG00000027297	0.7226	0.6644	2.161	0.3074	0.7585	1	Ltk
ENSMUSG00000034032	8.713	0.4673	0.6759	0.6914	0.4893	1	Rpap1
ENSMUSG00000027298	52.31	0.1507	0.3612	0.4173	0.6765	1	Tyro3
ENSMUSG00000033943	25.8	0.07389	0.428	0.1726	0.8629	1	Mga
ENSMUSG00000033902	2.462	-0.8039	1.343	-0.5986	0.5495	1	Mapkbp1
ENSMUSG00000098789	4.584	0.4332	0.937	0.4623	0.6439	1	Jmjd7
ENSMUSG00000098488	1.102	-0.9071	1.963	-0.4622	0.6439	1	Pla2g4b
ENSMUSG00000074899	0.9792	-0.4799	2.07	-0.2318	0.8167	1	Sptbn5
ENSMUSG00000027293	4.295	-0.487	0.9204	-0.5291	0.5967	1	Ehd4
ENSMUSG00000050211	0.1877	0.6734	4.062	0.1658	0.8683	1	Pla2g4e
ENSMUSG00000070719	0.1729	0.01272	4.046	0.003144	0.9975	1	Pla2g4d
ENSMUSG00000046971	0.0484	-0.9491	4.046	-0.2345	0.8146	1	Pla2g4f
ENSMUSG00000027291	6.722	0.4672	0.7545	0.6192	0.5358	1	Vps39
ENSMUSG00000033808	13.45	-0.01885	0.6404	-0.02944	0.9765	1	Tmem87a
ENSMUSG00000062646	7.143	-0.3218	0.728	-0.442	0.6585	1	Ganc
ENSMUSG00000027288	26.94	0.01383	0.4396	0.03146	0.9749	1	Zfp106
ENSMUSG00000027287	20.84	0.06552	0.4899	0.1337	0.8936	1	Snap23
ENSMUSG00000027286	22.6	0.2034	0.4495	0.4525	0.6509	1	Lrrc57
ENSMUSG00000027285	8.218	-0.2081	0.7126	-0.292	0.7703	1	Haus2
ENSMUSG00000033705	9.575	-0.137	0.6567	-0.2086	0.8347	1	Stard9
ENSMUSG00000027284	3.193	-0.7754	1.106	-0.7011	0.4833	1	Cdan1
ENSMUSG00000090100	6.883	0.5222	0.7487	0.6975	0.4855	1	Ttbk2
ENSMUSG00000087519	1.614	-0.4679	1.581	-0.2959	0.7673	1	AV039307
ENSMUSG00000027272	18.52	-0.2057	0.5281	-0.3895	0.6969	1	Ubr1
ENSMUSG00000054484	19.78	0.3599	0.4765	0.7553	0.45	1	Tmem62
ENSMUSG00000023572	63.86	0.1031	0.3522	0.2926	0.7698	1	Ccndbp1
ENSMUSG00000074890	5.495	0.5867	0.8675	0.6763	0.4988	1	Lcmt2
ENSMUSG00000027259	5.063	0.191	0.884	0.216	0.829	1	Adal
ENSMUSG00000050619	4.625	-0.2637	0.9147	-0.2882	0.7732	1	Zscan29
ENSMUSG00000027263	7.622	0.3877	0.7485	0.518	0.6045	1	Tubgcp4
ENSMUSG00000043909	7.529	-0.2045	0.7304	-0.28	0.7795	1	Trp53bp1
ENSMUSG00000027254	168.3	0.02176	0.3758	0.0579	0.9538	1	Map1a
ENSMUSG00000033526	7.569	0.5149	0.7564	0.6807	0.4961	1	Ppip5k1
ENSMUSG00000000308	7.92	-0.1027	0.7282	-0.141	0.8879	1	Ckmt1
ENSMUSG00000033498	0.0484	-0.9491	4.046	-0.2345	0.8146	1	Strc
ENSMUSG00000033486	3.008	1.31	1.146	1.143	0.2531	1	Catsper2
ENSMUSG00000027248	193.4	0.01444	0.2984	0.0484	0.9614	1	Pdia3
ENSMUSG00000074884	412.5	0.2272	0.2489	0.913	0.3613	1	Serf2
ENSMUSG00000027245	35.96	-0.1846	0.391	-0.4721	0.6369	1	Hypk
ENSMUSG00000048222	25.84	0.2083	0.45	0.4629	0.6435	1	Mfap1b
ENSMUSG00000068479	16.5	0.1344	0.5188	0.2592	0.7955	1	Mfap1a
ENSMUSG00000027242	2.591	0.3035	1.187	0.2557	0.7982	1	Wdr76
ENSMUSG00000027238	17.4	-0.1629	0.5212	-0.3125	0.7547	1	Frmd5
ENSMUSG00000086913	0.3122	1.583	3.293	0.4806	0.6308	1	Gm14019
ENSMUSG00000060227	60.62	-0.185	0.3258	-0.5678	0.5701	1	Casc4
ENSMUSG00000074881	0.1744	-1.651	4.033	-0.4094	0.6823	1	Mageb3
ENSMUSG00000033411	14.57	-0.1719	0.5551	-0.3096	0.7569	1	Ctdspl2
ENSMUSG00000027236	89.57	-0.1443	0.3089	-0.4671	0.6404	1	Eif3j1
ENSMUSG00000033396	7.179	-0.2787	0.739	-0.3771	0.7061	1	Spg11
ENSMUSG00000060802	22.88	0.7871	0.5624	1.4	0.1616	1	B2m
ENSMUSG00000027227	3.798	-0.2591	1.038	-0.2496	0.8029	1	Sord
ENSMUSG00000027224	0.1245	0.6734	4.062	0.1658	0.8683	1	Duoxa1
ENSMUSG00000033256	7.022	0.06061	0.7615	0.07959	0.9366	1	Shf
ENSMUSG00000027199	482.7	-0.06926	0.2569	-0.2696	0.7875	1	Gatm
ENSMUSG00000074876	1.254	0.5096	1.837	0.2774	0.7814	1	Spata5l1
ENSMUSG00000033213	0.5562	0.6335	2.473	0.2562	0.7978	1	AA467197
ENSMUSG00000005802	7.728	0.4597	0.7631	0.6023	0.5469	1	Slc30a4
ENSMUSG00000087017	0.7043	-1.949	2.317	-0.8409	0.4004	1	4930417H01Rik
ENSMUSG00000085633	0.2587	-0.3724	3.561	-0.1046	0.9167	1	Bloc1s6os
ENSMUSG00000005804	11.19	-0.003276	0.6198	-0.005286	0.9958	1	Bloc1s6
ENSMUSG00000005803	1.792	-1.256	1.532	-0.82	0.4122	1	Sqor
ENSMUSG00000027200	40.51	0.0503	0.4124	0.122	0.9029	1	Sema6d
ENSMUSG00000035183	39.26	-0.3586	0.4584	-0.7824	0.434	1	Slc24a5
ENSMUSG00000027201	36.29	-0.2007	0.4144	-0.4843	0.6282	1	Myef2
ENSMUSG00000087056	0.2213	-0.3695	3.778	-0.09781	0.9221	1	Gm14004
ENSMUSG00000074872	1.641	0.7255	1.461	0.4965	0.6196	1	Ctxn2
ENSMUSG00000086416	0.1744	-1.651	4.033	-0.4094	0.6823	1	Gm14002
ENSMUSG00000027203	19.36	-0.2316	0.4945	-0.4683	0.6396	1	Dut
ENSMUSG00000087682	0.2213	-0.3695	3.778	-0.09781	0.9221	1	Gm14003
ENSMUSG00000027204	1.876	-0.01843	1.641	-0.01123	0.991	1	Fbn1
ENSMUSG00000053615	0.2103	0.01344	3.848	0.003493	0.9972	1	Gm9913
ENSMUSG00000068394	1.423	-0.9676	1.662	-0.582	0.5605	1	Cep152
ENSMUSG00000035109	10.47	0.1695	0.681	0.2489	0.8035	1	Shc4
ENSMUSG00000091337	243.5	-0.1365	0.2609	-0.5231	0.6009	1	Eid1
ENSMUSG00000035093	162.8	-0.0584	0.3923	-0.1489	0.8817	1	Secisbp2l
ENSMUSG00000027206	33.49	0.01315	0.4109	0.032	0.9745	1	Cops2
ENSMUSG00000027207	4.565	0.63	0.969	0.6502	0.5156	1	Galk2
ENSMUSG00000027208	3.714	0.8445	1.002	0.8428	0.3993	1	Fgf7
ENSMUSG00000023330	4.447	0.3695	0.922	0.4007	0.6886	1	Dtwd1
ENSMUSG00000027361	6.461	-0.8812	0.8544	-1.031	0.3024	1	Gabpb1
ENSMUSG00000098024	0.3473	-0.9293	2.973	-0.3126	0.7546	1	Gm27003
ENSMUSG00000027363	17.69	-0.2093	0.5068	-0.413	0.6796	1	Usp8
ENSMUSG00000027364	5.705	-0.5669	0.8474	-0.669	0.5035	1	Usp50
ENSMUSG00000027365	21.39	-0.02596	0.5061	-0.05129	0.9591	1	Trpm7
ENSMUSG00000027366	19.66	-0.1242	0.5015	-0.2476	0.8045	1	Sppl2a
ENSMUSG00000001998	2.757	-1.37	1.183	-1.158	0.247	1	Ap4e1
ENSMUSG00000001999	15.54	0.1792	0.5596	0.3202	0.7488	1	Blvra
ENSMUSG00000034906	0.1619	0.6734	4.062	0.1658	0.8683	1	Ncaph
ENSMUSG00000074825	0.2228	-1.916	3.738	-0.5125	0.6083	1	Itpripl1
ENSMUSG00000044145	10.49	-0.0126	0.7022	-0.01795	0.9857	1	1810024B03Rik
ENSMUSG00000003660	17.72	-0.5135	0.5223	-0.9832	0.3255	1	Snrnp200
ENSMUSG00000003662	18.71	-0.0267	0.494	-0.05404	0.9569	1	Ciao1
ENSMUSG00000034850	12.71	0.2442	0.5777	0.4228	0.6725	1	Tmem127
ENSMUSG00000027367	23.65	-0.02407	0.481	-0.05004	0.9601	1	Stard7
ENSMUSG00000027368	0.2712	-2.132	3.444	-0.6191	0.5358	1	Dusp2
ENSMUSG00000027371	25.78	0.1095	0.4521	0.2422	0.8086	1	Fahd2a
ENSMUSG00000079056	6.528	0.3994	0.8135	0.4909	0.6235	1	Kcnip3
ENSMUSG00000034800	2.416	-0.1892	1.208	-0.1566	0.8756	1	Zfp661
ENSMUSG00000027374	42.62	-0.0292	0.3636	-0.08032	0.936	1	Mrps5
ENSMUSG00000027375	52.23	-0.3486	0.4421	-0.7885	0.4304	1	Mal
ENSMUSG00000027378	5.202	0.5262	0.9348	0.5629	0.5735	1	Nphp1
ENSMUSG00000051319	58.55	0.1391	0.3284	0.4234	0.672	1	Mtln
ENSMUSG00000027381	2.514	0.388	1.199	0.3236	0.7463	1	Bcl2l11
ENSMUSG00000014355	20.47	0.05289	0.471	0.1123	0.9106	1	Anapc1
ENSMUSG00000014361	3.725	0.3611	1.08	0.3342	0.7382	1	Mertk
ENSMUSG00000014353	12.42	-0.03123	0.5928	-0.05269	0.958	1	Tmem87b
ENSMUSG00000027386	1.28	1.031	1.803	0.572	0.5673	1	Fbln7
ENSMUSG00000027387	3.693	0.03526	0.9847	0.03581	0.9714	1	Zc3h8
ENSMUSG00000074807	15.5	0.3366	0.5441	0.6187	0.5361	1	Gm10762
ENSMUSG00000042851	2.569	0.7943	1.25	0.6353	0.5252	1	Zc3h6
ENSMUSG00000090248	0.0484	-0.9491	4.046	-0.2345	0.8146	1	Gm14027
ENSMUSG00000027394	8.066	0.5809	0.7354	0.79	0.4296	1	Ttl
ENSMUSG00000027395	2.104	0.1875	1.355	0.1384	0.8899	1	Polr1b
ENSMUSG00000037938	12.63	0.3117	0.5707	0.5462	0.5849	1	Chchd5
ENSMUSG00000027397	7.648	0.2179	0.778	0.2801	0.7794	1	Slc20a1
ENSMUSG00000056738	0.1877	0.6734	4.062	0.1658	0.8683	1	A730036I17Rik
ENSMUSG00000048327	0.3847	-0.9241	2.875	-0.3214	0.7479	1	Ckap2l
ENSMUSG00000085498	0.2845	-0.3743	3.438	-0.1089	0.9133	1	Gm14023
ENSMUSG00000027399	0.6323	1.323	2.36	0.5607	0.575	1	Il1a
ENSMUSG00000027398	0.3736	1.896	3.317	0.5717	0.5676	1	Il1b
ENSMUSG00000037902	12.35	0.5675	0.5972	0.9502	0.342	1	Sirpa
ENSMUSG00000027400	0.4464	0.6278	2.715	0.2312	0.8171	1	Pdyn
ENSMUSG00000037885	4.122	-0.1514	1.059	-0.143	0.8863	1	Stk35
ENSMUSG00000027401	0.7836	-0.5309	2.568	-0.2067	0.8362	1	Tgm3
ENSMUSG00000027404	133.9	0.1048	0.2666	0.3931	0.6942	1	Snrpb
ENSMUSG00000027405	37.11	-0.2455	0.3964	-0.6194	0.5357	1	Nop56
ENSMUSG00000027406	38.77	0.05814	0.3842	0.1513	0.8797	1	Idh3b
ENSMUSG00000053552	2.353	-0.3673	1.257	-0.2923	0.7701	1	Ebf4
ENSMUSG00000027408	1.526	0.4362	1.605	0.2717	0.7858	1	Cpxm1
ENSMUSG00000037773	1.408	-0.01822	1.585	-0.01149	0.9908	1	Pced1a
ENSMUSG00000027411	12.69	-0.3649	0.6177	-0.5906	0.5548	1	Vps16
ENSMUSG00000027303	58.66	-0.0125	0.3736	-0.03345	0.9733	1	Ptpra
ENSMUSG00000060029	0.0484	-0.9491	4.046	-0.2345	0.8146	1	4930473A02Rik
ENSMUSG00000037740	83.97	-0.01537	0.312	-0.04928	0.9607	1	Mrps26
ENSMUSG00000027300	1.188	0.2484	1.664	0.1492	0.8814	1	Ubox5
ENSMUSG00000079043	0.8314	-2.354	2.222	-1.059	0.2894	1	Fastkd5
ENSMUSG00000037703	4.889	-0.4753	0.8842	-0.5375	0.5909	1	Lzts3
ENSMUSG00000068290	159	0.2641	0.3031	0.8714	0.3836	1	Ddrgk1
ENSMUSG00000074797	23.34	-0.02351	0.4593	-0.05119	0.9592	1	Itpa
ENSMUSG00000027309	137.1	-0.05097	0.3107	-0.1641	0.8697	1	4930402H24Rik
ENSMUSG00000085566	3.638	-0.1802	1.059	-0.1701	0.8649	1	A730017L22Rik
ENSMUSG00000027312	55.46	-0.3111	0.3388	-0.9183	0.3585	1	Atrn
ENSMUSG00000027316	4.924	-0.4037	0.9487	-0.4255	0.6704	1	Gfra4
ENSMUSG00000027318	0.2712	-2.132	3.444	-0.6191	0.5358	1	Adam33
ENSMUSG00000074793	0.1452	-1.6	4.036	-0.3963	0.6919	1	Hspa12b
ENSMUSG00000027327	3.573	0.04292	1.034	0.04152	0.9669	1	1700037H04Rik
ENSMUSG00000027329	0.9892	0.9947	2.155	0.4615	0.6444	1	Spef1
ENSMUSG00000068267	16.2	0.7355	0.5372	1.369	0.171	1	Cenpb
ENSMUSG00000027330	0.2697	-0.6523	3.503	-0.1862	0.8523	1	Cdc25b
ENSMUSG00000068264	13.56	1.039	0.6014	1.727	0.0841	1	Ap5s1
ENSMUSG00000037523	5.717	0.8522	0.8425	1.011	0.3118	1	Mavs
ENSMUSG00000037514	12.32	-0.1725	0.575	-0.3001	0.7641	1	Pank2
ENSMUSG00000048911	8.616	0.1528	0.6865	0.2226	0.8239	1	Rnf24
ENSMUSG00000027333	94.42	0.2444	0.3172	0.7703	0.4411	1	Smox
ENSMUSG00000086822	0.2103	0.01344	3.848	0.003493	0.9972	1	5330413P13Rik
ENSMUSG00000079037	60.48	-0.2024	0.3807	-0.5316	0.595	1	Prnp
ENSMUSG00000027339	13.94	0.4554	0.5668	0.8035	0.4217	1	Rassf2
ENSMUSG00000027340	10.58	-0.3894	0.6473	-0.6017	0.5474	1	Slc23a2
ENSMUSG00000027341	46.22	0.05657	0.3483	0.1624	0.871	1	Tmem230
ENSMUSG00000027342	44.12	0.03637	0.3544	0.1026	0.9183	1	Pcna
ENSMUSG00000087377	1.963	0.8894	1.467	0.6064	0.5443	1	AV099323
ENSMUSG00000058793	14.36	0.693	0.577	1.201	0.2298	1	Cds2
ENSMUSG00000086379	1.045	1.494	1.878	0.7955	0.4263	1	1700026D11Rik
ENSMUSG00000027346	32.88	-0.1246	0.3867	-0.3223	0.7472	1	Gpcpd1
ENSMUSG00000044991	11.73	-0.5395	0.5997	-0.8996	0.3683	1	Shld1
ENSMUSG00000027350	12.92	0.3005	0.5898	0.5095	0.6104	1	Chgb
ENSMUSG00000037376	25.77	0.071	0.4642	0.153	0.8784	1	Trmt6
ENSMUSG00000027353	1.06	0.01002	1.944	0.005156	0.9959	1	Mcm8
ENSMUSG00000027357	14.84	-0.2114	0.537	-0.3936	0.6939	1	Crls1
ENSMUSG00000027358	1.253	1.272	1.737	0.7324	0.4639	1	Bmp2
ENSMUSG00000034723	36.61	-0.008847	0.3789	-0.02335	0.9814	1	Tmx4
ENSMUSG00000051177	67.39	-0.2528	0.3299	-0.7663	0.4435	1	Plcb1
ENSMUSG00000085247	0.0484	-0.9491	4.046	-0.2345	0.8146	1	4930545L23Rik
ENSMUSG00000039943	5.565	0.3767	0.837	0.45	0.6527	1	Plcb4
ENSMUSG00000027270	7.76	0.3344	0.7607	0.4396	0.6602	1	Lamp5
ENSMUSG00000039913	47.2	-0.5907	0.4221	-1.399	0.1617	1	Pak7
ENSMUSG00000074771	0.1619	0.6734	4.062	0.1658	0.8683	1	Ankef1
ENSMUSG00000027273	156	0.129	0.3754	0.3435	0.7312	1	Snap25
ENSMUSG00000027274	6.455	0.6136	0.7852	0.7814	0.4346	1	Mkks
ENSMUSG00000027281	5.991	-0.1799	0.891	-0.2019	0.84	1	Slx4ip
ENSMUSG00000027276	1.491	0.5125	1.5	0.3417	0.7326	1	Jag1
ENSMUSG00000062098	18.71	-0.1622	0.4925	-0.3293	0.7419	1	Btbd3
ENSMUSG00000074766	0.3606	0.9081	2.914	0.3116	0.7553	1	Ism1
ENSMUSG00000039033	3.311	1.005	1.122	0.8955	0.3705	1	Tasp1
ENSMUSG00000045624	32.92	-0.2193	0.4042	-0.5425	0.5875	1	Esf1
ENSMUSG00000027384	4.837	-0.3998	0.9729	-0.4109	0.6811	1	Ndufaf5
ENSMUSG00000068205	21.11	0.08619	0.4841	0.1781	0.8587	1	Macrod2
ENSMUSG00000051379	7.36	0.5665	0.7214	0.7853	0.4323	1	Flrt3
ENSMUSG00000038844	2.425	-0.8493	1.268	-0.6695	0.5032	1	Kif16b
ENSMUSG00000008333	33.13	0.1146	0.4102	0.2794	0.7799	1	Snrpb2
ENSMUSG00000027416	2.232	-0.3086	1.267	-0.2436	0.8075	1	Otor
ENSMUSG00000086171	5.761	0.1104	0.8031	0.1375	0.8906	1	Pcsk2os1
ENSMUSG00000027419	21.5	-0.07101	0.4744	-0.1497	0.881	1	Pcsk2
ENSMUSG00000027420	0.9799	1.18	1.887	0.6253	0.5318	1	Bfsp1
ENSMUSG00000015932	199.1	-0.1958	0.2631	-0.7441	0.4568	1	Dstn
ENSMUSG00000027422	90.54	-0.1644	0.3209	-0.5124	0.6084	1	Rrbp1
ENSMUSG00000086384	0.3813	-0.9392	3.078	-0.3051	0.7603	1	Banf2os
ENSMUSG00000074758	0.4039	-1.16	3.007	-0.3859	0.6996	1	Gm5535
ENSMUSG00000027423	55.41	-0.1742	0.3353	-0.5195	0.6034	1	Snx5
ENSMUSG00000027424	6.635	-0.492	0.7762	-0.6339	0.5262	1	Mgme1
ENSMUSG00000037279	1.357	3.037	1.894	1.604	0.1088	1	Ovol2
ENSMUSG00000027425	8.164	0.06439	0.6869	0.09374	0.9253	1	Kat14
ENSMUSG00000037259	7.12	-0.3531	0.7721	-0.4573	0.6474	1	Dzank1
ENSMUSG00000027427	4.675	0.1066	0.9651	0.1105	0.912	1	Polr3f
ENSMUSG00000027428	25.88	0.2122	0.4591	0.4621	0.644	1	Rbbp9
ENSMUSG00000027429	29.33	-0.09954	0.4094	-0.2431	0.8079	1	Sec23b
ENSMUSG00000074754	64.85	0.08391	0.3258	0.2576	0.7967	1	Smim26
ENSMUSG00000027430	42.8	0.05307	0.418	0.127	0.899	1	Dtd1
ENSMUSG00000063873	11.39	-0.1657	0.6183	-0.268	0.7887	1	Slc24a3
ENSMUSG00000001768	26.61	-0.09995	0.5258	-0.1901	0.8492	1	Rin2
ENSMUSG00000002728	114.2	-0.1116	0.2959	-0.3772	0.7061	1	Naa20
ENSMUSG00000001767	13.16	0.0641	0.5617	0.1141	0.9092	1	Crnkl1
ENSMUSG00000068154	0.2491	1.325	3.912	0.3388	0.7348	1	Insm1
ENSMUSG00000037110	5.389	-0.2154	0.8852	-0.2433	0.8078	1	Ralgapa2
ENSMUSG00000087618	0.596	-1.566	2.933	-0.5339	0.5934	1	Gm14114
ENSMUSG00000074749	10.57	-0.6332	0.7081	-0.8943	0.3712	1	Kiz
ENSMUSG00000027433	40.33	-0.1127	0.3672	-0.3069	0.7589	1	Xrn2
ENSMUSG00000027434	47.48	-0.01586	0.3737	-0.04244	0.9662	1	Nkx2-2
ENSMUSG00000086509	0.6954	1.437	2.152	0.6676	0.5044	1	Nkx2-2os
ENSMUSG00000053545	6.461	0.5425	0.7827	0.6932	0.4882	1	6430503K07Rik
ENSMUSG00000027435	0.5092	-0.0849	2.457	-0.03455	0.9724	1	Cd93
ENSMUSG00000036992	18.37	0.01703	0.4955	0.03436	0.9726	1	Nxt1
ENSMUSG00000027439	8.105	0.5566	0.7266	0.7661	0.4436	1	Gzf1
ENSMUSG00000027438	24.03	-0.3385	0.4647	-0.7284	0.4663	1	Napb
ENSMUSG00000027447	517.8	0.8212	0.2925	2.808	0.004988	1	Cst3
ENSMUSG00000074737	0.1245	0.6734	4.062	0.1658	0.8683	1	C530025M09Rik
ENSMUSG00000074736	2.075	1.879	1.46	1.287	0.198	1	Syndig1
ENSMUSG00000068134	6.54	-1.431	0.8244	-1.735	0.08267	1	Zfp120
ENSMUSG00000060336	1.771	0.1919	1.406	0.1365	0.8914	1	Zfp937
ENSMUSG00000063364	1.388	0.09407	1.656	0.0568	0.9547	1	3300002I08Rik
ENSMUSG00000095315	1.649	0.6376	1.598	0.3991	0.6898	1	Gm10130
ENSMUSG00000068130	4.711	-0.2207	0.9069	-0.2433	0.8077	1	Zfp442
ENSMUSG00000033096	15.37	-0.2828	0.526	-0.5376	0.5909	1	Apmap
ENSMUSG00000027452	4.853	0.9272	0.9028	1.027	0.3044	1	Acss1
ENSMUSG00000087406	0.3957	-1.163	2.821	-0.4124	0.68	1	E130215H24Rik
ENSMUSG00000033068	3.887	-1.008	0.9988	-1.01	0.3127	1	Entpd6
ENSMUSG00000033059	6.509	0.7013	0.7856	0.8927	0.372	1	Pygb
ENSMUSG00000032046	103.5	-0.06661	0.2811	-0.237	0.8127	1	Abhd12
ENSMUSG00000027454	0.3473	-0.9293	2.973	-0.3126	0.7546	1	Gins1
ENSMUSG00000068115	1.968	-0.1562	1.407	-0.111	0.9116	1	Ninl
ENSMUSG00000053916	11.05	-0.3348	0.6154	-0.544	0.5864	1	Nanp
ENSMUSG00000027455	50.68	0.4063	0.3562	1.141	0.254	1	Nsfl1c
ENSMUSG00000087433	0.2845	-0.3743	3.438	-0.1089	0.9133	1	Gm14167
ENSMUSG00000032966	370.3	0.2462	0.2563	0.9604	0.3368	1	Fkbp1a
ENSMUSG00000027456	0.2864	1.484	3.4	0.4365	0.6624	1	Sdcbp2
ENSMUSG00000027457	2.36	0.04354	1.25	0.03482	0.9722	1	Snph
ENSMUSG00000044364	0.5557	-1.536	2.513	-0.6113	0.541	1	Tmem74b
ENSMUSG00000032869	14.48	0.003209	0.5474	0.005861	0.9953	1	Psmf1
ENSMUSG00000027460	1.31	1.079	3.871	0.2787	0.7804	1	Angpt4
ENSMUSG00000027459	1.513	0.5218	1.617	0.3228	0.7469	1	Fam110a
ENSMUSG00000027463	0.1619	0.6734	4.062	0.1658	0.8683	1	Slc52a3
ENSMUSG00000085946	0.09681	-1.328	4.04	-0.3289	0.7423	1	AA387200
ENSMUSG00000032802	6.545	0.9728	0.7876	1.235	0.2168	1	Srxn1
ENSMUSG00000068079	0.6742	1.032	2.355	0.4381	0.6613	1	Tcf15
ENSMUSG00000074698	176	-0.1052	0.2544	-0.4135	0.6792	1	Csnk2a1
ENSMUSG00000027465	17.95	0.7718	0.5158	1.496	0.1346	1	Tbc1d20
ENSMUSG00000027466	40.92	0.01042	0.4029	0.02585	0.9794	1	Rbck1
ENSMUSG00000032715	0.7586	1.543	2.103	0.7338	0.4631	1	Trib3
ENSMUSG00000059361	0.82	1.715	2.034	0.843	0.3992	1	Nrsn2
ENSMUSG00000051817	13.76	-0.04206	0.6076	-0.06922	0.9448	1	Sox12
ENSMUSG00000074682	9.731	-0.4632	0.661	-0.7007	0.4835	1	Zcchc3
ENSMUSG00000049560	2.877	0.5463	1.282	0.426	0.6701	1	Defb20
ENSMUSG00000027468	0.2103	0.01344	3.848	0.003493	0.9972	1	Defb22
ENSMUSG00000074679	0.0484	-0.9491	4.046	-0.2345	0.8146	1	Defb28
ENSMUSG00000019188	42.58	0.05276	0.373	0.1415	0.8875	1	H13
ENSMUSG00000042814	22.19	0.211	0.4745	0.4446	0.6566	1	Mcts2
ENSMUSG00000042745	4.512	0.3895	0.9448	0.4123	0.6802	1	Id1
ENSMUSG00000009876	1.196	0.1854	1.959	0.09464	0.9246	1	Cox4i2
ENSMUSG00000007659	11.07	-0.1653	0.6289	-0.2629	0.7926	1	Bcl2l1
ENSMUSG00000027469	0.8939	-0.2309	1.975	-0.1169	0.907	1	Tpx2
ENSMUSG00000074676	0.8713	0.002584	1.94	0.001332	0.9989	1	Foxs1
ENSMUSG00000042662	175.4	-0.02513	0.2951	-0.08516	0.9321	1	Dusp15
ENSMUSG00000074673	0.2228	-1.916	3.738	-0.5125	0.6083	1	Ttll9
ENSMUSG00000027472	47.38	0.1846	0.3771	0.4896	0.6244	1	Pdrg1
ENSMUSG00000027474	0.2228	-1.916	3.738	-0.5125	0.6083	1	Ccm2l
ENSMUSG00000003283	0.6462	-0.8215	2.413	-0.3404	0.7335	1	Hck
ENSMUSG00000068040	38.72	-0.0694	0.3874	-0.1792	0.8578	1	Tm9sf4
ENSMUSG00000074671	1.381	-1.529	1.819	-0.8405	0.4006	1	Tspyl3
ENSMUSG00000051413	2.929	0.4473	1.183	0.3781	0.7054	1	Plagl2
ENSMUSG00000046020	6.344	0.6673	0.8239	0.81	0.418	1	Pofut1
ENSMUSG00000027475	6.022	0.03019	0.8086	0.03734	0.9702	1	Kif3b
ENSMUSG00000073236	4.416	-0.001405	0.9502	-0.001479	0.9988	1	2500004C02Rik
ENSMUSG00000042548	8.63	-0.2075	0.69	-0.3007	0.7636	1	Asxl1
ENSMUSG00000061411	21.46	0.03828	0.4896	0.07818	0.9377	1	Nol4l
ENSMUSG00000056941	33.35	0.5018	0.3941	1.273	0.2029	1	Commd7
ENSMUSG00000027478	0.8217	1.658	2.189	0.7574	0.4488	1	Dnmt3b
ENSMUSG00000082079	0.0484	-0.9491	4.046	-0.2345	0.8146	1	Dnmt3c
ENSMUSG00000027479	150.9	0.0322	0.3157	0.102	0.9188	1	Mapre1
ENSMUSG00000044083	0.1744	-1.651	4.033	-0.4094	0.6823	1	Efcab8
ENSMUSG00000027485	0.0484	-0.9491	4.046	-0.2345	0.8146	1	Bpifb1
ENSMUSG00000027487	3.766	-0.8237	1.117	-0.7372	0.461	1	Cdk5rap1
ENSMUSG00000027488	2.161	0.7491	1.327	0.5644	0.5725	1	Snta1
ENSMUSG00000038533	3.909	0.6655	0.9976	0.6671	0.5047	1	Cbfa2t2
ENSMUSG00000027489	3.588	0.4094	1.055	0.3881	0.6979	1	Necab3
ENSMUSG00000027490	1.423	-0.9676	1.662	-0.582	0.5605	1	E2f1
ENSMUSG00000000876	10.23	0.2515	0.7502	0.3352	0.7375	1	Pxmp4
ENSMUSG00000059842	2.442	-0.8355	1.298	-0.6435	0.5199	1	Zfp341
ENSMUSG00000038467	62.67	-0.02217	0.3242	-0.06837	0.9455	1	Chmp4b
ENSMUSG00000027593	77.81	0.2016	0.3346	0.6026	0.5468	1	Raly
ENSMUSG00000074656	170.6	0.04609	0.3492	0.132	0.895	1	Eif2s2
ENSMUSG00000027597	0.3329	-0.663	3.244	-0.2044	0.8381	1	Ahcy
ENSMUSG00000027598	44.58	0.07557	0.3785	0.1996	0.8418	1	Itch
ENSMUSG00000047459	176.2	0.2432	0.3406	0.7143	0.4751	1	Dynlrb1
ENSMUSG00000027602	206.6	0.1311	0.273	0.4802	0.6311	1	Map1lc3a
ENSMUSG00000038383	7.712	-0.3257	0.7525	-0.4328	0.6652	1	Pigu
ENSMUSG00000038375	8.939	0.3575	0.6881	0.5196	0.6033	1	Trp53inp2
ENSMUSG00000038369	15.32	-0.3326	0.5246	-0.6341	0.526	1	Ncoa6
ENSMUSG00000027603	23.78	0.6341	0.4435	1.43	0.1528	1	Ggt7
ENSMUSG00000027605	28.91	0.492	0.5344	0.9207	0.3572	1	Acss2
ENSMUSG00000027610	38.78	0.4689	0.4645	1.01	0.3127	1	Gss
ENSMUSG00000074652	0.1729	0.01272	4.046	0.003144	0.9975	1	Myh7b
ENSMUSG00000038324	37.18	0.114	0.3737	0.3052	0.7602	1	Trpc4ap
ENSMUSG00000038312	34.03	-0.07824	0.4035	-0.1939	0.8462	1	Edem2
ENSMUSG00000027612	0.1744	-1.651	4.033	-0.4094	0.6823	1	Mmp24
ENSMUSG00000074649	11.68	0.7673	0.6142	1.249	0.2115	1	BC029722
ENSMUSG00000027613	60.05	0.4118	0.3303	1.247	0.2125	1	Eif6
ENSMUSG00000005882	8.477	0.2873	0.6859	0.4189	0.6753	1	Uqcc1
ENSMUSG00000038259	0.1877	0.6734	4.062	0.1658	0.8683	1	Gdf5
ENSMUSG00000038241	3.515	0.9756	1.168	0.8355	0.4034	1	Cep250
ENSMUSG00000074646	0.8089	2.217	2.035	1.089	0.2761	1	6430550D23Rik
ENSMUSG00000005881	89.13	0.3278	0.2989	1.097	0.2728	1	Ergic3
ENSMUSG00000074643	4.357	0.02297	0.9158	0.02508	0.98	1	Cpne1
ENSMUSG00000027618	19.12	-0.2618	0.5003	-0.5233	0.6008	1	Nfs1
ENSMUSG00000067847	116.5	0.07434	0.2761	0.2692	0.7877	1	Romo1
ENSMUSG00000027620	189.4	0.1159	0.2502	0.4635	0.643	1	Rbm39
ENSMUSG00000038116	38.87	0.1206	0.3975	0.3035	0.7615	1	Phf20
ENSMUSG00000046229	117.8	-0.03859	0.2726	-0.1416	0.8874	1	Scand1
ENSMUSG00000038085	1.288	-1.012	1.659	-0.61	0.5419	1	Cnbd2
[truncated: 14,402 more rows]

## Sheet: Endothelial Cells_25DPI
Gene ID	Mean expression	L2FC	L2FC SE	Stat	P-value	Adjusted P-value	Gene Name
ENSMUSG00000015090	165	1.044	0.2274	4.59	4.422e-06	0.044	Ptgds
ENSMUSG00000038418	775.6	1.243	0.2714	4.58	4.658e-06	0.044	Egr1
ENSMUSG00000028195	908	1.158	0.2586	4.477	7.565e-06	0.04764	Ccn1
ENSMUSG00000052684	5746	0.8752	0.2113	4.142	3.438e-05	0.1624	Jun
ENSMUSG00000053560	2301	0.9727	0.2414	4.029	5.601e-05	0.2117	Ier2
ENSMUSG00000056313	318	0.8972	0.2339	3.836	0.0001248	0.393	Tcim
ENSMUSG00000051951	2.343	-0.5617	1.376	-0.4083	0.6831	0.9997	Xkr4
ENSMUSG00000102331	1.145	-0.2976	1.907	-0.156	0.876	0.9997	Gm19938
ENSMUSG00000102343	0.06032	-0.9628	4.049	-0.2378	0.8121	0.9997	Gm37381
ENSMUSG00000025900	4.742	0.04502	0.9782	0.04602	0.9633	0.9997	Rp1
ENSMUSG00000025902	1032	0.2263	0.1929	1.173	0.2409	0.9997	Sox17
ENSMUSG00000104238	6.168	-0.1595	0.8855	-0.1801	0.8571	0.9997	Gm37587
ENSMUSG00000033845	182.8	-0.1849	0.2271	-0.8145	0.4154	0.9997	Mrpl15
ENSMUSG00000025903	71.31	-0.233	0.3039	-0.7665	0.4434	0.9997	Lypla1
ENSMUSG00000033813	173.4	-0.1974	0.2221	-0.889	0.374	0.9997	Tcea1
ENSMUSG00000002459	17.16	-0.1416	0.5517	-0.2567	0.7974	0.9997	Rgs20
ENSMUSG00000033793	106.2	0.09808	0.2585	0.3795	0.7043	0.9997	Atp6v1h
ENSMUSG00000025905	0.3678	-1.001	3.096	-0.3233	0.7464	0.9997	Oprk1
ENSMUSG00000025907	225.7	0.1073	0.2283	0.4701	0.6383	0.9997	Rb1cc1
ENSMUSG00000090031	17.46	-0.2512	0.5227	-0.4807	0.6308	0.9997	4732440D04Rik
ENSMUSG00000033740	1.404	-0.06688	1.943	-0.03442	0.9725	0.9997	St18
ENSMUSG00000051285	630.2	0.04335	0.1884	0.2301	0.818	0.9997	Pcmtd1
ENSMUSG00000097797	0.4665	0.8957	3.06	0.2927	0.7697	0.9997	Gm26901
ENSMUSG00000025909	7.253	0.4352	0.7993	0.5445	0.5861	0.9997	Sntg1
ENSMUSG00000061024	66.73	-0.1374	0.3249	-0.4228	0.6724	0.9997	Rrs1
ENSMUSG00000025911	2.331	1.421	1.337	1.063	0.2878	0.9997	Adhfe1
ENSMUSG00000079671	1.319	0.04214	1.774	0.02375	0.9811	0.9997	2610203C22Rik
ENSMUSG00000067879	79.39	-0.06062	0.3572	-0.1697	0.8652	0.9997	Vxn
ENSMUSG00000025912	6.927	0.8446	0.8243	1.025	0.3055	0.9997	Mybl1
ENSMUSG00000045210	69.21	-0.1551	0.3007	-0.516	0.6058	0.9997	Vcpip1
ENSMUSG00000097893	0.3803	1.104	3.059	0.361	0.7181	0.9997	1700034P13Rik
ENSMUSG00000025915	51.91	0.1254	0.3391	0.3697	0.7116	0.9997	Sgk3
ENSMUSG00000046101	1.298	-1.024	1.984	-0.5159	0.6059	0.9997	Mcmdc2
ENSMUSG00000098234	47.23	0.09227	0.3803	0.2426	0.8083	0.9997	Snhg6
ENSMUSG00000099032	0.1206	-1.514	4.022	-0.3766	0.7065	0.9997	Tcf24
ENSMUSG00000025916	0.9697	-0.08384	2.545	-0.03294	0.9737	0.9997	Ppp1r42
ENSMUSG00000025917	137.2	-0.2664	0.2439	-1.092	0.2747	0.9997	Cops5
ENSMUSG00000056763	97.35	-0.1525	0.2652	-0.5751	0.5652	0.9997	Cspp1
ENSMUSG00000067851	132.5	0.01934	0.2486	0.0778	0.938	0.9997	Arfgef1
ENSMUSG00000042501	0.1402	0.946	4.061	0.233	0.8158	0.9997	Cpa6
ENSMUSG00000048960	330.9	0.1952	0.1916	1.019	0.3082	0.9997	Prex2
ENSMUSG00000057715	22.3	0.01491	0.5361	0.0278	0.9778	0.9997	A830018L16Rik
ENSMUSG00000016918	0.454	-0.7528	2.869	-0.2624	0.793	0.9997	Sulf1
ENSMUSG00000025938	1.231	-3.479	2.111	-1.648	0.09931	0.9997	Slco5a1
ENSMUSG00000005886	54.7	-0.1282	0.3572	-0.3591	0.7196	0.9997	Ncoa2
ENSMUSG00000025935	135.7	-0.03466	0.2395	-0.1447	0.885	0.9997	Tram1
ENSMUSG00000025937	26.54	-0.1223	0.4538	-0.2695	0.7876	0.9997	Lactb2
ENSMUSG00000025932	1.333	-0.1419	1.687	-0.08413	0.933	0.9997	Eya1
ENSMUSG00000054493	0.4506	0.02532	3.088	0.0082	0.9935	0.9997	Gm9947
ENSMUSG00000025930	2.131	1.047	1.417	0.7388	0.46	0.9997	Msc
ENSMUSG00000092083	10.14	0.4144	0.7129	0.5813	0.5611	0.9997	Kcnb2
ENSMUSG00000025925	97.7	-0.01343	0.2562	-0.05242	0.9582	0.9997	Terf1
ENSMUSG00000032719	13.18	-0.5387	0.6256	-0.8611	0.3892	0.9997	Sbspon
ENSMUSG00000067795	0.08989	0.7487	4.067	0.1841	0.8539	0.9997	4930444P10Rik
ENSMUSG00000043716	2606	0.1505	0.1524	0.9876	0.3233	0.9997	Rpl7
ENSMUSG00000025921	18.19	0.2461	0.5242	0.4694	0.6388	0.9997	Rdh10
ENSMUSG00000025920	59.22	-0.1235	0.3195	-0.3865	0.6991	0.9997	Stau2
ENSMUSG00000025939	94.5	0.3225	0.2811	1.147	0.2513	0.9997	Ube2w
ENSMUSG00000079658	410.3	0.09876	0.1875	0.5268	0.5984	0.9997	Eloc
ENSMUSG00000097744	0.1402	0.946	4.061	0.233	0.8158	0.9997	D030040B21Rik
ENSMUSG00000025940	107.4	0.1989	0.2684	0.7411	0.4586	0.9997	Tmem70
ENSMUSG00000025779	30.74	0.5269	0.4768	1.105	0.2691	0.9997	Ly96
ENSMUSG00000042686	6.834	0.0726	0.8098	0.08965	0.9286	0.9997	Jph1
ENSMUSG00000025777	30.26	-0.1244	0.4304	-0.289	0.7726	0.9997	Gdap1
ENSMUSG00000099899	0.06032	-0.9628	4.049	-0.2378	0.8121	0.9997	Gm28784
ENSMUSG00000100053	0.535	-1.585	2.688	-0.5895	0.5555	0.9997	Gm28154
ENSMUSG00000085125	9.047	-0.2814	0.6994	-0.4024	0.6874	0.9997	Gm16070
ENSMUSG00000025776	63.22	-0.03974	0.3076	-0.1292	0.8972	0.9997	Crispld1
ENSMUSG00000109887	0.6178	-0.051	2.62	-0.01947	0.9845	0.9997	Gm28756
ENSMUSG00000067773	0.06032	-0.9628	4.049	-0.2378	0.8121	0.9997	Defb41
ENSMUSG00000042596	0.06032	-0.9628	4.049	-0.2378	0.8121	0.9997	Tfap2d
ENSMUSG00000025927	1.632	-0.8725	1.724	-0.506	0.6129	0.9997	Tfap2b
ENSMUSG00000041859	24.14	0.008938	0.4505	0.01984	0.9842	0.9997	Mcm3
ENSMUSG00000097934	1.005	2.006	2.172	0.9238	0.3556	0.9997	6720483E21Rik
ENSMUSG00000025931	20.35	0.3619	0.4849	0.7464	0.4554	0.9997	Paqr8
ENSMUSG00000041809	1.28	-0.3072	1.867	-0.1646	0.8693	0.9997	Efhc1
ENSMUSG00000041779	28.13	0.4036	0.4449	0.9072	0.3643	0.9997	Tram2
ENSMUSG00000025933	51.59	0.4558	0.3528	1.292	0.1964	0.9997	Tmem14a
ENSMUSG00000025934	0.7751	-0.7174	2.169	-0.3308	0.7408	0.9997	Gsta3
ENSMUSG00000099343	0.08989	0.7487	4.067	0.1841	0.8539	0.9997	Gm28836
ENSMUSG00000085079	0.1402	0.946	4.061	0.233	0.8158	0.9997	Khdc1b
ENSMUSG00000028033	16.48	-0.1554	0.5682	-0.2736	0.7844	0.9997	Kcnq5
ENSMUSG00000041670	43.4	-0.4882	0.4159	-1.174	0.2405	0.9997	Rims1
ENSMUSG00000101227	0.08989	0.7487	4.067	0.1841	0.8539	0.9997	Gm29506
ENSMUSG00000097970	0.6548	1.717	2.564	0.6699	0.5029	0.9997	Gm27028
ENSMUSG00000100775	24.18	-0.0241	0.4855	-0.04964	0.9604	0.9997	Gm29107
ENSMUSG00000026158	100.7	-0.1272	0.2745	-0.4633	0.6432	0.9997	Ogfrl1
ENSMUSG00000026156	6.724	-0.52	0.8455	-0.615	0.5385	0.9997	B3gat2
ENSMUSG00000026155	443.9	-0.003249	0.1985	-0.01637	0.9869	0.9997	Smap1
ENSMUSG00000026154	178.4	-0.008591	0.2169	-0.0396	0.9684	0.9997	Sdhaf4
ENSMUSG00000026153	30.66	0.284	0.4197	0.6766	0.4987	0.9997	Fam135a
ENSMUSG00000026147	0.06032	-0.9628	4.049	-0.2378	0.8121	0.9997	Col9a1
ENSMUSG00000026141	1.437	-0.7288	1.868	-0.3901	0.6965	0.9997	Col19a1
ENSMUSG00000073725	277.2	-0.02298	0.1925	-0.1194	0.905	0.9997	Lmbrd1
ENSMUSG00000033569	13.26	-0.3175	0.6403	-0.4958	0.62	0.9997	Adgrb3
ENSMUSG00000048874	219	-0.1732	0.2119	-0.8169	0.414	0.9997	Phf3
ENSMUSG00000026064	1.39	0.08147	1.651	0.04936	0.9606	0.9997	Ptp4a1
ENSMUSG00000117310	1.464	1.469	1.92	0.7651	0.4442	0.9997	Ptp4a1
ENSMUSG00000026058	5.527	0.1103	0.9213	0.1198	0.9047	0.9997	Khdrbs2
ENSMUSG00000026134	10.04	0.1532	0.6656	0.2301	0.818	0.9997	Prim2
ENSMUSG00000004768	29.32	0.6499	0.4477	1.452	0.1466	0.9997	Rab23
ENSMUSG00000042215	50.69	-0.3886	0.3848	-1.01	0.3125	0.9997	Bag2
ENSMUSG00000042197	72	-0.1103	0.3039	-0.3629	0.7167	0.9997	Zfp451
ENSMUSG00000042182	48.72	0.1277	0.3377	0.3782	0.7053	0.9997	Bend6
ENSMUSG00000026131	251.7	0.08767	0.221	0.3967	0.6916	0.9997	Dst
ENSMUSG00000096992	0.6582	-0.09722	2.323	-0.04186	0.9666	0.9997	Gm26788
ENSMUSG00000102336	1.372	-0.01362	1.766	-0.007708	0.9939	0.9997	Gm37233
ENSMUSG00000042111	94.77	-0.1755	0.2714	-0.6466	0.5179	0.9997	Ccdc115
ENSMUSG00000026127	103.2	0.2089	0.261	0.8003	0.4235	0.9997	Imp4
ENSMUSG00000026126	30.45	-0.2451	0.4277	-0.5732	0.5665	0.9997	Ptpn18
ENSMUSG00000100280	0.575	0.6461	2.679	0.2412	0.8094	0.9997	Gm28417
ENSMUSG00000045174	5.35	-0.5137	0.9057	-0.5673	0.5705	0.9997	Amer3
ENSMUSG00000037509	32.42	-0.3373	0.4356	-0.7743	0.4388	0.9997	Arhgef4
ENSMUSG00000104002	1.682	-1.755	1.733	-1.013	0.3111	0.9997	Gm38336
ENSMUSG00000037503	130.3	0.1346	0.2655	0.507	0.6121	0.9997	Fam168b
ENSMUSG00000026123	80.85	-0.273	0.2978	-0.9169	0.3592	0.9997	Plekhb2
ENSMUSG00000102531	1.354	-1.454	1.858	-0.7824	0.434	0.9997	1110002O04Rik
ENSMUSG00000045216	18.95	0.1868	0.5183	0.3604	0.7186	0.9997	Hs6st1
ENSMUSG00000102202	0.1069	-1.365	4.028	-0.3388	0.7348	0.9997	Gm33280
ENSMUSG00000037470	58.48	0.2736	0.3117	0.8778	0.38	0.9997	Uggt1
ENSMUSG00000047180	3.774	-1.321	1.359	-0.9719	0.3311	0.9997	Neurl3
ENSMUSG00000037447	69.02	0.6133	0.3215	1.908	0.05645	0.9997	Arid5a
ENSMUSG00000102762	5.114	0.8021	1.102	0.728	0.4666	0.9997	4930403P22Rik
ENSMUSG00000010453	88.45	-0.04372	0.2644	-0.1654	0.8687	0.9997	Kansl3
ENSMUSG00000001143	42.16	-0.05154	0.3659	-0.1409	0.888	0.9997	Lman2l
ENSMUSG00000037408	6.47	0.2798	0.8299	0.3371	0.736	0.9997	Cnnm4
ENSMUSG00000001138	40.57	-0.2222	0.3691	-0.602	0.5471	0.9997	Cnnm3
ENSMUSG00000067653	7.791	-0.1673	0.7776	-0.2152	0.8296	0.9997	Ankrd23
ENSMUSG00000079610	34.08	0.1182	0.3845	0.3074	0.7585	0.9997	Ankrd39
ENSMUSG00000026121	55.99	-0.06198	0.3404	-0.1821	0.8555	0.9997	Sema4c
ENSMUSG00000087589	20.76	0.04615	0.4985	0.09257	0.9262	0.9997	D430040D24Rik
ENSMUSG00000046337	2.742	-0.09427	1.388	-0.06793	0.9458	0.9997	Fam178b
ENSMUSG00000061518	1126	0.01091	0.1876	0.05815	0.9536	0.9997	Cox5b
ENSMUSG00000037351	164.8	-0.1184	0.2273	-0.5207	0.6026	0.9997	Actr1b
ENSMUSG00000102416	0.6582	-0.09722	2.323	-0.04186	0.9666	0.9997	4933424G06Rik
ENSMUSG00000026117	44.74	-0.7754	0.3554	-2.182	0.02913	0.9997	Zap70
ENSMUSG00000026116	91.96	0.05173	0.2673	0.1935	0.8466	0.9997	Tmem131
ENSMUSG00000102930	7.924	0.6832	0.7693	0.8882	0.3745	0.9997	Gm38115
ENSMUSG00000050122	0.2471	-0.2695	3.932	-0.06854	0.9454	0.9997	Vwa3b
ENSMUSG00000103603	0.08989	0.7487	4.067	0.1841	0.8539	0.9997	Gm37020
ENSMUSG00000026113	67.26	0.3586	0.2968	1.208	0.227	0.9997	Inpp4a
ENSMUSG00000026112	40.97	-0.05198	0.3557	-0.1461	0.8838	0.9997	Coa5
ENSMUSG00000026111	295.6	0.419	0.2539	1.651	0.09883	0.9997	Unc50
ENSMUSG00000026110	26.62	-0.1042	0.4312	-0.2417	0.809	0.9997	Mgat4a
ENSMUSG00000060771	18.77	0.4096	0.541	0.7571	0.449	0.9997	Tsga10
ENSMUSG00000097268	1.047	-1.745	2.195	-0.7948	0.4267	0.9997	Gm26805
ENSMUSG00000037216	6.649	-0.2923	0.8078	-0.3618	0.7175	0.9997	Lipt1
ENSMUSG00000026088	90.74	-0.09487	0.2792	-0.3398	0.734	0.9997	Mitd1
ENSMUSG00000026087	270.6	0.0947	0.1993	0.4751	0.6347	0.9997	Mrpl30
ENSMUSG00000058407	189.1	0.01138	0.2499	0.04554	0.9637	0.9997	Txndc9
ENSMUSG00000026083	298.9	-0.2758	0.2013	-1.37	0.1707	0.9997	Eif5b
ENSMUSG00000026082	46.59	0.4818	0.3521	1.368	0.1712	0.9997	Rev1
ENSMUSG00000037138	6.02	-0.649	0.8936	-0.7262	0.4677	0.9997	Aff3
ENSMUSG00000048814	24.37	-0.3002	0.4914	-0.6109	0.5412	0.9997	Lonrf2
ENSMUSG00000026080	10.38	-0.03608	0.6736	-0.05357	0.9573	0.9997	Chst10
ENSMUSG00000026078	311.7	0.1333	0.1943	0.6863	0.4925	0.9997	Pdcl3
ENSMUSG00000026077	5.618	-1.226	0.9274	-1.322	0.1863	0.9997	Npas2
ENSMUSG00000073702	781.7	-0.1066	0.1693	-0.6294	0.5291	0.9997	Rpl31
ENSMUSG00000003134	21.91	0.6178	0.5002	1.235	0.2168	0.9997	Tbc1d8
ENSMUSG00000003135	65.27	0.05678	0.2976	0.1908	0.8487	0.9997	Cnot11
ENSMUSG00000085894	2.239	1.012	1.534	0.6601	0.5092	0.9997	Gm15832
ENSMUSG00000048234	27.55	0.07722	0.4988	0.1548	0.877	0.9997	Rnf149
ENSMUSG00000050967	22.9	0.04462	0.5133	0.08692	0.9307	0.9997	Creg2
ENSMUSG00000097083	0.9386	0.652	2.047	0.3185	0.7501	0.9997	D930019O06Rik
ENSMUSG00000057173	0.06032	-0.9628	4.049	-0.2378	0.8121	0.9997	Rfx8
ENSMUSG00000026074	221.9	-0.1708	0.2179	-0.784	0.433	0.9997	Map4k4
ENSMUSG00000026073	1.278	-2.234	2.014	-1.109	0.2673	0.9997	Il1r2
ENSMUSG00000097899	0.2471	-0.2695	3.932	-0.06854	0.9454	0.9997	Gm16894
ENSMUSG00000026072	40.65	0.06262	0.4076	0.1536	0.8779	0.9997	Il1r1
ENSMUSG00000070942	0.2301	1.535	4.032	0.3807	0.7034	0.9997	Il1rl2
ENSMUSG00000026068	0.1673	-1.781	4.011	-0.4439	0.6571	0.9997	Il18rap
ENSMUSG00000026065	1	-1.606	2.322	-0.6916	0.4892	0.9997	Slc9a4
ENSMUSG00000026062	17.07	0.2623	0.549	0.4778	0.6328	0.9997	Slc9a2
ENSMUSG00000041945	5.274	-0.8038	0.9157	-0.8778	0.3801	0.9997	Mfsd9
ENSMUSG00000079588	0.08989	0.7487	4.067	0.1841	0.8539	0.9997	Tmem182
ENSMUSG00000101299	0.7073	1.588	2.407	0.6598	0.5094	0.9997	Gm28175
ENSMUSG00000100180	0.08989	0.7487	4.067	0.1841	0.8539	0.9997	Gm28140
ENSMUSG00000060424	93.8	0.266	0.3057	0.87	0.3843	0.9997	Pantr1
ENSMUSG00000093436	2.137	-0.08414	1.369	-0.06146	0.951	0.9997	Gm20646
ENSMUSG00000045515	27.1	0.3243	0.4237	0.7653	0.4441	0.9997	Pou3f3
ENSMUSG00000097063	2.35	-0.496	1.37	-0.3619	0.7174	0.9997	Pantr2
ENSMUSG00000099784	0.8812	1.873	2.114	0.8861	0.3755	0.9997	Dalir
ENSMUSG00000060679	79.95	-0.1325	0.2737	-0.4842	0.6282	0.9997	Mrps9
ENSMUSG00000041907	1.917	-1.724	1.589	-1.085	0.2781	0.9997	Gpr45
ENSMUSG00000070939	60.56	0.04291	0.3055	0.1404	0.8883	0.9997	Tgfbrap1
ENSMUSG00000041878	3.851	-0.3959	1.199	-0.3302	0.7413	0.9997	8430432A02Rik
ENSMUSG00000010290	22.67	-0.2821	0.4524	-0.6237	0.5328	0.9997	AI597479
ENSMUSG00000008136	38.21	0.06842	0.4678	0.1463	0.8837	0.9997	Fhl2
ENSMUSG00000066877	29.17	-0.05255	0.4413	-0.1191	0.9052	0.9997	Nck2
ENSMUSG00000026051	0.1502	-0.06588	4.039	-0.01631	0.987	0.9997	Ecrg4
ENSMUSG00000100764	0.1502	-0.06588	4.039	-0.01631	0.987	0.9997	Gm29155
ENSMUSG00000100480	0.2471	-0.2695	3.932	-0.06854	0.9454	0.9997	Gm29156
ENSMUSG00000057363	39.42	-0.03169	0.3718	-0.08523	0.9321	0.9997	Uxs1
ENSMUSG00000041763	91.77	0.03587	0.2586	0.1387	0.8897	0.9997	Tpp2
ENSMUSG00000047343	0.2401	0.4963	3.986	0.1245	0.9009	0.9997	Mettl21c
ENSMUSG00000091844	3.906	-1.013	1.162	-0.8718	0.3833	0.9997	Gm8251
ENSMUSG00000026049	32.64	0.2694	0.3994	0.6747	0.4999	0.9997	Tex30
ENSMUSG00000026047	28.73	0.2742	0.485	0.5655	0.5718	0.9997	Poglut2
ENSMUSG00000041684	18.49	-0.03668	0.5061	-0.07248	0.9422	0.9997	Bivm
ENSMUSG00000026048	58.7	-0.1001	0.3078	-0.3253	0.745	0.9997	Ercc5
ENSMUSG00000046828	0.1402	0.946	4.061	0.233	0.8158	0.9997	Mettl21e
ENSMUSG00000056870	59.24	0.009187	0.3581	0.02566	0.9795	0.9997	Gulp1
ENSMUSG00000026043	0.7777	0.7165	2.148	0.3335	0.7387	0.9997	Col3a1
ENSMUSG00000026042	2.65	-0.3628	1.278	-0.284	0.7764	0.9997	Col5a2
ENSMUSG00000025995	46.52	0.09691	0.3376	0.287	0.7741	0.9997	Wdr75
ENSMUSG00000098549	1.786	1.731	1.503	1.151	0.2496	0.9997	Gm5269
ENSMUSG00000025993	544.2	-0.04745	0.2141	-0.2216	0.8246	0.9997	Slc40a1
ENSMUSG00000041144	0.491	0.7007	2.776	0.2524	0.8007	0.9997	Dnah7b
ENSMUSG00000101337	0.3075	-0.6894	3.325	-0.2073	0.8358	0.9997	Dnah7c
ENSMUSG00000025986	1218	0.1097	0.2121	0.5172	0.605	0.9997	Slc39a10
ENSMUSG00000100213	5.71	-0.05214	0.8827	-0.05908	0.9529	0.9997	Gm28151
ENSMUSG00000026109	11.52	-0.0536	0.6263	-0.08558	0.9318	0.9997	Tmeff2
ENSMUSG00000099924	1.421	-0.9985	1.877	-0.5318	0.5948	0.9997	Gm28320
ENSMUSG00000099625	0.1402	0.946	4.061	0.233	0.8158	0.9997	Gm29325
ENSMUSG00000045954	815	0.09295	0.2369	0.3923	0.6948	0.9997	Cavin2
ENSMUSG00000101702	0.3141	0.9447	3.971	0.2379	0.812	0.9997	1700072G22Rik
ENSMUSG00000026107	27.98	0.8924	0.4874	1.831	0.06713	0.9997	Nabp1
ENSMUSG00000018417	205.7	-0.1528	0.2386	-0.6405	0.5218	0.9997	Myo1b
ENSMUSG00000101724	1.544	-0.9828	1.797	-0.5469	0.5845	0.9997	Gm29453
ENSMUSG00000100313	2.611	-0.2797	1.318	-0.2122	0.8319	0.9997	Gm28323
ENSMUSG00000062939	1.233	2.624	2	1.312	0.1896	0.9997	Stat4
ENSMUSG00000109599	1.486	-0.6867	1.687	-0.4071	0.684	0.9997	Gm31812
ENSMUSG00000026104	151.6	0.1339	0.2363	0.5668	0.5708	0.9997	Stat1
ENSMUSG00000026103	223.8	-0.03414	0.2299	-0.1485	0.8819	0.9997	Gls
ENSMUSG00000002881	104.8	0.09837	0.2638	0.3729	0.7092	0.9997	Nab1
ENSMUSG00000043015	10.09	-0.3354	0.6644	-0.5049	0.6136	0.9997	Nemp2
ENSMUSG00000041439	49.06	0.05604	0.3546	0.158	0.8744	0.9997	Mfsd6
ENSMUSG00000100302	0.2742	-2.251	3.753	-0.5999	0.5486	0.9997	Gm29670
ENSMUSG00000026102	162.1	-0.00817	0.2687	-0.03041	0.9757	0.9997	Inpp1
ENSMUSG00000041426	39.49	-0.1956	0.3682	-0.5312	0.5953	0.9997	Hibch
ENSMUSG00000043629	3.612	-0.5557	1.1	-0.5052	0.6134	0.9997	1700019D03Rik
ENSMUSG00000060715	0.1069	-1.365	4.028	-0.3388	0.7348	0.9997	1700019A02Rik
ENSMUSG00000026098	6.539	-0.08125	0.8324	-0.09761	0.9222	0.9997	Pms1
ENSMUSG00000026097	32.69	0.0553	0.3854	0.1435	0.8859	0.9997	Ormdl1
ENSMUSG00000026096	35.48	0.1514	0.4102	0.3691	0.7121	0.9997	Osgepl1
ENSMUSG00000026095	48.55	-0.2513	0.3402	-0.7386	0.4601	0.9997	Asnsd1
ENSMUSG00000096141	2.36	1.248	1.405	0.8878	0.3746	0.9997	Dnah7a
ENSMUSG00000026094	56.13	0.01575	0.3787	0.04157	0.9668	0.9997	Stk17b
ENSMUSG00000042807	15.71	-0.04891	0.6324	-0.07735	0.9383	0.9997	Hecw2
ENSMUSG00000025983	0.08989	0.7487	4.067	0.1841	0.8539	0.9997	Ccdc150
ENSMUSG00000041303	41.41	-0.05158	0.357	-0.1445	0.8851	0.9997	Gtf3c3
ENSMUSG00000073678	10.82	-0.2374	0.6427	-0.3694	0.7118	0.9997	Pgap1
ENSMUSG00000052331	52.22	-0.1445	0.3363	-0.4295	0.6675	0.9997	Ankrd44
ENSMUSG00000101674	0.404	1.803	3.285	0.5489	0.5831	0.9997	4930444A19Rik
ENSMUSG00000025982	579.9	0.03837	0.1924	0.1995	0.8419	0.9997	Sf3b1
ENSMUSG00000025981	144.3	0.7476	0.2796	2.674	0.007499	0.9997	Coq10b
ENSMUSG00000025980	254.5	-0.01794	0.2	-0.08968	0.9285	0.9997	Hspd1
ENSMUSG00000073676	324.6	0.04134	0.1887	0.2191	0.8266	0.9997	Hspe1
ENSMUSG00000025979	275.7	-0.04141	0.2019	-0.2051	0.8375	0.9997	Mob4
ENSMUSG00000025978	24.94	-0.1079	0.4771	-0.2261	0.8211	0.9997	Rftn2
ENSMUSG00000097649	3.097	1.1	1.272	0.8646	0.3873	0.9997	Gm10561
ENSMUSG00000046994	13.08	0.1374	0.6345	0.2165	0.8286	0.9997	Mars2
ENSMUSG00000038349	15.53	0.2247	0.534	0.4208	0.6739	0.9997	Plcl1
ENSMUSG00000099950	0.08989	0.7487	4.067	0.1841	0.8539	0.9997	9130227L01Rik
ENSMUSG00000038331	20.62	-0.2061	0.5019	-0.4107	0.6813	0.9997	Satb2
ENSMUSG00000087022	25.81	0.007451	0.4911	0.01517	0.9879	0.9997	9130024F11Rik
ENSMUSG00000097519	0.1402	0.946	4.061	0.233	0.8158	0.9997	4930558J18Rik
ENSMUSG00000038323	14.62	0.2814	0.5528	0.5091	0.6107	0.9997	1700066M21Rik
ENSMUSG00000048495	40.08	0.09395	0.3729	0.2519	0.8011	0.9997	Tyw5
ENSMUSG00000025971	55.37	0.01092	0.334	0.03269	0.9739	0.9997	Maip1
ENSMUSG00000038305	11.8	-0.1438	0.6293	-0.2285	0.8192	0.9997	Spats2l
ENSMUSG00000054770	27.84	-0.02873	0.4176	-0.06879	0.9452	0.9997	Kctd18
ENSMUSG00000026039	5.083	-0.9679	1.129	-0.8574	0.3912	0.9997	Sgo2a
ENSMUSG00000063558	14.31	-0.3928	0.5803	-0.677	0.4984	0.9997	Aox1
ENSMUSG00000064294	0.2609	-0.4226	3.848	-0.1098	0.9125	0.9997	Aox3
ENSMUSG00000038242	0.2879	-2.315	3.665	-0.6316	0.5276	0.9997	Aox4
ENSMUSG00000051223	326.6	0.1119	0.2415	0.4634	0.6431	0.9997	Bzw1
ENSMUSG00000026034	536.9	0.4313	0.2599	1.66	0.09695	0.9997	Clk1
ENSMUSG00000026035	58.76	0.3236	0.322	1.005	0.315	0.9997	Ppil3
ENSMUSG00000026036	25.26	-0.08712	0.4428	-0.1968	0.844	0.9997	Nif3l1
ENSMUSG00000026037	43.07	0.2898	0.38	0.7627	0.4457	0.9997	Orc2
ENSMUSG00000085054	0.347	-0.2885	3.17	-0.091	0.9275	0.9997	Gm15834
ENSMUSG00000038174	105.9	-0.1553	0.2722	-0.5704	0.5684	0.9997	Fam126b
ENSMUSG00000026032	590.1	0.01782	0.1798	0.09909	0.9211	0.9997	Ndufb3
ENSMUSG00000026031	162	0.01981	0.2313	0.08564	0.9317	0.9997	Cflar
ENSMUSG00000026029	113.5	0.0003646	0.2819	0.001293	0.999	0.9997	Casp8
ENSMUSG00000026028	99.58	0.04494	0.2711	0.1658	0.8683	0.9997	Trak2
ENSMUSG00000026027	23.43	-0.1088	0.4732	-0.2299	0.8182	0.9997	Stradb
ENSMUSG00000038079	71.56	-0.1174	0.2954	-0.3973	0.6911	0.9997	Tmem237
ENSMUSG00000097573	3.445	0.05968	1.091	0.05471	0.9564	0.9997	G730003C15Rik
ENSMUSG00000079550	0.08989	0.7487	4.067	0.1841	0.8539	0.9997	Mpp4
ENSMUSG00000026024	10.84	-0.02965	0.6541	-0.04533	0.9638	0.9997	Als2
ENSMUSG00000026023	0.4643	0.9634	2.9	0.3322	0.7397	0.9997	Cdk15
ENSMUSG00000041075	0.9719	1.351	2.17	0.6225	0.5336	0.9997	Fzd7
ENSMUSG00000047361	1.347	-1.074	1.918	-0.5597	0.5757	0.9997	Gm973
ENSMUSG00000026021	513.6	0.2029	0.1805	1.124	0.2609	0.9997	Sumo1
ENSMUSG00000026020	65.56	-0.1838	0.3162	-0.5812	0.5611	0.9997	Nop58
ENSMUSG00000067336	677.8	-0.01054	0.2091	-0.05043	0.9598	0.9997	Bmpr2
ENSMUSG00000041040	148.3	0.2969	0.2854	1.04	0.2981	0.9997	Fam117b
ENSMUSG00000026018	18.09	0.3684	0.5345	0.6892	0.4907	0.9997	Ica1l
ENSMUSG00000026019	45.64	0.1831	0.3506	0.5221	0.6016	0.9997	Wdr12
ENSMUSG00000026017	14.44	-0.1138	0.5641	-0.2017	0.8401	0.9997	Carf
ENSMUSG00000073664	315.8	0.2896	0.2261	1.281	0.2003	0.9997	Nbeal1
ENSMUSG00000049439	62.2	0.03903	0.3011	0.1296	0.8969	0.9997	Cyp20a1
ENSMUSG00000026782	85.98	0.06733	0.3087	0.2181	0.8274	0.9997	Abi2
ENSMUSG00000026014	79.7	-0.05601	0.3197	-0.1752	0.8609	0.9997	Raph1
ENSMUSG00000086009	0.06032	-0.9628	4.049	-0.2378	0.8121	0.9997	4930587A21Rik
ENSMUSG00000052062	40.75	-0.149	0.3787	-0.3935	0.694	0.9997	Pard3b
ENSMUSG00000100750	0.1402	0.946	4.061	0.233	0.8158	0.9997	Gm29084
ENSMUSG00000025969	54.97	-0.1244	0.3605	-0.345	0.7301	0.9997	Nrp2
ENSMUSG00000100811	0.1069	-1.365	4.028	-0.3388	0.7348	0.9997	Gm29083
ENSMUSG00000040865	98.26	-0.2851	0.2763	-1.032	0.3022	0.9997	Ino80d
ENSMUSG00000084799	3.721	0.09999	1.11	0.09007	0.9282	0.9997	Ino80dos
ENSMUSG00000101599	14.3	0.06231	0.615	0.1013	0.9193	0.9997	Gm20342
ENSMUSG00000025968	106	0.01479	0.2536	0.05832	0.9535	0.9997	Ndufs1
ENSMUSG00000025967	1138	0.03457	0.1617	0.2138	0.8307	0.9997	Eef1b2
ENSMUSG00000046856	1.32	0.2211	1.828	0.1209	0.9038	0.9997	Gpr1
ENSMUSG00000027520	8.307	-1.407	0.7622	-1.846	0.06484	0.9997	Zdbf2
ENSMUSG00000025964	14.29	0.02222	0.6015	0.03693	0.9705	0.9997	Adam23
ENSMUSG00000115378	0.08989	0.7487	4.067	0.1841	0.8539	0.9997	Gm39653
ENSMUSG00000025962	17.74	0.5562	0.5272	1.055	0.2914	0.9997	Fastkd2
ENSMUSG00000025961	0.2609	-0.4226	3.848	-0.1098	0.9125	0.9997	4933402D24Rik
ENSMUSG00000044689	0.06032	-0.9628	4.049	-0.2378	0.8121	0.9997	Gm13749
ENSMUSG00000025959	588.5	-0.03451	0.1826	-0.189	0.8501	0.9997	Klf7
ENSMUSG00000025958	120.4	0.09926	0.2618	0.3792	0.7045	0.9997	Creb1
ENSMUSG00000025956	11.94	0.1645	0.61	0.2696	0.7875	0.9997	Mettl21a
ENSMUSG00000087213	5.908	0.1055	1.091	0.09672	0.9229	0.9997	2810408I11Rik
ENSMUSG00000070871	34.3	0.2466	0.3931	0.6274	0.5304	0.9997	Ccnyl1
ENSMUSG00000045005	7.472	0.7689	0.812	0.9469	0.3437	0.9997	Fzd5
ENSMUSG00000051344	18.99	-0.2747	0.5051	-0.5438	0.5866	0.9997	Plekhm3
ENSMUSG00000025955	0.2005	0.1314	4.033	0.03258	0.974	0.9997	Akr1cl
ENSMUSG00000044816	1.917	0.8843	1.521	0.5813	0.561	0.9997	D630023F18Rik
ENSMUSG00000025950	51.74	0.1159	0.3307	0.3506	0.7259	0.9997	Idh1
ENSMUSG00000025949	52.44	0.1295	0.3197	0.4051	0.6854	0.9997	Pikfyve
ENSMUSG00000025946	0.1402	0.946	4.061	0.233	0.8158	0.9997	Pth2r
ENSMUSG00000015222	120	-0.1241	0.2723	-0.4557	0.6486	0.9997	Map2
ENSMUSG00000055567	38.58	-0.3521	0.3986	-0.8833	0.3771	0.9997	Unc80
ENSMUSG00000026005	46.72	-0.08831	0.3457	-0.2554	0.7984	0.9997	Rpe
ENSMUSG00000026004	56.91	0.3352	0.3237	1.036	0.3004	0.9997	Kansl1l
ENSMUSG00000026003	336.6	-0.0968	0.187	-0.5177	0.6047	0.9997	Acadl
ENSMUSG00000061816	0.3703	2.058	3.352	0.6138	0.5393	0.9997	Myl1
ENSMUSG00000026000	88.28	0.003757	0.2769	0.01357	0.9892	0.9997	Lancl1
ENSMUSG00000062209	7.324	-0.164	0.805	-0.2038	0.8385	0.9997	Erbb4
ENSMUSG00000025997	8.876	-0.1387	0.7578	-0.183	0.8548	0.9997	Ikzf2
ENSMUSG00000099954	0.3811	-2.587	3.305	-0.7826	0.4338	0.9997	Gm28112
ENSMUSG00000053153	0.1402	0.946	4.061	0.233	0.8158	0.9997	Spag16
ENSMUSG00000045648	1.352	1.551	1.885	0.8228	0.4106	0.9997	Vwc2l
ENSMUSG00000026196	0.5746	-1.144	2.604	-0.4395	0.6603	0.9997	Bard1
ENSMUSG00000026192	15.59	-0.1312	0.5511	-0.238	0.8119	0.9997	Atic
ENSMUSG00000026193	1325	-0.01159	0.1763	-0.06577	0.9476	0.9997	Fn1
ENSMUSG00000073652	3.325	-0.09442	1.109	-0.08517	0.9321	0.9997	Apol7d
ENSMUSG00000101848	0.08989	0.7487	4.067	0.1841	0.8539	0.9997	4933417E11Rik
ENSMUSG00000102123	0.1402	0.946	4.061	0.233	0.8158	0.9997	Gm4319
ENSMUSG00000039395	0.7843	2.067	2.229	0.9269	0.354	0.9997	Mreg
ENSMUSG00000026189	8.059	0.5284	0.7459	0.7085	0.4786	0.9997	Pecr
ENSMUSG00000026188	2.451	-2.923	1.529	-1.911	0.05595	0.9997	Tmem169
ENSMUSG00000026187	8.245	-0.4798	0.7629	-0.6289	0.5294	0.9997	Xrcc5
ENSMUSG00000039372	3.337	0.289	1.165	0.2481	0.8041	0.9997	March4
ENSMUSG00000039354	22.73	-0.3482	0.4713	-0.7389	0.46	0.9997	Smarcal1
ENSMUSG00000110712	0.1502	-0.06588	4.039	-0.01631	0.987	0.9997	Gm39662
ENSMUSG00000046330	4357	-0.1396	0.208	-0.671	0.5022	0.9997	Rpl37a
ENSMUSG00000039323	33.61	-0.08638	0.469	-0.1842	0.8539	0.9997	Igfbp2
ENSMUSG00000026185	18.14	0.3849	0.505	0.7622	0.446	0.9997	Igfbp5
ENSMUSG00000100301	0.1502	-0.06588	4.039	-0.01631	0.987	0.9997	6030407O03Rik
ENSMUSG00000055322	531.8	-0.03767	0.1786	-0.211	0.8329	0.9997	Tns1
ENSMUSG00000026180	0.6827	-3.26	2.617	-1.246	0.2129	0.9997	Cxcr2
ENSMUSG00000006304	936.6	-0.2746	0.1814	-1.513	0.1302	0.9997	Arpc2
ENSMUSG00000006299	334	0.09553	0.1897	0.5037	0.6145	0.9997	Aamp
ENSMUSG00000026179	424.4	-0.1129	0.1858	-0.6075	0.5435	0.9997	Pnkd
ENSMUSG00000006301	69.85	-0.04454	0.3179	-0.1401	0.8886	0.9997	Tmbim1
ENSMUSG00000099931	3.73	0.5104	1.104	0.4625	0.6438	0.9997	Gm29358
ENSMUSG00000073650	4.674	0.6204	0.9885	0.6276	0.5302	0.9997	Catip
ENSMUSG00000026177	1.086	-0.4622	1.925	-0.2401	0.8102	0.9997	Slc11a1
ENSMUSG00000026176	156.7	-0.04867	0.2397	-0.2031	0.8391	0.9997	Ctdsp1
ENSMUSG00000026175	29.27	-0.3131	0.4405	-0.7107	0.4772	0.9997	Vil1
ENSMUSG00000033364	51.35	0.1163	0.348	0.3343	0.7381	0.9997	Usp37
ENSMUSG00000026174	19.01	0.6155	0.524	1.175	0.2402	0.9997	Cnot9
ENSMUSG00000026173	3.737	0.9556	1.154	0.8277	0.4078	0.9997	Plcd4
ENSMUSG00000026135	22.14	-0.05108	0.4824	-0.1059	0.9157	0.9997	Zfp142
ENSMUSG00000026172	23.69	-0.2761	0.4438	-0.622	0.5339	0.9997	Bcs1l
ENSMUSG00000026171	26.15	-0.2555	0.4341	-0.5886	0.5562	0.9997	Rnf25
ENSMUSG00000033276	1.043	0.05115	1.874	0.02729	0.9782	0.9997	Stk36
ENSMUSG00000033257	11.35	0.3595	0.6186	0.5811	0.5612	0.9997	Ttll4
ENSMUSG00000026170	1.78	1.639	1.542	1.063	0.2879	0.9997	Cyp27a1
ENSMUSG00000026167	8.25	0.3726	0.755	0.4935	0.6217	0.9997	Wnt10a
ENSMUSG00000090071	52.62	-0.1221	0.3331	-0.3666	0.7139	0.9997	Cdk5r2
ENSMUSG00000006546	0.3175	-1.175	3.271	-0.3593	0.7194	0.9997	Cryba2
ENSMUSG00000047021	0.1673	-1.781	4.011	-0.4439	0.6571	0.9997	Cfap65
ENSMUSG00000006538	0.06032	-0.9628	4.049	-0.2378	0.8121	0.9997	Ihh
ENSMUSG00000026162	10.4	0.2284	0.6614	0.3453	0.7299	0.9997	Nhej1
ENSMUSG00000026205	1.307	-0.3346	1.714	-0.1953	0.8452	0.9997	Slc23a3
ENSMUSG00000033159	90.33	0.008068	0.2746	0.02938	0.9766	0.9997	Cnppd1
ENSMUSG00000049339	152.1	-0.1292	0.2371	-0.5447	0.586	0.9997	Retreg2
ENSMUSG00000026197	106.4	0.1557	0.2534	0.6146	0.5388	0.9997	Zfand2b
ENSMUSG00000026198	14.03	-0.1816	0.5659	-0.3209	0.7483	0.9997	Abcb6
ENSMUSG00000033124	63.64	-0.1035	0.3008	-0.344	0.7309	0.9997	Atg9a
ENSMUSG00000026199	35.03	0.2742	0.392	0.6994	0.4843	0.9997	Ankzf1
ENSMUSG00000026200	5.615	0.4387	0.884	0.4963	0.6197	0.9997	Glb1l
ENSMUSG00000026201	149.7	-0.09258	0.2355	-0.3932	0.6942	0.9997	Stk16
ENSMUSG00000026202	239.6	-0.1209	0.5117	-0.2362	0.8133	0.9997	Tuba4a
ENSMUSG00000026203	80.27	-0.06518	0.2843	-0.2292	0.8187	0.9997	Dnajb2
ENSMUSG00000026204	60.11	-0.56	0.3544	-1.58	0.1141	0.9997	Ptprn
ENSMUSG00000033061	30.38	0.652	0.4936	1.321	0.1866	0.9997	Resp18
ENSMUSG00000026209	134.8	-0.0126	0.2678	-0.04707	0.9625	0.9997	Dnpep
ENSMUSG00000026208	30.4	0.201	0.4251	0.4728	0.6364	0.9997	Des
ENSMUSG00000026207	16.75	0.06327	0.5317	0.119	0.9053	0.9997	Speg
ENSMUSG00000033021	27.15	-0.3216	0.4228	-0.7606	0.4469	0.9997	Gmppa
ENSMUSG00000033007	0.6815	-1.398	2.45	-0.5708	0.5681	0.9997	Asic4
ENSMUSG00000032997	7.545	0.6536	0.7742	0.8443	0.3985	0.9997	Chpf
ENSMUSG00000026211	1.854	-0.0452	1.536	-0.02942	0.9765	0.9997	Obsl1
ENSMUSG00000051703	13.47	0.1726	0.5954	0.2898	0.772	0.9997	Tmem198
ENSMUSG00000032968	3.525	1.36	1.108	1.227	0.2196	0.9997	Inha
ENSMUSG00000026213	10.61	0.1898	0.6814	0.2785	0.7807	0.9997	Stk11ip
ENSMUSG00000006576	18.48	0.08195	0.5079	0.1614	0.8718	0.9997	Slc4a3
ENSMUSG00000100553	0.2571	-0.875	3.558	-0.2459	0.8057	0.9997	Gm17751
ENSMUSG00000026235	214	-0.1422	0.2157	-0.6593	0.5097	0.9997	Epha4
ENSMUSG00000101849	0.08989	0.7487	4.067	0.1841	0.8539	0.9997	Gm28386
ENSMUSG00000032908	181.7	-0.1014	0.2331	-0.4352	0.6634	0.9997	Sgpp2
ENSMUSG00000099561	0.08989	0.7487	4.067	0.1841	0.8539	0.9997	Gm28410
ENSMUSG00000026245	89.84	0.06339	0.2834	0.2237	0.823	0.9997	Farsb
ENSMUSG00000012187	1.348	-1.063	1.742	-0.6105	0.5415	0.9997	Mogat1
ENSMUSG00000099364	0.2609	-0.4226	3.848	-0.1098	0.9125	0.9997	5730419F03Rik
ENSMUSG00000032883	202.7	-0.07821	0.2547	-0.3071	0.7588	0.9997	Acsl3
ENSMUSG00000079470	63.76	0.141	0.2995	0.4708	0.6378	0.9997	Utp14b
ENSMUSG00000047330	0.3507	0.1742	3.155	0.05522	0.956	0.9997	Kcne4
ENSMUSG00000050711	25.36	-0.4305	0.474	-0.9081	0.3638	0.9997	Scg2
ENSMUSG00000054702	1.043	0.05115	1.874	0.02729	0.9782	0.9997	Ap1s3
ENSMUSG00000073643	23.93	0.0362	0.4417	0.08197	0.9347	0.9997	Wdfy1
ENSMUSG00000026248	92.26	0.06476	0.2602	0.2489	0.8034	0.9997	Mrpl44
ENSMUSG00000026249	171.6	-0.1484	0.3007	-0.4933	0.6218	0.9997	Serpine2
ENSMUSG00000043230	11.49	-0.862	0.7711	-1.118	0.2636	0.9997	Fam124b
ENSMUSG00000004364	177.8	-0.04696	0.2252	-0.2085	0.8348	0.9997	Cul3
ENSMUSG00000038608	6.034	0.4913	0.8745	0.5618	0.5743	0.9997	Dock10
ENSMUSG00000054976	16.55	0.007648	0.5451	0.01403	0.9888	0.9997	Nyap2
ENSMUSG00000055980	6.112	-0.07257	0.8655	-0.08385	0.9332	0.9997	Irs1
ENSMUSG00000022591	0.06032	-0.9628	4.049	-0.2378	0.8121	0.9997	Gm9747
ENSMUSG00000026142	20.8	0.004318	0.4737	0.009115	0.9927	0.9997	Rhbdd1
ENSMUSG00000100786	0.06032	-0.9628	4.049	-0.2378	0.8121	0.9997	Gm28940
ENSMUSG00000067158	1.747	-1.004	1.606	-0.6256	0.5316	0.9997	Col4a4
ENSMUSG00000079465	5.251	0.6622	1.015	0.6526	0.514	0.9997	Col4a3
ENSMUSG00000097564	3.538	0.7083	1.106	0.6405	0.5218	0.9997	C430014B12Rik
ENSMUSG00000026150	411.4	0.04798	0.1984	0.2419	0.8088	0.9997	Mff
ENSMUSG00000101450	0.3212	-0.7943	3.54	-0.2244	0.8225	0.9997	Gm28941
ENSMUSG00000026149	0.3744	0.1193	3.417	0.03492	0.9721	0.9997	Tm4sf20
ENSMUSG00000114299	0.5146	1.209	2.808	0.4305	0.6668	0.9997	Gm47791
ENSMUSG00000100170	0.06032	-0.9628	4.049	-0.2378	0.8121	0.9997	Gm28942
ENSMUSG00000026159	322.3	-0.0162	0.2119	-0.07642	0.9391	0.9997	Agfg1
ENSMUSG00000113880	2.19	0.2962	1.406	0.2106	0.8332	0.9997	A030005L19Rik
ENSMUSG00000113973	0.9527	-0.2301	1.972	-0.1167	0.9071	0.9997	A030014E15Rik
ENSMUSG00000038496	142.5	-0.1509	0.2356	-0.6404	0.5219	0.9997	Slc19a3
ENSMUSG00000100190	1.747	-3.734	2.045	-1.825	0.06794	0.9997	Krtap28-10
ENSMUSG00000113267	1.002	1.048	1.882	0.5568	0.5776	0.9997	Gm47969
ENSMUSG00000101315	56.23	-0.5272	0.7538	-0.6995	0.4843	0.9997	Krtap28-13
ENSMUSG00000026166	0.6919	-0.4415	2.336	-0.189	0.8501	0.9997	Ccl20
ENSMUSG00000026163	33.97	-0.1307	0.3823	-0.3418	0.7325	0.9997	Sphkap
ENSMUSG00000045658	10.03	-0.4822	0.6962	-0.6926	0.4885	0.9997	Pid1
ENSMUSG00000036766	20.47	0.03869	0.4949	0.07818	0.9377	0.9997	Dner
ENSMUSG00000026219	160.9	-0.02316	0.2321	-0.09982	0.9205	0.9997	Trip12
ENSMUSG00000073633	17.01	-0.06211	0.6117	-0.1015	0.9191	0.9997	Fbxo36
ENSMUSG00000026220	0.3075	-0.6894	3.325	-0.2073	0.8358	0.9997	Slc16a14
ENSMUSG00000052477	0.6216	0.3855	2.454	0.1571	0.8752	0.9997	C130026I21Rik
ENSMUSG00000089844	0.5146	1.209	2.808	0.4305	0.6668	0.9997	A530032D15Rik
ENSMUSG00000072109	0.6282	2.538	3.048	0.8327	0.405	0.9997	A530040E14Rik
ENSMUSG00000094127	0.06032	-0.9628	4.049	-0.2378	0.8121	0.9997	G530012D18Rik
ENSMUSG00000070034	46.68	0.2063	0.362	0.5698	0.5688	0.9997	Sp110
ENSMUSG00000070031	33.41	-0.0105	0.402	-0.02613	0.9792	0.9997	Sp140
ENSMUSG00000090246	0.1402	0.946	4.061	0.233	0.8158	0.9997	Gm17017
ENSMUSG00000026222	283.9	-0.1174	0.2249	-0.522	0.6017	0.9997	Sp100
ENSMUSG00000052760	2.092	-0.707	1.484	-0.4765	0.6337	0.9997	A630001G21Rik
ENSMUSG00000036707	167.3	0.08652	0.2613	0.3311	0.7406	0.9997	Cab39
ENSMUSG00000026223	382.7	-0.0009377	0.2066	-0.004538	0.9964	0.9997	Itm2c
ENSMUSG00000026224	1.803	1.292	1.473	0.8769	0.3806	0.9997	4933407L21Rik
ENSMUSG00000099767	0.2276	-2.08	4.002	-0.5197	0.6033	0.9997	Gm28884
ENSMUSG00000026226	0.9301	-0.5465	2.6	-0.2102	0.8335	0.9997	Spata3
ENSMUSG00000026227	1.844	-0.2041	1.52	-0.1343	0.8931	0.9997	2810459M11Rik
ENSMUSG00000026229	223.2	-0.4428	0.2041	-2.17	0.03003	0.9997	Psmd1
ENSMUSG00000062590	12.7	-0.1668	0.5961	-0.2799	0.7796	0.9997	Armc9
ENSMUSG00000079445	0.2742	-2.251	3.753	-0.5999	0.5486	0.9997	B3gnt7
ENSMUSG00000026234	603	0.06434	0.2061	0.3121	0.755	0.9997	Ncl
ENSMUSG00000073627	12.7	0.06895	0.5934	0.1162	0.9075	0.9997	C130036L24Rik
ENSMUSG00000026238	6156	0.2535	0.1939	1.307	0.1911	0.9997	Ptma
ENSMUSG00000026239	124.8	0.1203	0.2538	0.4739	0.6356	0.9997	Pde6d
ENSMUSG00000026240	23.24	-0.2252	0.4629	-0.4864	0.6267	0.9997	Cops7b
ENSMUSG00000026241	2.968	-1.256	1.227	-1.024	0.3058	0.9997	Nppc
ENSMUSG00000053333	26.63	-0.05358	0.4734	-0.1132	0.9099	0.9997	Dis3l2
ENSMUSG00000100768	1.582	-0.03117	1.66	-0.01878	0.985	0.9997	Gm29055
ENSMUSG00000036480	0.1673	-1.781	4.011	-0.4439	0.6571	0.9997	Prss56
ENSMUSG00000026254	135.9	0.1563	0.2425	0.6445	0.5193	0.9997	Eif4e2
ENSMUSG00000026255	6.35	-0.3812	0.8605	-0.443	0.6577	0.9997	Efhd1
ENSMUSG00000048000	90.39	-0.1522	0.2626	-0.5797	0.5621	0.9997	Gigyf2
ENSMUSG00000079436	0.181	-1.879	4.008	-0.4687	0.6393	0.9997	Kcnj13
ENSMUSG00000026258	0.2904	0.7238	3.402	0.2128	0.8315	0.9997	Snorc
ENSMUSG00000026259	80.62	-0.08922	0.3018	-0.2956	0.7675	0.9997	Ngef
ENSMUSG00000079434	2.964	0.5424	1.245	0.4357	0.6631	0.9997	Neu2
ENSMUSG00000026288	41.68	-0.3222	0.3752	-0.8586	0.3906	0.9997	Inpp5d
ENSMUSG00000026289	54	0.3918	0.3506	1.118	0.2638	0.9997	Atg16l1
ENSMUSG00000056055	2.949	0.09251	1.247	0.07419	0.9409	0.9997	Sag
ENSMUSG00000070738	36.66	-0.1138	0.3786	-0.3005	0.7638	0.9997	Dgkd
ENSMUSG00000005501	27.43	-0.07518	0.4801	-0.1566	0.8756	0.9997	Usp40
ENSMUSG00000090124	0.06032	-0.9628	4.049	-0.2378	0.8121	0.9997	Ugt1a7c
ENSMUSG00000081984	2.682	-1.032	1.366	-0.7555	0.4499	0.9997	Dnajb3
ENSMUSG00000044783	74.11	0.02784	0.2906	0.0958	0.9237	0.9997	Hjurp
ENSMUSG00000049866	18.43	0.07406	0.5327	0.139	0.8894	0.9997	Arl4c
ENSMUSG00000036206	158.6	0.07535	0.2218	0.3398	0.734	0.9997	Sh3bp4
ENSMUSG00000055013	80.26	-0.1001	0.2859	-0.3503	0.7261	0.9997	Agap1
ENSMUSG00000101662	0.06032	-0.9628	4.049	-0.2378	0.8121	0.9997	Gm28499
ENSMUSG00000034486	0.1069	-1.365	4.028	-0.3388	0.7348	0.9997	Gbx2
ENSMUSG00000092627	1.126	-0.3116	1.854	-0.1681	0.8665	0.9997	D130058E05Rik
ENSMUSG00000067081	0.1069	-1.365	4.028	-0.3388	0.7348	0.9997	Asb18
ENSMUSG00000044337	216.1	0.5416	0.3239	1.672	0.09449	0.9997	Ackr3
ENSMUSG00000101951	0.06032	-0.9628	4.049	-0.2378	0.8121	0.9997	Gm28721
ENSMUSG00000101028	1.754	0.5078	1.496	0.3395	0.7342	0.9997	Gm28723
ENSMUSG00000034432	208	0.05647	0.2093	0.2699	0.7873	0.9997	Cops8
ENSMUSG00000048126	0.06032	-0.9628	4.049	-0.2378	0.8121	0.9997	Col6a3
ENSMUSG00000026303	11.79	0.05548	0.637	0.08708	0.9306	0.9997	Mlph
ENSMUSG00000090550	0.2005	0.1314	4.033	0.03258	0.974	0.9997	Prlh
ENSMUSG00000026305	150.9	-0.1331	0.2465	-0.5398	0.5893	0.9997	Lrrfip1
ENSMUSG00000070732	0.8798	-0.7095	2.648	-0.2679	0.7887	0.9997	Rbm44
ENSMUSG00000034353	93.83	0.5875	0.3067	1.916	0.0554	0.9997	Ramp1
ENSMUSG00000034343	83.54	0.1646	0.2733	0.6024	0.5469	0.9997	Ube2f
ENSMUSG00000026307	23.07	-0.132	0.4611	-0.2862	0.7747	0.9997	Scly
ENSMUSG00000026309	223.5	0.1956	0.2216	0.8826	0.3774	0.9997	Ilkap
ENSMUSG00000067071	61.43	-0.3037	0.3301	-0.92	0.3576	0.9997	Hes6
ENSMUSG00000055866	15.78	1.936	1.461	1.325	0.1852	0.9997	Per2
ENSMUSG00000034292	21.98	0.4595	0.5012	0.9168	0.3593	0.9997	Traf3ip1
ENSMUSG00000026311	17.81	-0.1159	0.5022	-0.2307	0.8176	0.9997	Asb1
ENSMUSG00000100980	0.518	-0.6286	2.544	-0.2471	0.8048	0.9997	Gm29100
ENSMUSG00000007805	0.3075	-0.6894	3.325	-0.2073	0.8358	0.9997	Twist2
ENSMUSG00000026313	48.61	-0.2206	0.3377	-0.6531	0.5137	0.9997	Hdac4
ENSMUSG00000026260	251.8	0.005052	0.2295	0.02202	0.9824	0.9997	Ndufa10
ENSMUSG00000073616	361.8	-0.016	0.2304	-0.06943	0.9446	0.9997	Cops9
ENSMUSG00000044055	0.9723	0.5621	1.925	0.2919	0.7704	0.9997	Otos
ENSMUSG00000034220	5.627	0.06251	0.8598	0.07271	0.942	0.9997	Gpc1
ENSMUSG00000034212	0.4306	1.249	2.933	0.426	0.6701	0.9997	Ankmy1
ENSMUSG00000047067	37.81	0.2079	0.37	0.5618	0.5743	0.9997	Dusp28
ENSMUSG00000097251	1.372	0.5169	1.702	0.3037	0.7613	0.9997	5033417F24Rik
ENSMUSG00000026269	178.2	-0.04279	0.2126	-0.2012	0.8405	0.9997	Rnpepl1
ENSMUSG00000100632	5.24	-0.07186	0.9154	-0.0785	0.9374	0.9997	9430060I03Rik
ENSMUSG00000026270	27.47	0.2417	0.424	0.5701	0.5686	0.9997	Capn10
ENSMUSG00000026271	0.9571	-2.714	2.348	-1.156	0.2477	0.9997	Gpr35
ENSMUSG00000014602	110	-0.4074	0.3238	-1.258	0.2083	0.9997	Kif1a
ENSMUSG00000034159	0.06032	-0.9628	4.049	-0.2378	0.8121	0.9997	Mab21l4
ENSMUSG00000047793	26.54	0.1702	0.4354	0.3909	0.6959	0.9997	Sned1
ENSMUSG00000026273	35.4	-0.2109	0.3761	-0.5607	0.575	0.9997	Mterf4
ENSMUSG00000101172	0.4347	-0.4363	3.218	-0.1356	0.8921	0.9997	Gm28535
ENSMUSG00000026274	0.4206	2.187	3.497	0.6253	0.5318	0.9997	Pask
ENSMUSG00000026275	132	0.09588	0.2427	0.395	0.6929	0.9997	Ppp1r7
ENSMUSG00000034088	219.9	-0.1433	0.2185	-0.6559	0.5119	0.9997	Hdlbp
ENSMUSG00000026276	23.29	0.2511	0.5712	0.4395	0.6603	0.9997	Sept2
ENSMUSG00000034066	6.024	0.09664	0.8742	0.1105	0.912	0.9997	Farp2
ENSMUSG00000026277	203.8	-0.07498	0.2156	-0.3478	0.728	0.9997	Stk25
ENSMUSG00000100927	0.3141	0.9447	3.971	0.2379	0.812	0.9997	Gm28536
ENSMUSG00000026278	252.3	-0.6194	0.5685	-1.09	0.2759	0.9997	Bok
ENSMUSG00000026279	16.12	-0.6414	0.5657	-1.134	0.2568	0.9997	Thap4
ENSMUSG00000026280	67.29	-0.1914	0.2954	-0.6477	0.5172	0.9997	Atg4b
ENSMUSG00000026281	79.8	0.07867	0.2812	0.2798	0.7796	0.9997	Dtymk
ENSMUSG00000026283	55.61	-0.1677	0.3673	-0.4566	0.6479	0.9997	Ing5
ENSMUSG00000073609	13.19	0.1796	0.5871	0.3058	0.7597	0.9997	D2hgdh
ENSMUSG00000034000	1.501	-0.05975	1.778	-0.0336	0.9732	0.9997	Neu4
ENSMUSG00000051185	361	0.2761	0.1892	1.459	0.1444	0.9997	Fam174a
ENSMUSG00000040710	417.2	0.1041	0.2819	0.3694	0.7119	0.9997	St8sia4
ENSMUSG00000100777	0.06032	-0.9628	4.049	-0.2378	0.8121	0.9997	4930598F16Rik
ENSMUSG00000040693	0.6878	0.4508	2.26	0.1995	0.8419	0.9997	Slco4c1
ENSMUSG00000097814	1.078	-3.132	2.215	-1.414	0.1573	0.9997	Panct2
ENSMUSG00000044768	34.56	0.2832	0.3989	0.7098	0.4778	0.9997	D1Ertd622e
ENSMUSG00000040648	28.72	0.3408	0.4319	0.7891	0.43	0.9997	Ppip5k2
ENSMUSG00000026333	39.85	-0.06357	0.3659	-0.1737	0.8621	0.9997	Gin1
ENSMUSG00000026335	184.3	-0.1123	0.2311	-0.4859	0.627	0.9997	Pam
ENSMUSG00000089706	19.84	0.8484	0.4977	1.704	0.08829	0.9997	B230216N24Rik
ENSMUSG00000100182	0.06032	-0.9628	4.049	-0.2378	0.8121	0.9997	1810006J02Rik
ENSMUSG00000100009	0.4577	-0.3796	2.657	-0.1428	0.8864	0.9997	Gm7967
ENSMUSG00000067028	0.7015	1.389	2.485	0.559	0.5762	0.9997	Cntnap5b
ENSMUSG00000099375	3.502	-0.4531	1.122	-0.4039	0.6863	0.9997	Gm28187
ENSMUSG00000050840	2.682	-0.5022	1.335	-0.3763	0.7067	0.9997	Cdh20
ENSMUSG00000047496	28.91	-0.5731	0.4657	-1.23	0.2185	0.9997	Rnf152
ENSMUSG00000097482	1.839	-0.3839	1.481	-0.2592	0.7955	0.9997	Gm17634
ENSMUSG00000101214	0.06032	-0.9628	4.049	-0.2378	0.8121	0.9997	Gm28403
ENSMUSG00000056536	14.77	-0.422	0.5713	-0.7388	0.46	0.9997	Pign
ENSMUSG00000100672	0.2276	-2.08	4.002	-0.5197	0.6033	0.9997	Gm28404
ENSMUSG00000026319	61.72	0.1675	0.307	0.5457	0.5853	0.9997	Relch
ENSMUSG00000026321	22.54	0.0629	0.5175	0.1215	0.9033	0.9997	Tnfrsf11a
ENSMUSG00000099843	10.08	-0.3714	0.6784	-0.5475	0.584	0.9997	Gm7160
ENSMUSG00000038866	39.47	0.2062	0.4163	0.4955	0.6203	0.9997	Zcchc2
ENSMUSG00000101583	0.3703	2.058	3.352	0.6138	0.5393	0.9997	Gm20753
ENSMUSG00000044340	63.67	0.1467	0.304	0.4824	0.6295	0.9997	Phlpp1
ENSMUSG00000057329	46.59	0.4792	0.3613	1.326	0.1848	0.9997	Bcl2
ENSMUSG00000009905	57.07	-0.1196	0.3343	-0.3577	0.7206	0.9997	Kdsr
ENSMUSG00000009907	126.4	-0.122	0.2573	-0.4742	0.6354	0.9997	Vps4b
ENSMUSG00000026315	2.923	-0.06891	1.216	-0.05666	0.9548	0.9997	Serpinb8
ENSMUSG00000026312	3.389	0.2188	1.175	0.1862	0.8523	0.9997	Cdh7
ENSMUSG00000047216	2.169	0.2644	1.465	0.1805	0.8568	0.9997	Cdh19
ENSMUSG00000101253	0.1402	0.946	4.061	0.233	0.8158	0.9997	Gm29088
ENSMUSG00000038702	23.94	-0.1402	0.48	-0.2921	0.7702	0.9997	Dsel
ENSMUSG00000070695	7.519	-0.322	0.8041	-0.4005	0.6888	0.9997	Cntnap5a
ENSMUSG00000026374	354.6	0.02149	0.2023	0.1062	0.9154	0.9997	Tsn
ENSMUSG00000026377	73.12	0.00991	0.2876	0.03446	0.9725	0.9997	Nifk
ENSMUSG00000064302	87.88	-0.2186	0.2764	-0.7908	0.429	0.9997	Clasp1
ENSMUSG00000107722	67.53	1.11	0.4451	2.494	0.01265	0.9997	2900060B14Rik
ENSMUSG00000026380	0.9427	0.09997	2.082	0.04801	0.9617	0.9997	Tfcp2l1
ENSMUSG00000048402	0.508	-0.202	2.749	-0.07346	0.9414	0.9997	Gli2
ENSMUSG00000101179	0.2005	0.1314	4.033	0.03258	0.974	0.9997	Gm29455
ENSMUSG00000037035	1.214	-2.283	2.047	-1.115	0.2647	0.9997	Inhbb
ENSMUSG00000004451	119.2	0.1716	0.2646	0.6487	0.5165	0.9997	Ralb
ENSMUSG00000098447	0.2401	0.4963	3.986	0.1245	0.9009	0.9997	Gm27184
ENSMUSG00000098923	22.38	-0.161	0.4849	-0.332	0.7399	0.9997	Tmem185b
ENSMUSG00000026383	4.448	-0.3609	0.9532	-0.3786	0.705	0.9997	Epb41l5
ENSMUSG00000026384	44.14	0.113	0.3539	0.3194	0.7495	0.9997	Ptpn4
ENSMUSG00000036975	9.284	0.1111	0.6844	0.1624	0.871	0.9997	Tmem177
ENSMUSG00000026387	0.5417	-1.01	2.755	-0.3666	0.7139	0.9997	Sctr
ENSMUSG00000050777	37.32	0.08236	0.3797	0.2169	0.8283	0.9997	Tmem37
ENSMUSG00000026385	807.8	-0.1121	0.1659	-0.6754	0.4994	0.9997	Dbi
ENSMUSG00000026388	10.64	-0.1944	0.632	-0.3076	0.7584	0.9997	3110009E18Rik
ENSMUSG00000026389	36.39	0.05631	0.4195	0.1342	0.8932	0.9997	Steap3
ENSMUSG00000036907	0.7381	0.5694	2.231	0.2552	0.7986	0.9997	C1ql2
ENSMUSG00000097881	1.102	-0.02808	1.874	-0.01499	0.988	0.9997	Celrr
ENSMUSG00000003721	92.59	0.1052	0.2682	0.3923	0.6949	0.9997	Insig2
ENSMUSG00000026339	17.53	-0.2434	0.5368	-0.4533	0.6503	0.9997	Ccdc93
ENSMUSG00000050534	0.2471	-0.2695	3.932	-0.06854	0.9454	0.9997	Htr5b
ENSMUSG00000001674	114.8	-0.4505	0.2632	-1.711	0.087	0.9997	Ddx18
ENSMUSG00000036815	22.41	0.003013	0.4886	0.006166	0.9951	0.9997	Dpp10
ENSMUSG00000026341	320.9	0.07559	0.1952	0.3872	0.6986	0.9997	Actr3
ENSMUSG00000026342	66.05	0.01109	0.3304	0.03355	0.9732	0.9997	Slc35f5
ENSMUSG00000026344	65.76	0.2228	0.336	0.6629	0.5074	0.9997	Lypd1
ENSMUSG00000049690	5.294	-1.027	1.032	-0.995	0.3197	0.9997	Nckap5
ENSMUSG00000036155	25.42	-0.2517	0.4582	-0.5493	0.5828	0.9997	Mgat5
ENSMUSG00000026347	6.104	0.8155	0.8702	0.9371	0.3487	0.9997	Tmem163
ENSMUSG00000102014	5.517	0.008462	0.8988	0.009415	0.9925	0.9997	2900009J06Rik
ENSMUSG00000026349	83.43	-0.226	0.2829	-0.7991	0.4242	0.9997	Ccnt2
ENSMUSG00000051590	0.08989	0.7487	4.067	0.1841	0.8539	0.9997	Map3k19
ENSMUSG00000036104	101	-0.3266	0.2741	-1.192	0.2334	0.9997	Rab3gap1
ENSMUSG00000036086	4.998	0.4367	0.9358	0.4667	0.6407	0.9997	Zranb3
ENSMUSG00000099760	0.7273	0.6045	2.223	0.2719	0.7857	0.9997	Gm28800
ENSMUSG00000056211	216.4	-0.09487	0.2182	-0.4348	0.6637	0.9997	R3hdm1
ENSMUSG00000026353	237.2	-0.03313	0.2341	-0.1415	0.8875	0.9997	Ubxn4
ENSMUSG00000026355	43.74	-0.2039	0.351	-0.5809	0.5613	0.9997	Mcm6
ENSMUSG00000026356	46.18	0.03482	0.3664	0.09505	0.9243	0.9997	Dars
ENSMUSG00000045382	2.523	0.05888	1.348	0.04368	0.9652	0.9997	Cxcr4
ENSMUSG00000042581	0.1402	0.946	4.061	0.233	0.8158	0.9997	Thsd7b
ENSMUSG00000086825	0.2401	0.4963	3.986	0.1245	0.9009	0.9997	Gm15675
ENSMUSG00000026399	5.686	-0.1642	0.8847	-0.1856	0.8528	0.9997	Cd55
ENSMUSG00000085526	0.5109	0.6097	2.788	0.2187	0.8269	0.9997	Gm16083
ENSMUSG00000026409	5.902	0.4695	0.8776	0.535	0.5926	0.9997	Pfkfb2
ENSMUSG00000046404	50.06	-0.1606	0.393	-0.4086	0.6828	0.9997	Yod1
ENSMUSG00000042510	2.113	1.345	1.408	0.9553	0.3394	0.9997	AA986860
ENSMUSG00000099556	0.404	1.803	3.285	0.5489	0.5831	0.9997	Gm28857
ENSMUSG00000026417	0.5109	0.6097	2.788	0.2187	0.8269	0.9997	Pigr
ENSMUSG00000042474	8.991	2.235	2.105	1.062	0.2883	0.9997	Fcmr
ENSMUSG00000016528	65.97	0.1413	0.3274	0.4316	0.6661	0.9997	Mapkapk2
ENSMUSG00000016526	5.527	-0.7109	0.9527	-0.7462	0.4556	0.9997	Dyrk3
ENSMUSG00000026427	38.61	-0.1506	0.3679	-0.4092	0.6824	0.9997	Eif2d
ENSMUSG00000026430	4.217	0.172	1.009	0.1705	0.8646	0.9997	Rassf5
ENSMUSG00000042349	1.939	-0.1356	1.542	-0.08797	0.9299	0.9997	Ikbke
ENSMUSG00000102055	0.8502	-2.22	2.605	-0.8523	0.3941	0.9997	Gm28913
ENSMUSG00000026425	441.7	0.08823	0.2208	0.3996	0.6895	0.9997	Srgap2
ENSMUSG00000101778	17.82	-0.1603	0.5325	-0.3011	0.7633	0.9997	Gm29488
ENSMUSG00000055184	32.1	0.1468	0.4051	0.3624	0.7171	0.9997	Fam72a
ENSMUSG00000052688	0.3482	-2.513	3.402	-0.7388	0.46	0.9997	Rab7b
ENSMUSG00000042251	0.1206	-1.514	4.022	-0.3766	0.7065	0.9997	Pm20d1
ENSMUSG00000013275	35.56	0.2272	0.4167	0.5453	0.5856	0.9997	Slc41a1
ENSMUSG00000026433	32.79	0.05518	0.4206	0.1312	0.8956	0.9997	Rab29
ENSMUSG00000026434	369.7	-0.2577	0.2203	-1.17	0.2422	0.9997	Nucks1
ENSMUSG00000026435	0.3141	0.9447	3.971	0.2379	0.812	0.9997	Slc45a3
ENSMUSG00000026436	135.9	0.4629	0.2728	1.697	0.08975	0.9997	Elk4
ENSMUSG00000059149	54.86	0.3553	0.3524	1.008	0.3134	0.9997	Mfsd4a
ENSMUSG00000026437	3.434	0.2213	1.197	0.1848	0.8534	0.9997	Cdk18
ENSMUSG00000079330	0.7023	-1.994	2.442	-0.8167	0.4141	0.9997	Lemd1
ENSMUSG00000118219	0.4381	-1.617	2.908	-0.556	0.5782	0.9997	Gm29695
ENSMUSG00000042115	4.119	-0.003551	1.054	-0.003369	0.9973	0.9997	Klhdc8a
ENSMUSG00000009772	8.352	-0.5338	0.8053	-0.6628	0.5074	0.9997	Nuak2
ENSMUSG00000042066	33.12	0.04486	0.3905	0.1149	0.9085	0.9997	Tmcc2
ENSMUSG00000042046	72.91	-0.004585	0.2934	-0.01563	0.9875	0.9997	Dstyk
ENSMUSG00000097760	2.142	-0.5016	1.365	-0.3675	0.7133	0.9997	6030442K20Rik
ENSMUSG00000026439	23.11	0.3479	0.4566	0.7618	0.4462	0.9997	Rbbp5
ENSMUSG00000048174	6.657	0.4875	0.8018	0.608	0.5432	0.9997	Tmem81
ENSMUSG00000053024	8.967	0.0432	0.7258	0.05952	0.9525	0.9997	Cntn2
ENSMUSG00000026442	15.56	-0.1572	0.6032	-0.2606	0.7944	0.9997	Nfasc
ENSMUSG00000026443	9.91	-0.2849	0.6826	-0.4174	0.6764	0.9997	Lrrn2
ENSMUSG00000054387	99.08	-0.00339	0.2782	-0.01219	0.9903	0.9997	Mdm4
ENSMUSG00000026447	7.602	-0.5081	0.7763	-0.6546	0.5127	0.9997	Pik3c2b
ENSMUSG00000046062	66.65	0.1695	0.3089	0.5488	0.5832	0.9997	Ppp1r15b
ENSMUSG00000041757	10.18	-0.1265	0.7056	-0.1793	0.8577	0.9997	Plekha6
ENSMUSG00000070644	4.945	0.1096	0.9837	0.1114	0.9113	0.9997	Etnk2
ENSMUSG00000070643	75.99	0.01728	0.2909	0.05939	0.9526	0.9997	Sox13
ENSMUSG00000090553	527.9	-0.09752	0.1756	-0.5554	0.5786	0.9997	Snrpe
ENSMUSG00000102976	8.574	0.3382	0.7504	0.4507	0.6522	0.9997	Zc3h11a
ENSMUSG00000116275	0.08989	0.7487	4.067	0.1841	0.8539	0.9997	Zc3h11a
ENSMUSG00000094410	5.118	0.3472	0.9053	0.3835	0.7013	0.9997	Gm38394
ENSMUSG00000051998	0.3141	0.9447	3.971	0.2379	0.812	0.9997	Lax1
ENSMUSG00000026463	29.81	-0.3469	0.458	-0.7574	0.4488	0.9997	Atp2b4
ENSMUSG00000010311	0.6274	0.7723	2.357	0.3277	0.7431	0.9997	Optc
ENSMUSG00000041577	3.208	0.3077	1.163	0.2646	0.7913	0.9997	Prelp
ENSMUSG00000041559	0.3037	-1.096	3.646	-0.3005	0.7638	0.9997	Fmod
ENSMUSG00000020423	1763	0.7029	0.2112	3.328	0.0008735	0.9997	Btg2
ENSMUSG00000064246	2.67	1.647	1.278	1.289	0.1973	0.9997	Chil1
ENSMUSG00000042451	0.421	-0.2579	3.258	-0.07916	0.9369	0.9997	Mybph
ENSMUSG00000042429	21.53	0.08564	0.5395	0.1587	0.8739	0.9997	Adora1
ENSMUSG00000026458	6.32	0.4641	0.9174	0.5059	0.613	0.9997	Ppfia4
ENSMUSG00000042305	89.31	0.1247	0.2609	0.4782	0.6325	0.9997	Tmem183a
ENSMUSG00000026456	66.18	-0.3569	0.3307	-1.079	0.2805	0.9997	Cyb5r1
ENSMUSG00000026457	351.6	-0.03578	0.2212	-0.1618	0.8715	0.9997	Adipor1
ENSMUSG00000101061	0.08989	0.7487	4.067	0.1841	0.8539	0.9997	Platr1
ENSMUSG00000026455	24.52	0.01799	0.472	0.03811	0.9696	0.9997	Klhl12
ENSMUSG00000042229	48.93	0.0384	0.3478	0.1104	0.9121	0.9997	Rabif
ENSMUSG00000042207	131.3	-0.04716	0.2926	-0.1612	0.8719	0.9997	Kdm5b
ENSMUSG00000026452	5.846	0.4326	1.011	0.4279	0.6687	0.9997	Syt2
ENSMUSG00000073557	27.56	0.04083	0.4268	0.09567	0.9238	0.9997	Ppp1r12b
ENSMUSG00000026429	4.253	-0.4628	1.063	-0.4353	0.6634	0.9997	Ube2t
ENSMUSG00000042793	1.182	-0.2373	1.793	-0.1324	0.8947	0.9997	Lgr6
ENSMUSG00000031506	1.104	-0.5155	2.52	-0.2046	0.8379	0.9997	Ptpn7
ENSMUSG00000026426	121.4	0.3008	0.2602	1.156	0.2476	0.9997	Arl8a
ENSMUSG00000085311	1.378	-1.851	1.924	-0.9621	0.336	0.9997	Gm15445
ENSMUSG00000026424	89.12	0.01768	0.2959	0.05974	0.9524	0.9997	Gpr37l1
ENSMUSG00000041926	97.23	0.01616	0.2723	0.05933	0.9527	0.9997	Rnpep
ENSMUSG00000062580	285.8	0.108	0.1968	0.5488	0.5832	0.9997	Timm17a
ENSMUSG00000048096	1.038	0.9185	1.994	0.4606	0.6451	0.9997	Lmod1
ENSMUSG00000041889	56.67	0.03348	0.3801	0.08808	0.9298	0.9997	Shisa4
ENSMUSG00000041879	46.24	0.2084	0.377	0.5528	0.5804	0.9997	Ipo9
ENSMUSG00000009418	222	-0.3012	0.2174	-1.385	0.1659	0.9997	Nav1
ENSMUSG00000054412	0.7899	-1.705	2.894	-0.5893	0.5557	0.9997	Gm4793
ENSMUSG00000026421	311.1	0.09302	0.2313	0.4022	0.6875	0.9997	Csrp1
ENSMUSG00000041801	82.36	0.879	0.3838	2.29	0.02202	0.9997	Phlda3
ENSMUSG00000026418	1.434	0.5256	1.683	0.3123	0.7548	0.9997	Tnni1
ENSMUSG00000041782	0.06032	-0.9628	4.049	-0.2378	0.8121	0.9997	Lad1
ENSMUSG00000026414	3.709	0.0373	1.102	0.03385	0.973	0.9997	Tnnt2
ENSMUSG00000051985	5.08	0.2624	0.9728	0.2697	0.7874	0.9997	Igfn1
ENSMUSG00000026411	56.35	-0.1472	0.3216	-0.4577	0.6471	0.9997	Tmem9
ENSMUSG00000026407	0.2139	-2.001	4.004	-0.4996	0.6173	0.9997	Cacna1s
ENSMUSG00000041642	11.27	-0.496	0.7324	-0.6773	0.4982	0.9997	Kif21b
ENSMUSG00000041605	1.037	-1.345	2.338	-0.5752	0.5651	0.9997	Inava
ENSMUSG00000097433	0.1798	1.31	4.044	0.324	0.7459	0.9997	Gm26781
ENSMUSG00000041570	109.9	-0.09153	0.2552	-0.3586	0.7199	0.9997	Camsap2
ENSMUSG00000097403	10.47	0.09049	0.6965	0.1299	0.8966	0.9997	9230116N13Rik
ENSMUSG00000026404	9.64	0.03417	0.7132	0.04791	0.9618	0.9997	Ddx59
ENSMUSG00000041483	70.1	0.03074	0.3138	0.09796	0.922	0.9997	Zfp281
ENSMUSG00000097113	2.433	-0.07251	1.341	-0.05407	0.9569	0.9997	Gm19705
ENSMUSG00000097448	11.52	0.3753	0.6877	0.5457	0.5853	0.9997	Platr22
ENSMUSG00000026398	0.9324	-0.8243	2.038	-0.4045	0.6859	0.9997	Nr5a2
ENSMUSG00000098243	19.76	0.01009	0.5416	0.01863	0.9851	0.9997	Gm4258
ENSMUSG00000102142	2.272	-0.4727	1.411	-0.3351	0.7376	0.9997	Gm26930
ENSMUSG00000098206	4.81	-0.4021	0.9455	-0.4252	0.6707	0.9997	A430106G13Rik
ENSMUSG00000026395	8.46	-3.25	1.144	-2.842	0.004479	0.9997	Ptprc
ENSMUSG00000026393	161.5	0.08489	0.2523	0.3365	0.7365	0.9997	Nek7
ENSMUSG00000079283	56.2	-0.1259	0.3122	-0.4034	0.6867	0.9997	2310009B15Rik
ENSMUSG00000056268	35.49	0.08584	0.3771	0.2276	0.8199	0.9997	Dennd1b
ENSMUSG00000063681	0.1206	-1.514	4.022	-0.3766	0.7065	0.9997	Crb1
ENSMUSG00000033964	29.18	-0.2093	0.4139	-0.5057	0.613	0.9997	Zbtb41
ENSMUSG00000033952	0.1673	-1.781	4.011	-0.4439	0.6571	0.9997	Aspm
ENSMUSG00000026365	165.9	-0.02311	0.2931	-0.07883	0.9372	0.9997	Cfh
ENSMUSG00000052726	8.73	-1.045	0.7973	-1.311	0.1899	0.9997	Kcnt2
ENSMUSG00000026361	113.6	0.06166	0.2806	0.2197	0.8261	0.9997	Cdc73
ENSMUSG00000033849	10.45	-0.2071	0.7816	-0.265	0.791	0.9997	B3galt2
ENSMUSG00000018196	178.2	-0.0563	0.2248	-0.2505	0.8022	0.9997	Glrx2
ENSMUSG00000018199	156.9	-0.3439	0.257	-1.338	0.1809	0.9997	Ro60
ENSMUSG00000018189	109.9	0.1751	0.2577	0.6795	0.4968	0.9997	Uchl5
ENSMUSG00000100455	6.514	0.6779	0.8662	0.7826	0.4339	0.9997	Gm29170
ENSMUSG00000026360	40.41	0.3992	0.3899	1.024	0.306	0.9997	Rgs2
ENSMUSG00000026358	0.865	0.1521	2.188	0.0695	0.9446	0.9997	Rgs1
ENSMUSG00000026357	0.2471	-0.2695	3.932	-0.06854	0.9454	0.9997	Rgs18
ENSMUSG00000099964	3.984	1.01	1.036	0.9754	0.3294	0.9997	Gm29514
ENSMUSG00000035131	11.11	0.02777	0.6391	0.04344	0.9653	0.9997	Brinp3
ENSMUSG00000087627	2.249	-0.2327	1.409	-0.1652	0.8688	0.9997	A230059L01Rik
ENSMUSG00000056220	46.17	-0.3183	0.3702	-0.8599	0.3898	0.9997	Pla2g4a
ENSMUSG00000097028	2.723	-0.7114	1.35	-0.527	0.5982	0.9997	Ptgs2os
ENSMUSG00000032487	11.38	0.1485	0.6345	0.234	0.815	0.9997	Ptgs2
ENSMUSG00000006010	113.8	0.00678	0.2644	0.02564	0.9795	0.9997	Odr4
ENSMUSG00000006005	389	-0.07808	0.2106	-0.3708	0.7108	0.9997	Tpr
ENSMUSG00000006014	0.06032	-0.9628	4.049	-0.2378	0.8121	0.9997	Prg4
ENSMUSG00000066842	646.4	-0.1373	0.2563	-0.5359	0.592	0.9997	Hmcn1
ENSMUSG00000093650	0.1968	-0.4677	4.018	-0.1164	0.9073	0.9997	Gm20631
ENSMUSG00000114943	0.08989	0.7487	4.067	0.1841	0.8539	0.9997	Gm8947
ENSMUSG00000100954	42.04	-0.08698	0.3772	-0.2306	0.8176	0.9997	Gm10138
ENSMUSG00000023150	295.1	0.3172	0.2868	1.106	0.2688	0.9997	Ivns1abp
ENSMUSG00000052748	189.4	-0.1568	0.2545	-0.616	0.5379	0.9997	Swt1
ENSMUSG00000053286	57.17	-0.1395	0.3109	-0.4485	0.6538	0.9997	Trmt1l
ENSMUSG00000026484	42.46	0.3015	0.3568	0.845	0.3981	0.9997	Rnf2
ENSMUSG00000026483	59.48	-0.1954	0.3226	-0.6056	0.5448	0.9997	Fam129a
ENSMUSG00000100594	1.189	1.162	1.779	0.6528	0.5139	0.9997	2810414N06Rik
ENSMUSG00000043019	36.97	0.4772	0.3753	1.272	0.2035	0.9997	Edem3
ENSMUSG00000032666	22.6	0.01107	0.515	0.0215	0.9829	0.9997	1700025G04Rik
ENSMUSG00000014980	118.3	0.1334	0.2544	0.5245	0.5999	0.9997	Tsen15
ENSMUSG00000032649	42.94	0.02997	0.3694	0.08114	0.9353	0.9997	Colgalt2
ENSMUSG00000026482	138.4	0.05755	0.2966	0.194	0.8462	0.9997	Rgl1
ENSMUSG00000008475	302.1	0.1713	0.2047	0.8369	0.4027	0.9997	Arpc5
ENSMUSG00000026480	7.542	-1.366	0.959	-1.425	0.1542	0.9997	Ncf2
ENSMUSG00000042772	91.08	0.2034	0.2952	0.6891	0.4907	0.9997	Smg7
ENSMUSG00000100394	10.02	-0.1131	0.7468	-0.1514	0.8797	0.9997	Gm28791
ENSMUSG00000042751	27.14	0.1941	0.4539	0.4275	0.669	0.9997	Nmnat2
ENSMUSG00000026479	1.847	0.3574	1.461	0.2446	0.8067	0.9997	Lamc2
ENSMUSG00000026478	86.35	0.1964	0.3086	0.6365	0.5245	0.9997	Lamc1
ENSMUSG00000073538	0.1069	-1.365	4.028	-0.3388	0.7348	0.9997	E330020D12Rik
ENSMUSG00000042699	139.6	0.4485	0.2761	1.624	0.1043	0.9997	Dhx9
ENSMUSG00000042684	1.426	-0.1426	1.693	-0.08419	0.9329	0.9997	Npl
ENSMUSG00000042671	5.445	0.2865	0.9396	0.3049	0.7604	0.9997	Rgs8
ENSMUSG00000026475	38.89	1.214	0.5301	2.29	0.02203	0.9997	Rgs16
ENSMUSG00000066800	2.722	0.8469	1.233	0.6871	0.492	0.9997	Rnasel
ENSMUSG00000042641	0.3507	0.1742	3.155	0.05522	0.956	0.9997	Rgsl1
ENSMUSG00000045968	7.606	0.9443	0.7998	1.181	0.2377	0.9997	Teddm2
ENSMUSG00000026473	1562	0.1504	0.1646	0.9137	0.3609	0.9997	Glul
ENSMUSG00000100014	3.061	1.648	1.483	1.111	0.2664	0.9997	Gm29290
ENSMUSG00000100627	0.3903	0.3871	3.271	0.1183	0.9058	0.9997	A830008E24Rik
ENSMUSG00000004110	23.89	-0.8728	0.4805	-1.816	0.0693	0.9997	Cacna1e
ENSMUSG00000096950	4.082	0.8916	1.025	0.8701	0.3843	0.9997	Gm9530
ENSMUSG00000056708	601.9	0.23	0.1849	1.244	0.2137	0.9997	Ier5
ENSMUSG00000026471	18.03	-0.2041	0.5136	-0.3973	0.6911	0.9997	Mr1
ENSMUSG00000026470	166.2	-0.1185	0.267	-0.4438	0.6572	0.9997	Stx6
ENSMUSG00000033722	0.8121	0.2246	2.31	0.09722	0.9226	0.9997	BC034090
ENSMUSG00000026469	154.2	-0.06148	0.2668	-0.2304	0.8178	0.9997	Xpr1
ENSMUSG00000033701	217.3	-0.04429	0.2068	-0.2141	0.8304	0.9997	Acbd6
ENSMUSG00000033684	116.8	0.4447	0.31	1.434	0.1515	0.9997	Qsox1
ENSMUSG00000033671	113.4	-0.1972	0.2795	-0.7056	0.4805	0.9997	Cep350
ENSMUSG00000026466	189.2	0.1496	0.2402	0.6226	0.5336	0.9997	Tor1aip1
ENSMUSG00000050565	84.12	-0.003499	0.2874	-0.01218	0.9903	0.9997	Tor1aip2
ENSMUSG00000015484	1.423	1.06	1.837	0.5771	0.5639	0.9997	Fam163a
ENSMUSG00000060985	0.4577	-0.3796	2.657	-0.1428	0.8864	0.9997	Tdrd5
ENSMUSG00000026601	0.1402	0.946	4.061	0.233	0.8158	0.9997	Axdnd1
ENSMUSG00000078193	39.97	-0.8527	0.4256	-2.003	0.04514	0.9997	Gm2000
ENSMUSG00000026600	15.52	-0.8266	0.5921	-1.396	0.1627	0.9997	Soat1
ENSMUSG00000026596	32.82	0.2358	0.4067	0.5799	0.562	0.9997	Abl2
ENSMUSG00000060519	71.26	-0.3214	0.2898	-1.109	0.2675	0.9997	Tor3a
ENSMUSG00000033557	42.37	-0.1343	0.3594	-0.3737	0.7086	0.9997	Fam20b
ENSMUSG00000026594	23.21	0.01453	0.4632	0.03137	0.975	0.9997	Ralgps2
ENSMUSG00000033544	0.1206	-1.514	4.022	-0.3766	0.7065	0.9997	Angptl1
ENSMUSG00000101905	0.2139	-2.001	4.004	-0.4996	0.6173	0.9997	4930439D14Rik
ENSMUSG00000070565	249	0.06702	0.2475	0.2708	0.7865	0.9997	Rasal2
ENSMUSG00000033488	5.121	0.2405	0.9141	0.2631	0.7925	0.9997	Cryzl2
ENSMUSG00000026589	1.221	0.1855	2.063	0.08995	0.9283	0.9997	Sec16b
ENSMUSG00000004031	13	0.09683	0.6194	0.1563	0.8758	0.9997	Brinp2
ENSMUSG00000026587	18.45	0.2393	0.5485	0.4362	0.6627	0.9997	Astn1
ENSMUSG00000040782	87.3	-0.1679	0.2873	-0.5843	0.559	0.9997	Cop1
ENSMUSG00000015829	9.893	-0.6522	0.6804	-0.9585	0.3378	0.9997	Tnr
ENSMUSG00000090394	167.4	-0.005004	0.2289	-0.02187	0.9826	0.9997	4930523C07Rik
ENSMUSG00000026729	0.08989	0.7487	4.067	0.1841	0.8539	0.9997	4930562F07Rik
ENSMUSG00000026725	0.1402	0.946	4.061	0.233	0.8158	0.9997	Tnn
ENSMUSG00000058267	376.4	-0.01075	0.1871	-0.05744	0.9542	0.9997	Mrps14
ENSMUSG00000014226	302	0.01645	0.2191	0.07509	0.9401	0.9997	Cacybp
ENSMUSG00000026721	65.52	-0.1047	0.3256	-0.3216	0.7478	0.9997	Rabgap1l
ENSMUSG00000103693	6.643	-0.5457	0.8571	-0.6367	0.5243	0.9997	Gm37529
ENSMUSG00000118401	0.06032	-0.9628	4.049	-0.2378	0.8121	0.9997	Gpr52
ENSMUSG00000103200	0.3312	-1.256	3.507	-0.3583	0.7201	0.9997	Gm37328
ENSMUSG00000040423	87.05	-0.03625	0.275	-0.1318	0.8952	0.9997	Rc3h1
ENSMUSG00000026715	1.516	0.01959	1.655	0.01183	0.9906	0.9997	Serpinc1
ENSMUSG00000043467	25.87	-0.08114	0.4451	-0.1823	0.8554	0.9997	Zbtb37
ENSMUSG00000053332	642	0.146	0.1967	0.742	0.4581	0.9997	Gas5
ENSMUSG00000026709	14.12	0.09843	0.5617	0.1752	0.8609	0.9997	Dars2
ENSMUSG00000102864	1.308	-1.348	1.885	-0.7148	0.4747	0.9997	Gm37634
ENSMUSG00000026708	14.85	0.6635	0.6114	1.085	0.2779	0.9997	Cenpl
ENSMUSG00000026705	49.35	-0.1842	0.3477	-0.5297	0.5963	0.9997	Klhl20
ENSMUSG00000044835	11.51	-0.07845	0.6859	-0.1144	0.9089	0.9997	Ankrd45
ENSMUSG00000026701	361.1	0.4989	0.1925	2.591	0.009556	0.9997	Prdx6
ENSMUSG00000040297	55.4	0.1015	0.363	0.2797	0.7797	0.9997	Suco
ENSMUSG00000086277	0.2904	0.7238	3.402	0.2128	0.8315	0.9997	4930558K02Rik
ENSMUSG00000026698	30.15	-0.1678	0.4237	-0.3961	0.692	0.9997	Pigc
ENSMUSG00000040265	387.9	-0.06546	0.19	-0.3446	0.7304	0.9997	Dnm3
ENSMUSG00000090260	0.1402	0.946	4.061	0.233	0.8158	0.9997	2810442N19Rik
ENSMUSG00000078190	1.68	0.3304	1.513	0.2184	0.8271	0.9997	Dnm3os
ENSMUSG00000026694	10.61	-0.3125	0.6483	-0.482	0.6298	0.9997	Eef1aknmt
ENSMUSG00000026696	168.8	0.107	0.2281	0.469	0.6391	0.9997	Vamp4
ENSMUSG00000026697	1.049	2.647	2.327	1.138	0.2552	0.9997	Myoc
ENSMUSG00000040225	479.6	-0.1626	0.2348	-0.6927	0.4885	0.9997	Prrc2c
ENSMUSG00000026692	0.4543	2.059	3.156	0.6523	0.5142	0.9997	Fmo4
ENSMUSG00000040181	132.3	0.3163	0.2399	1.319	0.1872	0.9997	Fmo1
ENSMUSG00000040170	126.8	1.155	0.333	3.469	0.0005214	0.9997	Fmo2
ENSMUSG00000026586	4.409	0.3861	0.979	0.3943	0.6933	0.9997	Prrx1
ENSMUSG00000040124	27.36	0.04767	0.4176	0.1141	0.9091	0.9997	Gorab
ENSMUSG00000040113	0.1673	-1.781	4.011	-0.4439	0.6571	0.9997	Mettl11b
ENSMUSG00000026585	174.1	-0.1677	0.2247	-0.7463	0.4555	0.9997	Kifap3
ENSMUSG00000026584	21.06	-0.01795	0.4805	-0.03735	0.9702	0.9997	Scyl3
ENSMUSG00000041406	1.11	-1.357	1.914	-0.7091	0.4782	0.9997	BC055324
ENSMUSG00000041396	22.67	0.6625	0.4611	1.437	0.1508	0.9997	Mettl18
ENSMUSG00000026582	0.1206	-1.514	4.022	-0.3766	0.7065	0.9997	Sele
ENSMUSG00000026581	0.2276	-2.08	4.002	-0.5197	0.6033	0.9997	Sell
ENSMUSG00000026579	15.05	-0.5051	0.5877	-0.8595	0.3901	0.9997	F5
ENSMUSG00000040918	4.241	0.4106	1.001	0.4101	0.6818	0.9997	Slc19a2
ENSMUSG00000026578	23.98	-0.2657	0.4517	-0.5881	0.5564	0.9997	Ccdc181
ENSMUSG00000026577	36.85	0.5117	0.3744	1.367	0.1718	0.9997	Blzf1
ENSMUSG00000026575	25.21	0.1536	0.4446	0.3456	0.7296	0.9997	Nme7
ENSMUSG00000026576	311.2	0.2358	0.5088	0.4635	0.643	0.9997	Atp1b1
ENSMUSG00000104117	1.361	-0.7427	1.937	-0.3834	0.7014	0.9997	Gm20743
ENSMUSG00000040848	72.74	0.0442	0.303	0.1458	0.884	0.9997	Sft2d2
ENSMUSG00000040843	176.7	0.3819	0.2243	1.703	0.08862	0.9997	Tiprl
ENSMUSG00000102302	2.44	-0.9302	1.303	-0.7137	0.4754	0.9997	Gm38190
ENSMUSG00000040836	4.32	1.349	1.01	1.335	0.1818	0.9997	Gpr161
ENSMUSG00000026571	61.89	-0.1665	0.3183	-0.5232	0.6009	0.9997	Dcaf6
ENSMUSG00000102401	0.2276	-2.08	4.002	-0.5197	0.6033	0.9997	Gm37864
ENSMUSG00000026568	438.1	0.04044	0.1904	0.2124	0.8318	0.9997	Mpc2
ENSMUSG00000026567	3.433	1.146	1.337	0.8572	0.3913	0.9997	Adcy10
ENSMUSG00000026566	661.9	-0.1436	0.2385	-0.6022	0.547	0.9997	Mpzl1
ENSMUSG00000040723	110	-0.1019	0.2449	-0.4163	0.6772	0.9997	Rcsd1
ENSMUSG00000040713	95.02	-0.2584	0.2625	-0.9843	0.325	0.9997	Creg1
ENSMUSG00000089829	0.7899	-1.705	2.894	-0.5893	0.5557	0.9997	Gm16565
ENSMUSG00000005763	0.5816	-1.699	2.621	-0.6481	0.5169	0.9997	Cd247
ENSMUSG00000026565	54.61	-0.3189	0.32	-0.9966	0.3189	0.9997	Pou2f1
ENSMUSG00000026564	0.08989	0.7487	4.067	0.1841	0.8539	0.9997	Dusp27
ENSMUSG00000040612	71	-0.03171	0.2904	-0.1092	0.913	0.9997	Ildr2
ENSMUSG00000103400	4.148	0.03937	1.064	0.03702	0.9705	0.9997	Gm15853
ENSMUSG00000026563	30.86	-0.02374	0.4171	-0.05692	0.9546	0.9997	Tada1
ENSMUSG00000040596	31.95	0.1315	0.3874	0.3394	0.7343	0.9997	Pogk
ENSMUSG00000102548	1.425	-1.925	1.881	-1.023	0.3061	0.9997	Gm16701
ENSMUSG00000097823	4.262	0.3691	1.004	0.3675	0.7132	0.9997	Gm16701
ENSMUSG00000060568	9.16	-0.4754	0.7229	-0.6576	0.5108	0.9997	Fam78b
ENSMUSG00000026558	14.55	0.3061	0.5551	0.5514	0.5814	0.9997	Uck2
ENSMUSG00000052428	442.6	-0.1332	0.1915	-0.6953	0.4869	0.9997	Tmco1
ENSMUSG00000026687	109.6	-0.2474	0.2561	-0.9663	0.3339	0.9997	Aldh9a1
ENSMUSG00000026688	257.9	0.2975	0.2231	1.333	0.1824	0.9997	Mgst3
ENSMUSG00000015843	0.1502	-0.06588	4.039	-0.01631	0.987	0.9997	Rxrg
ENSMUSG00000052534	164.4	-0.008714	0.2364	-0.03686	0.9706	0.9997	Pbx1
ENSMUSG00000026683	1.16	0.7413	2.26	0.328	0.7429	0.9997	Nuf2
ENSMUSG00000026678	2084	0.4034	0.1982	2.035	0.0418	0.9997	Rgs5
ENSMUSG00000038530	188.3	-0.2985	0.2884	-1.035	0.3007	0.9997	Rgs4
ENSMUSG00000070532	3.092	0.01994	1.252	0.01593	0.9873	0.9997	Ccdc190
ENSMUSG00000089990	0.5621	-3.027	2.813	-1.076	0.2818	0.9997	Gm15852
ENSMUSG00000026675	15.1	-0.1565	0.5457	-0.2867	0.7743	0.9997	Hsd17b7
ENSMUSG00000097503	1.466	0.3088	1.61	0.1918	0.8479	0.9997	3110045C21Rik
ENSMUSG00000026674	17.37	0.4572	0.5143	0.8889	0.3741	0.9997	Ddr2
ENSMUSG00000026670	149.9	0.1713	0.2372	0.7219	0.4704	0.9997	Uap1
ENSMUSG00000104266	0.9461	-0.8707	2.034	-0.428	0.6686	0.9997	Gm37748
ENSMUSG00000026667	97.77	0.0472	0.2654	0.1778	0.8589	0.9997	Uhmk1
ENSMUSG00000044306	0.7115	0.7898	2.195	0.3598	0.719	0.9997	4930500M09Rik
ENSMUSG00000102752	2.628	0.44	1.32	0.3335	0.7388	0.9997	Gm7694
ENSMUSG00000038473	35.04	-0.4903	0.4071	-1.204	0.2284	0.9997	Nos1ap
ENSMUSG00000038463	0.4206	2.187	3.497	0.6253	0.5318	0.9997	Olfml2b
ENSMUSG00000026663	57.22	-0.05525	0.3139	-0.176	0.8603	0.9997	Atf6
ENSMUSG00000026659	42.4	-0.1162	0.3531	-0.3292	0.742	0.9997	Dusp12
ENSMUSG00000096968	0.9652	1.902	2.111	0.9011	0.3675	0.9997	Gm26620
ENSMUSG00000070524	0.1402	0.946	4.061	0.233	0.8158	0.9997	Fcrlb
ENSMUSG00000038421	2.219	1.801	1.759	1.024	0.3059	0.9997	Fcrla
ENSMUSG00000026656	1.747	-3.734	2.045	-1.825	0.06794	0.9997	Fcgr2b
ENSMUSG00000059089	0.1069	-1.365	4.028	-0.3388	0.7348	0.9997	Fcgr4
ENSMUSG00000059498	7.587	-2.013	0.9637	-2.089	0.03675	0.9997	Fcgr3
ENSMUSG00000026649	0.5683	-0.4514	2.637	-0.1712	0.8641	0.9997	Cfap126
ENSMUSG00000058076	131	-0.0597	0.2605	-0.2292	0.8187	0.9997	Sdhc
ENSMUSG00000056569	0.08989	0.7487	4.067	0.1841	0.8539	0.9997	Mpz
ENSMUSG00000038370	1985	-0.1185	0.2029	-0.5838	0.5594	0.9997	Pcp4l1
ENSMUSG00000005677	0.06032	-0.9628	4.049	-0.2378	0.8121	0.9997	Nr1i3
ENSMUSG00000005674	37.77	-0.07046	0.389	-0.1811	0.8563	0.9997	Tomm40l
ENSMUSG00000005681	1.857	0.6124	1.439	0.4256	0.6704	0.9997	Apoa2
ENSMUSG00000058715	27.33	-1.597	0.629	-2.538	0.01114	0.9997	Fcer1g
ENSMUSG00000013593	324.8	0.1974	0.198	0.9969	0.3188	0.9997	Ndufs2
ENSMUSG00000006403	1.474	0.08772	1.724	0.05089	0.9594	0.9997	Adamts4
ENSMUSG00000052423	41.67	0.1609	0.3516	0.4577	0.6472	0.9997	B4galt3
ENSMUSG00000062729	47.92	-0.03798	0.3481	-0.1091	0.9131	0.9997	Ppox
ENSMUSG00000053483	33.88	-0.216	0.4082	-0.5292	0.5967	0.9997	Usp21
ENSMUSG00000062963	284.4	-0.09818	0.1969	-0.4985	0.6181	0.9997	Ufc1
ENSMUSG00000103983	5.603	-0.08209	0.8785	-0.09345	0.9255	0.9997	Gm20045
ENSMUSG00000013973	59	0.1403	0.3282	0.4274	0.6691	0.9997	Dedd
ENSMUSG00000013997	60.18	-0.02293	0.3168	-0.07237	0.9423	0.9997	Nit1
ENSMUSG00000006412	366.8	0.2168	0.19	1.141	0.2537	0.9997	Pfdn2
ENSMUSG00000045259	2.707	1.216	1.369	0.8884	0.3743	0.9997	Klhdc9
ENSMUSG00000006411	0.8798	-0.7095	2.648	-0.2679	0.7887	0.9997	Nectin4
ENSMUSG00000048865	2.777	-2.434	1.516	-1.605	0.1084	0.9997	Arhgap30
ENSMUSG00000026641	115.8	0.2274	0.2735	0.8315	0.4057	0.9997	Usf1
ENSMUSG00000103711	2.077	0.6509	1.378	0.4722	0.6368	0.9997	Tstd1
ENSMUSG00000038235	330.6	-0.2861	0.2367	-1.209	0.2268	0.9997	F11r
ENSMUSG00000091993	18.97	0.7871	0.5202	1.513	0.1303	0.9997	B930036N10Rik
ENSMUSG00000060244	13.92	-0.08271	0.6141	-0.1347	0.8929	0.9997	Alyref2
ENSMUSG00000004709	0.7899	-1.705	2.894	-0.5893	0.5557	0.9997	Cd244a
ENSMUSG00000015355	3.904	-1.74	1.514	-1.149	0.2504	0.9997	Cd48
ENSMUSG00000015316	0.2709	-0.9813	3.788	-0.259	0.7956	0.9997	Slamf1
ENSMUSG00000038147	1.375	-0.8782	1.98	-0.4436	0.6573	0.9997	Cd84
ENSMUSG00000104413	0.1206	-1.514	4.022	-0.3766	0.7065	0.9997	Gm37065
ENSMUSG00000015314	0.1069	-1.365	4.028	-0.3388	0.7348	0.9997	Slamf6
ENSMUSG00000026556	40.87	0.02747	0.3523	0.07798	0.9378	0.9997	Vangl2
ENSMUSG00000051251	0.06032	-0.9628	4.049	-0.2378	0.8121	0.9997	Nhlh1
ENSMUSG00000003458	76.6	0.2021	0.2973	0.6797	0.4967	0.9997	Ncstn
ENSMUSG00000026553	153.6	0.1115	0.2331	0.4782	0.6325	0.9997	Copa
ENSMUSG00000103380	0.06032	-0.9628	4.049	-0.2378	0.8121	0.9997	Gm37756
ENSMUSG00000003464	107.5	-0.1371	0.2504	-0.5478	0.5838	0.9997	Pex19
ENSMUSG00000026554	173.4	0.1991	0.2267	0.8783	0.3798	0.9997	Dcaf8
ENSMUSG00000013698	344	-0.3107	0.2061	-1.508	0.1317	0.9997	Pea15a
ENSMUSG00000007122	0.1502	-0.06588	4.039	-0.01631	0.987	0.9997	Casq1
ENSMUSG00000092085	0.1673	-1.781	4.011	-0.4439	0.6571	0.9997	Gm17224
ENSMUSG00000038034	62.56	0.1668	0.3264	0.5109	0.6094	0.9997	Igsf8
ENSMUSG00000007097	360.1	0.1153	0.2062	0.5591	0.5761	0.9997	Atp1a2
ENSMUSG00000038026	20.04	0.413	0.5521	0.748	0.4544	0.9997	Kcnj9
ENSMUSG00000044708	21.78	0.2322	0.5183	0.4479	0.6542	0.9997	Kcnj10
ENSMUSG00000050229	22.35	0.02779	0.4634	0.05996	0.9522	0.9997	Pigm
ENSMUSG00000026548	0.1069	-1.365	4.028	-0.3388	0.7348	0.9997	Slamf9
ENSMUSG00000037995	0.2571	-0.875	3.558	-0.2459	0.8057	0.9997	Igsf9
ENSMUSG00000026547	789.2	-0.2946	0.2317	-1.271	0.2036	0.9997	Tagln2
ENSMUSG00000026546	3.245	0.2303	1.166	0.1974	0.8435	0.9997	Cfap45
ENSMUSG00000085184	1.618	-0.7985	1.731	-0.4613	0.6446	0.9997	4933439K11Rik
ENSMUSG00000049598	0.8883	0.5594	2.049	0.273	0.7849	0.9997	Vsig8
ENSMUSG00000026544	139	-0.03872	0.2388	-0.1621	0.8712	0.9997	Dusp23
ENSMUSG00000037872	6.575	0.0416	0.8573	0.04852	0.9613	0.9997	Ackr1
ENSMUSG00000005338	24.49	-0.1196	0.5417	-0.2209	0.8252	0.9997	Cadm3
ENSMUSG00000037860	15.34	-0.1455	0.5909	-0.2463	0.8055	0.9997	Aim2
ENSMUSG00000037849	1.315	-0.5882	2.027	-0.2901	0.7717	0.9997	Ifi206
ENSMUSG00000073491	3.765	0.1404	1.243	0.1129	0.9101	0.9997	Ifi213
ENSMUSG00000043263	1.894	-2.951	3.945	-0.748	0.4545	0.9997	Ifi209
ENSMUSG00000066677	3.79	1.232	1.159	1.063	0.2879	0.9997	Ifi208
ENSMUSG00000073490	3.16	-5.112	3.934	-1.3	0.1938	0.9997	Ifi207
ENSMUSG00000073489	1.659	-0.784	1.655	-0.4738	0.6356	0.9997	Ifi204
ENSMUSG00000090272	28.24	0.1194	0.4351	0.2745	0.7837	0.9997	Mndal
ENSMUSG00000026536	1.077	-0.8576	2.284	-0.3754	0.7073	0.9997	Ifi211
ENSMUSG00000039997	24.87	0.6802	0.5039	1.35	0.1771	0.9997	Ifi203
ENSMUSG00000028354	16.24	-0.4225	0.541	-0.7809	0.4349	0.9997	Fmn2
ENSMUSG00000050069	2.965	-0.8776	1.195	-0.7342	0.4628	0.9997	Grem2
ENSMUSG00000026527	33.43	-0.1569	0.4163	-0.3768	0.7063	0.9997	Rgs7
ENSMUSG00000026526	122	0.1949	0.2463	0.7911	0.4289	0.9997	Fh1
ENSMUSG00000026525	2.414	0.7381	1.369	0.5393	0.5897	0.9997	Opn3
ENSMUSG00000078185	11.95	-0.3548	0.6197	-0.5724	0.567	0.9997	Chml
ENSMUSG00000039748	0.421	-0.2579	3.258	-0.07916	0.9369	0.9997	Exo1
ENSMUSG00000055214	2.886	0.7851	1.223	0.6419	0.5209	0.9997	Pld5
ENSMUSG00000078184	1.243	0.1982	1.74	0.1139	0.9093	0.9997	Rbm8a2
ENSMUSG00000057335	50.66	0.2323	0.3259	0.7128	0.476	0.9997	Cep170
ENSMUSG00000026504	26.5	0.02472	0.4834	0.05115	0.9592	0.9997	Sdccag8
ENSMUSG00000087082	0.06032	-0.9628	4.049	-0.2378	0.8121	0.9997	Gm15423
ENSMUSG00000019699	80.46	0.07503	0.3098	0.2422	0.8087	0.9997	Akt3
ENSMUSG00000097892	0.06032	-0.9628	4.049	-0.2378	0.8121	0.9997	Gm26801
ENSMUSG00000063659	96.95	-0.1129	0.3272	-0.3449	0.7302	0.9997	Zbtb18
ENSMUSG00000102432	0.06032	-0.9628	4.049	-0.2378	0.8121	0.9997	Gm29856
ENSMUSG00000015961	126	0.03739	0.2499	0.1496	0.8811	0.9997	Adss
ENSMUSG00000091476	0.3678	-1.001	3.096	-0.3233	0.7464	0.9997	Catspere2
ENSMUSG00000026502	121.9	0.2543	0.2598	0.9791	0.3275	0.9997	Desi2
ENSMUSG00000070489	0.3141	0.9447	3.971	0.2379	0.812	0.9997	4930527J03Rik
ENSMUSG00000086350	9.775	-0.2444	0.7527	-0.3247	0.7454	0.9997	B230369F24Rik
ENSMUSG00000026500	112.3	-0.3295	0.2535	-1.3	0.1937	0.9997	Cox20
ENSMUSG00000039630	494.1	-0.05188	0.1878	-0.2763	0.7823	0.9997	Hnrnpu
ENSMUSG00000026495	18.17	-0.1849	0.5074	-0.3644	0.7155	0.9997	Efcab2
ENSMUSG00000026494	0.7947	0.06812	2.132	0.03195	0.9745	0.9997	Kif26b
ENSMUSG00000055067	33.27	0.2061	0.4028	0.5117	0.6089	0.9997	Smyd3
ENSMUSG00000026492	45.32	-0.03742	0.3588	-0.1043	0.9169	0.9997	Tfb2m
ENSMUSG00000038949	40.34	0.3839	0.3637	1.056	0.2912	0.9997	Cnst
ENSMUSG00000038936	47.58	0.01732	0.341	0.05078	0.9595	0.9997	Sccpdh
ENSMUSG00000026491	85.12	0.3672	0.2829	1.298	0.1942	0.9997	Ahctf1
ENSMUSG00000026490	163	0.1839	0.2339	0.7862	0.4318	0.9997	Cdc42bpa
ENSMUSG00000026489	11.38	0.05783	0.6371	0.09077	0.9277	0.9997	Coq8a
ENSMUSG00000104520	0.08989	0.7487	4.067	0.1841	0.8539	0.9997	Gm37336
ENSMUSG00000010609	48.91	-0.2675	0.3464	-0.772	0.4401	0.9997	Psen2
ENSMUSG00000038855	329.9	0.09034	0.1879	0.4808	0.6306	0.9997	Itpkb
ENSMUSG00000053963	19.79	0.07797	0.5542	0.1407	0.8881	0.9997	Stum
ENSMUSG00000026496	51.5	-0.1494	0.3443	-0.434	0.6643	0.9997	Parp1
ENSMUSG00000058729	16.36	0.4072	0.5868	0.694	0.4877	0.9997	Lin9
ENSMUSG00000026499	141.9	-0.03353	0.2558	-0.1311	0.8957	0.9997	Acbd3
ENSMUSG00000103649	1.004	-3.728	2.29	-1.628	0.1035	0.9997	Gm37768
ENSMUSG00000060743	3799	0.06711	0.1745	0.3846	0.7005	0.9997	H3f3a
ENSMUSG00000073485	2.825	-0.9284	1.261	-0.7365	0.4615	0.9997	H3f3aos
ENSMUSG00000038806	93.56	0.09216	0.2897	0.3181	0.7504	0.9997	Sde2
ENSMUSG00000066652	0.3141	0.9447	3.971	0.2379	0.812	0.9997	Lefty2
ENSMUSG00000026520	132.4	0.0302	0.2806	0.1076	0.9143	0.9997	Pycr2
ENSMUSG00000038793	0.5213	-1.524	2.752	-0.5537	0.5798	0.9997	Lefty1
ENSMUSG00000026519	30.47	0.06362	0.4042	0.1574	0.8749	0.9997	Tmem63a
ENSMUSG00000038776	259.9	0.6192	0.2694	2.298	0.02156	0.9997	Ephx1
ENSMUSG00000026516	60.16	-0.1373	0.3445	-0.3986	0.6902	0.9997	Nvl
ENSMUSG00000062169	252.4	0.01307	0.2022	0.06467	0.9484	0.9997	Cnih4
ENSMUSG00000038733	173.7	0.006713	0.2341	0.02868	0.9771	0.9997	Wdr26
ENSMUSG00000054135	1.919	-0.4979	1.562	-0.3187	0.75	0.9997	A430110L20Rik
ENSMUSG00000026514	18.67	-0.1993	0.5212	-0.3823	0.7022	0.9997	Cnih3
ENSMUSG00000047369	0.2609	-0.4226	3.848	-0.1098	0.9125	0.9997	Dnah14
ENSMUSG00000004880	138.3	0.05381	0.2657	0.2025	0.8395	0.9997	Lbr
ENSMUSG00000056699	0.9553	1.217	2.023	0.6013	0.5477	0.9997	Gm5533
ENSMUSG00000022995	72.02	0.08474	0.2894	0.2928	0.7697	0.9997	Enah
ENSMUSG00000026511	529.4	0.08791	0.1775	0.4954	0.6203	0.9997	Srp9
ENSMUSG00000038633	113.5	0.06259	0.2627	0.2382	0.8117	0.9997	Degs1
ENSMUSG00000100147	1.314	-0.8623	1.797	-0.48	0.6312	0.9997	1700047M11Rik
ENSMUSG00000047539	56.86	-0.099	0.328	-0.3019	0.7627	0.9997	Fbxo28
ENSMUSG00000026510	27.91	-0.02469	0.4255	-0.05802	0.9537	0.9997	Trp53bp2
ENSMUSG00000026509	290.2	0.1336	0.2458	0.5435	0.5868	0.9997	Capn2
ENSMUSG00000102234	0.3175	-1.175	3.271	-0.3593	0.7194	0.9997	Gm37885
ENSMUSG00000038576	17.21	0.3447	0.6016	0.573	0.5666	0.9997	Susd4
ENSMUSG00000030768	17.63	0.1349	0.5482	0.246	0.8057	0.9997	Disp1
ENSMUSG00000046836	90.31	-0.3054	0.303	-1.008	0.3134	0.9997	Brox
ENSMUSG00000042901	114.1	-0.1429	0.2464	-0.5798	0.5621	0.9997	Aida
ENSMUSG00000056050	170.3	-0.3019	0.2273	-1.329	0.184	0.9997	Mia3
ENSMUSG00000072258	21.61	-0.06898	0.4721	-0.1461	0.8838	0.9997	Taf1a
ENSMUSG00000104212	3.581	0.4803	1.251	0.3839	0.7011	0.9997	Gm37986
ENSMUSG00000053461	0.06032	-0.9628	4.049	-0.2378	0.8121	0.9997	Hhipl2
ENSMUSG00000104022	0.3004	-0.04821	3.633	-0.01327	0.9894	0.9997	Gm37214
ENSMUSG00000039384	7.151	0.1512	0.7721	0.1958	0.8448	0.9997	Dusp10
ENSMUSG00000044854	2.276	0.7028	1.403	0.5009	0.6164	0.9997	1700056E22Rik
ENSMUSG00000039377	83.97	0.8142	0.4086	1.993	0.04628	0.9997	Hlx
ENSMUSG00000102158	5.621	0.3051	0.9659	0.3159	0.7521	0.9997	Gm34342
ENSMUSG00000073481	468.2	-0.1579	0.1912	-0.8254	0.4091	0.9997	Marc2
ENSMUSG00000039349	442.4	0.045	0.2453	0.1835	0.8544	0.9997	C130074G19Rik
ENSMUSG00000026620	25.31	-0.4391	0.4311	-1.019	0.3084	0.9997	Mark1
ENSMUSG00000039318	42.84	-0.1754	0.347	-0.5055	0.6132	0.9997	Rab3gap2
ENSMUSG00000026618	64.6	0.01256	0.3234	0.03884	0.969	0.9997	Iars2
ENSMUSG00000026617	58.54	0.2625	0.3439	0.7633	0.4453	0.9997	Bpnt1
ENSMUSG00000097261	4.193	-0.1411	0.994	-0.1419	0.8871	0.9997	4930532G15Rik
ENSMUSG00000026615	168.7	-0.0515	0.2284	-0.2255	0.8216	0.9997	Eprs
ENSMUSG00000097615	0.3874	0.5343	3.303	0.1618	0.8715	0.9997	Gm2061
ENSMUSG00000026614	6.784	-0.2651	0.8899	-0.2979	0.7658	0.9997	Slc30a10
ENSMUSG00000039246	9.46	0.2974	0.6764	0.4396	0.6602	0.9997	Lyplal1
ENSMUSG00000039239	265	0.2037	0.2087	0.9762	0.329	0.9997	Tgfb2
ENSMUSG00000001305	47.15	0.1528	0.3752	0.4073	0.6838	0.9997	Rrp15
ENSMUSG00000097784	4.015	-0.03932	1.025	-0.03837	0.9694	0.9997	A430105J06Rik
ENSMUSG00000026611	0.1502	-0.06588	4.039	-0.01631	0.987	0.9997	Spata17
ENSMUSG00000089730	0.2742	-2.251	3.753	-0.5999	0.5486	0.9997	1700007P06Rik
ENSMUSG00000039210	48.49	-0.4952	0.3692	-1.341	0.1798	0.9997	Gpatch2
ENSMUSG00000104245	0.08989	0.7487	4.067	0.1841	0.8539	0.9997	Gm38155
ENSMUSG00000026610	5.842	-0.1713	0.9358	-0.183	0.8548	0.9997	Esrrg
ENSMUSG00000103961	0.08989	0.7487	4.067	0.1841	0.8539	0.9997	Gm36388
ENSMUSG00000026609	0.1402	0.946	4.061	0.233	0.8158	0.9997	Ush2a
ENSMUSG00000026608	34.06	-0.3556	0.385	-0.9236	0.3557	0.9997	Kctd3
ENSMUSG00000037624	20.19	0.1723	0.4797	0.3592	0.7194	0.9997	Kcnk2
ENSMUSG00000103669	0.2139	-2.001	4.004	-0.4996	0.6173	0.9997	2900042K21Rik
ENSMUSG00000104507	1.915	1.912	1.581	1.21	0.2263	0.9997	A430027H14Rik
ENSMUSG00000026605	1.363	-0.01475	1.724	-0.008552	0.9932	0.9997	Cenpf
ENSMUSG00000026604	66.79	0.3278	0.3083	1.063	0.2876	0.9997	Ptpn14
ENSMUSG00000097925	0.2276	-2.08	4.002	-0.5197	0.6033	0.9997	Gm26574
ENSMUSG00000104435	0.6079	-0.2315	2.379	-0.09728	0.9225	0.9997	Gm37422
ENSMUSG00000026603	86.99	0.2194	0.2774	0.7908	0.4291	0.9997	Smyd2
ENSMUSG00000010175	2.469	-0.4815	1.307	-0.3683	0.7126	0.9997	Prox1
ENSMUSG00000079045	0.8587	0.1021	2.111	0.04839	0.9614	0.9997	Prox1os
ENSMUSG00000089872	20.08	0.31	0.5048	0.6142	0.5391	0.9997	Rps6kc1
ENSMUSG00000026634	126.9	-0.06564	0.2419	-0.2714	0.7861	0.9997	Angel2
ENSMUSG00000037568	0.06032	-0.9628	4.049	-0.2378	0.8121	0.9997	Vash2
ENSMUSG00000066595	11.34	-0.04532	0.6248	-0.07253	0.9422	0.9997	Flvcr1
ENSMUSG00000097845	0.2301	1.535	4.032	0.3807	0.7034	0.9997	A230020J21Rik
ENSMUSG00000026632	33.81	0.449	0.4074	1.102	0.2704	0.9997	Tatdn3
ENSMUSG00000062510	0.8421	-0.1648	2.152	-0.07656	0.939	0.9997	Nsl1
ENSMUSG00000026630	1.202	-0.04382	1.794	-0.02443	0.9805	0.9997	Batf3
ENSMUSG00000091017	33.54	1.263	0.467	2.704	0.006843	0.9997	Fam71a
ENSMUSG00000026628	911.3	1.306	0.9226	1.416	0.1568	0.9997	Atf3
ENSMUSG00000073478	77.86	-0.04871	0.2805	-0.1736	0.8621	0.9997	D730003I15Rik
ENSMUSG00000103174	0.06032	-0.9628	4.049	-0.2378	0.8121	0.9997	Gm37168
ENSMUSG00000037499	523.9	0.04615	0.183	0.2523	0.8008	0.9997	Nenf
ENSMUSG00000026627	8.831	0.1969	0.6898	0.2855	0.7753	0.9997	Pacc1
ENSMUSG00000026626	261.7	-0.1524	0.2516	-0.6059	0.5446	0.9997	Ppp2r5a
ENSMUSG00000103114	0.4144	-1.173	2.977	-0.3939	0.6937	0.9997	Gm32200
ENSMUSG00000037474	4.858	0.194	1.017	0.1908	0.8487	0.9997	Dtl
ENSMUSG00000037461	26.64	0.16	0.4304	0.3718	0.7101	0.9997	Ints7
ENSMUSG00000026623	65.36	0.0795	0.3403	0.2336	0.8153	0.9997	Lpgat1
ENSMUSG00000102840	0.1673	-1.781	4.011	-0.4439	0.6571	0.9997	Gm38037
ENSMUSG00000026622	0.1798	1.31	4.044	0.324	0.7459	0.9997	Nek2
ENSMUSG00000055833	4.098	-0.2579	1.001	-0.2577	0.7966	0.9997	1700034H15Rik
ENSMUSG00000037434	459	0.0002138	0.2116	0.00101	0.9992	0.9997	Slc30a1
ENSMUSG00000049353	4.12	-0.2463	0.9977	-0.2469	0.805	0.9997	Rd3
ENSMUSG00000097416	2.454	-0.2094	1.361	-0.1538	0.8778	0.9997	Gm26670
ENSMUSG00000026637	71.87	0.1172	0.3137	0.3737	0.7086	0.9997	Traf5
ENSMUSG00000097089	0.3507	0.1742	3.155	0.05522	0.956	0.9997	Gm26879
ENSMUSG00000037395	50.57	0.1353	0.3315	0.4083	0.6831	0.9997	Rcor3
ENSMUSG00000097316	0.5808	0.9837	2.582	0.381	0.7032	0.9997	Gm10516
ENSMUSG00000058248	9.374	-0.01799	0.7027	-0.02561	0.9796	0.9997	Kcnh1
ENSMUSG00000037375	1.809	0.5545	1.531	0.3622	0.7172	0.9997	Hhat
ENSMUSG00000016262	2.82	-0.4927	1.257	-0.3919	0.6952	0.9997	Sertad4
ENSMUSG00000089812	0.996	0.8567	2.076	0.4126	0.6799	0.9997	Gm15867
ENSMUSG00000016200	3.646	0.3823	1.081	0.3536	0.7236	0.9997	Syt14
ENSMUSG00000016181	25.75	-0.02108	0.4598	-0.04584	0.9634	0.9997	Utp25
ENSMUSG00000079144	34.26	0.02094	0.3755	0.05577	0.9555	0.9997	A130010J15Rik
ENSMUSG00000037318	0.7947	0.06812	2.132	0.03195	0.9745	0.9997	Traf3ip3
ENSMUSG00000026639	0.4418	-1.307	3.145	-0.4158	0.6776	0.9997	Lamb3
ENSMUSG00000016194	8.173	0.4351	0.747	0.5824	0.5603	0.9997	Hsd11b1
ENSMUSG00000009633	5.995	-0.4846	0.8339	-0.5812	0.5611	0.9997	G0s2
ENSMUSG00000016179	7.628	0.07058	0.7816	0.0903	0.928	0.9997	Camk1g
ENSMUSG00000026640	239.3	0.1508	0.2901	0.5199	0.6032	0.9997	Plxna2
ENSMUSG00000016494	1135	-0.1165	0.1805	-0.6456	0.5185	0.9997	Cd34
ENSMUSG00000097325	1.376	0.6485	1.767	0.3671	0.7136	0.9997	Gm16897
ENSMUSG00000096929	11.72	0.2141	0.6576	0.3256	0.7447	0.9997	A330023F24Rik
ENSMUSG00000104206	1.687	-4.161	3.958	-1.051	0.2931	0.9997	Gm32250
ENSMUSG00000016493	6.928	-0.1606	0.829	-0.1937	0.8464	0.9997	Cd46
ENSMUSG00000016481	293.3	-0.1124	0.1913	-0.5876	0.5568	0.9997	Cr1l
ENSMUSG00000026616	2.304	0.7875	1.331	0.5915	0.5542	0.9997	Cr2
ENSMUSG00000050530	68.83	0.04928	0.2893	0.1703	0.8648	0.9997	Fam171a1
ENSMUSG00000026643	85.36	-0.05161	0.2695	-0.1915	0.8482	0.9997	Nmt2
ENSMUSG00000049950	15.47	-0.8404	0.597	-1.408	0.1593	0.9997	Rpp38
ENSMUSG00000026644	0.7273	0.6045	2.223	0.2719	0.7857	0.9997	Acbd7
ENSMUSG00000103786	0.08989	0.7487	4.067	0.1841	0.8539	0.9997	Gm37525
ENSMUSG00000026650	3.03	0.1996	1.187	0.1682	0.8664	0.9997	Meig1
ENSMUSG00000026648	10.28	-0.09255	0.6579	-0.1407	0.8881	0.9997	Dclre1c
ENSMUSG00000026646	2.483	0.1997	1.282	0.1557	0.8762	0.9997	Suv39h2
ENSMUSG00000109865	135.2	0.319	0.2365	1.349	0.1774	0.9997	Hspa14
ENSMUSG00000051396	6.009	-0.5669	0.9394	-0.6034	0.5462	0.9997	Gm45902
ENSMUSG00000039496	0.7148	-0.5527	2.232	-0.2476	0.8044	0.9997	Cdnf
ENSMUSG00000026655	13.34	-0.357	0.6411	-0.5569	0.5776	0.9997	Fam107b
ENSMUSG00000026657	27.7	-0.007483	0.4425	-0.01691	0.9865	0.9997	Frmd4a
ENSMUSG00000104284	0.4643	0.9634	2.9	0.3322	0.7397	0.9997	Gm10862
ENSMUSG00000102517	0.1206	-1.514	4.022	-0.3766	0.7065	0.9997	Gm38085
ENSMUSG00000086018	0.06032	-0.9628	4.049	-0.2378	0.8121	0.9997	Gm13179
ENSMUSG00000039449	71.45	-0.3412	0.2978	-1.146	0.252	0.9997	Prpf18
ENSMUSG00000048186	70.62	0.2133	0.3486	0.6119	0.5406	0.9997	Bend7
ENSMUSG00000026662	38.67	0.004083	0.3688	0.01107	0.9912	0.9997	Sephs1
ENSMUSG00000026664	100.3	0.1203	0.2651	0.4538	0.65	0.9997	Phyh
ENSMUSG00000026669	0.2005	0.1314	4.033	0.03258	0.974	0.9997	Mcm10
ENSMUSG00000026672	20.35	-0.239	0.4815	-0.4963	0.6197	0.9997	Optn
ENSMUSG00000026676	1.542	0.983	1.587	0.6192	0.5358	0.9997	Ccdc3
ENSMUSG00000039145	34	-0.2493	0.3964	-0.629	0.5294	0.9997	Camk1d
ENSMUSG00000039128	102.4	0.004468	0.265	0.01686	0.9865	0.9997	Cdc123
ENSMUSG00000025817	68.66	0.09662	0.3102	0.3115	0.7554	0.9997	Nudt5
ENSMUSG00000056718	0.5413	0.827	2.912	0.284	0.7764	0.9997	Gm13199
ENSMUSG00000025816	27.1	-0.2956	0.4371	-0.6764	0.4988	0.9997	Sec61a2
ENSMUSG00000025815	0.9116	-0.5021	2.04	-0.2462	0.8055	0.9997	Dhtkd1
ENSMUSG00000043241	122.7	-0.1791	0.2811	-0.6371	0.524	0.9997	Upf2
ENSMUSG00000045319	283.2	0.2618	0.2255	1.161	0.2456	0.9997	Proser2
ENSMUSG00000039063	1.407	-0.3167	1.644	-0.1927	0.8472	0.9997	Echdc3
ENSMUSG00000087485	0.8021	-1.812	2.445	-0.7412	0.4586	0.9997	Gm13383
ENSMUSG00000039046	78.01	0.2385	0.307	0.7767	0.4373	0.9997	Usp6nl
ENSMUSG00000086109	0.1402	0.946	4.061	0.233	0.8158	0.9997	Gm13391
ENSMUSG00000002107	152.2	-0.284	0.2919	-0.9729	0.3306	0.9997	Celf2
ENSMUSG00000075538	0.08989	0.7487	4.067	0.1841	0.8539	0.9997	Gm10855
ENSMUSG00000062319	0.7477	-0.6128	2.419	-0.2533	0.8	0.9997	Gm10115
ENSMUSG00000015619	1.137	-1.107	2.107	-0.5253	0.5994	0.9997	Gata3
ENSMUSG00000025783	0.1069	-1.365	4.028	-0.3388	0.7348	0.9997	4930412O13Rik
ENSMUSG00000025782	98.71	-0.2259	0.2917	-0.7742	0.4388	0.9997	Taf3
ENSMUSG00000025781	831.1	0.1301	0.1634	0.7965	0.4258	0.9997	Atp5c1
ENSMUSG00000037262	121.9	0.06847	0.2744	0.2495	0.803	0.9997	Kin
ENSMUSG00000025780	1023	-0.08357	0.2193	-0.381	0.7032	0.9997	Itih5
ENSMUSG00000061186	0.1673	-1.781	4.011	-0.4439	0.6571	0.9997	Sfmbt2
ENSMUSG00000026778	1.068	0.2729	1.935	0.141	0.8878	0.9997	Prkcq
ENSMUSG00000026773	12.05	0.5796	0.6566	0.8827	0.3774	0.9997	Pfkfb3
ENSMUSG00000037197	139.5	0.1528	0.243	0.6288	0.5295	0.9997	Rbm17
ENSMUSG00000026770	0.491	0.7007	2.776	0.2524	0.8007	0.9997	Il2ra
ENSMUSG00000023206	28.09	0.1508	0.4292	0.3512	0.7254	0.9997	Il15ra
ENSMUSG00000058594	67.6	0.07812	0.3059	0.2554	0.7984	0.9997	Fbh1
ENSMUSG00000047909	36.27	0.4357	0.3898	1.118	0.2636	0.9997	Ankrd16
ENSMUSG00000026768	1.166	-1.557	1.99	-0.7826	0.4339	0.9997	Itga8
ENSMUSG00000086843	0.3973	-0.06617	2.809	-0.02355	0.9812	0.9997	E030013I19Rik
ENSMUSG00000026767	74.39	0.1187	0.2948	0.4026	0.6872	0.9997	Mindy3
ENSMUSG00000026730	5.161	0.1212	0.9302	0.1303	0.8963	0.9997	Pter
ENSMUSG00000049630	28.1	-0.9109	0.5089	-1.79	0.07345	0.9997	C1ql3
ENSMUSG00000026727	455.8	0.2521	0.1935	1.303	0.1926	0.9997	Rsu1
ENSMUSG00000086358	0.2005	0.1314	4.033	0.03258	0.974	0.9997	Gm13270
ENSMUSG00000026726	0.404	1.803	3.285	0.5489	0.5831	0.9997	Cubn
ENSMUSG00000026723	16.94	0.1053	0.5148	0.2044	0.838	0.9997	Trdmt1
ENSMUSG00000026728	2546	0.1712	0.156	1.098	0.2724	0.9997	Vim
ENSMUSG00000003418	74.87	-0.2229	0.2807	-0.7939	0.4273	0.9997	St8sia6
ENSMUSG00000063275	16.61	-0.3092	0.5418	-0.5707	0.5682	0.9997	Hacd1
ENSMUSG00000086657	1.93	0.4737	1.495	0.3169	0.7513	0.9997	Stamos
ENSMUSG00000026718	47.83	0.07095	0.3468	0.2046	0.8379	0.9997	Stam
ENSMUSG00000061531	0.08989	0.7487	4.067	0.1841	0.8539	0.9997	Tmem236
ENSMUSG00000026712	0.4418	-1.307	3.145	-0.4158	0.6776	0.9997	Mrc1
ENSMUSG00000036949	13.72	-0.371	0.6503	-0.5704	0.5684	0.9997	Slc39a12
ENSMUSG00000057914	8.237	0.4827	0.7506	0.6431	0.5202	0.9997	Cacnb2
ENSMUSG00000026707	74.16	-0.04387	0.3509	-0.125	0.9005	0.9997	Nsun6
ENSMUSG00000017418	45.32	0.1948	0.3444	0.5657	0.5716	0.9997	Arl5b
ENSMUSG00000026748	21.15	-0.0637	0.4661	-0.1366	0.8913	0.9997	Plxdc2
ENSMUSG00000053702	495.4	-0.1048	0.1941	-0.5399	0.5893	0.9997	Nebl
ENSMUSG00000054057	15.96	-0.1503	0.6453	-0.2329	0.8158	0.9997	A930004D18Rik
ENSMUSG00000054074	8.489	-0.6207	0.8259	-0.7515	0.4524	0.9997	Skida1
ENSMUSG00000086340	0.1673	-1.781	4.011	-0.4439	0.6571	0.9997	1810059C17Rik
ENSMUSG00000026743	161.8	-0.04668	0.2611	-0.1788	0.8581	0.9997	Mllt10
ENSMUSG00000026740	152.2	-0.0148	0.2576	-0.05745	0.9542	0.9997	Dnajc1
ENSMUSG00000051154	255.6	0.1971	0.2112	0.9336	0.3505	0.9997	Commd3
ENSMUSG00000026739	61.36	0.1033	0.3292	0.3138	0.7537	0.9997	Bmi1
ENSMUSG00000037708	0.9427	0.09997	2.082	0.04801	0.9617	0.9997	Spag6
ENSMUSG00000092353	0.4381	-1.617	2.908	-0.556	0.5782	0.9997	Gm20539
ENSMUSG00000097638	2.833	-0.8551	1.424	-0.6004	0.5482	0.9997	Carlr
ENSMUSG00000026737	38.79	-0.1315	0.3591	-0.3662	0.7142	0.9997	Pip4k2a
ENSMUSG00000026736	0.9867	-1.49	2.377	-0.6268	0.5308	0.9997	4930426L09Rik
ENSMUSG00000037683	0.8968	-2.471	2.566	-0.9632	0.3355	0.9997	Armc3
ENSMUSG00000087674	0.1402	0.946	4.061	0.233	0.8158	0.9997	4930447M23Rik
ENSMUSG00000023094	178.2	0.366	0.2392	1.53	0.126	0.9997	Msrb2
ENSMUSG00000109733	0.8502	-2.22	2.605	-0.8523	0.3941	0.9997	Gm33940
ENSMUSG00000043415	41.88	0.1903	0.3537	0.5379	0.5906	0.9997	Otud1
ENSMUSG00000036617	70.37	-0.1259	0.3179	-0.396	0.6921	0.9997	Etl4
ENSMUSG00000086418	0.08989	0.7487	4.067	0.1841	0.8539	0.9997	Gm13362
ENSMUSG00000036591	60.57	-0.06514	0.3019	-0.2158	0.8292	0.9997	Arhgap21
ENSMUSG00000085206	0.3141	0.9447	3.971	0.2379	0.812	0.9997	Gm13380
ENSMUSG00000075514	0.5613	-0.0887	2.631	-0.03371	0.9731	0.9997	Gm13375
ENSMUSG00000026679	5.504	0.09234	0.8933	0.1034	0.9177	0.9997	Enkur
ENSMUSG00000048550	18.07	0.08743	0.504	0.1735	0.8623	0.9997	Thnsl1
ENSMUSG00000045967	21.95	0.3909	0.4881	0.8009	0.4232	0.9997	Gpr158
ENSMUSG00000026787	37.01	-0.01405	0.3882	-0.03618	0.9711	0.9997	Gad2
ENSMUSG00000026786	2.662	-0.7137	1.43	-0.499	0.6178	0.9997	Apbb1ip
ENSMUSG00000026784	6.817	0.4936	0.8099	0.6094	0.5423	0.9997	Pdss1
ENSMUSG00000058835	143.1	-0.01636	0.2775	-0.05893	0.953	0.9997	Abi1
ENSMUSG00000026781	153.1	0.06983	0.2444	0.2857	0.7751	0.9997	Acbd5
ENSMUSG00000026779	4.085	-0.3818	1.065	-0.3587	0.7199	0.9997	Mastl
ENSMUSG00000026775	160.7	-0.05561	0.2426	-0.2292	0.8187	0.9997	Yme1l1
ENSMUSG00000026774	0.1402	0.946	4.061	0.233	0.8158	0.9997	4931423N10Rik
ENSMUSG00000069132	0.6149	-0.5914	2.554	-0.2315	0.8169	0.9997	Nxph2
ENSMUSG00000026771	47.15	-0.6826	0.3702	-1.844	0.06517	0.9997	Spopl
ENSMUSG00000026986	7.239	0.5261	0.8196	0.642	0.5209	0.9997	Hnmt
ENSMUSG00000026981	0.06032	-0.9628	4.049	-0.2378	0.8121	0.9997	Il1rn
ENSMUSG00000026979	0.08989	0.7487	4.067	0.1841	0.8539	0.9997	Psd4
ENSMUSG00000004113	10.2	-0.4939	0.7027	-0.7029	0.4821	0.9997	Cacna1b
ENSMUSG00000036893	121	0.1465	0.2667	0.5493	0.5828	0.9997	Ehmt1
ENSMUSG00000026972	69.43	0.1263	0.2949	0.4284	0.6683	0.9997	Arrdc1
ENSMUSG00000026974	21.17	0.01048	0.4979	0.02105	0.9832	0.9997	Zmynd19
ENSMUSG00000026975	28.64	0.2183	0.407	0.5364	0.5917	0.9997	Dph7
ENSMUSG00000036850	194.7	0.08635	0.2217	0.3895	0.6969	0.9997	Mrpl41
ENSMUSG00000036833	5.565	0.5265	0.9488	0.5549	0.5789	0.9997	Pnpla7
ENSMUSG00000006476	68.48	-0.1023	0.2966	-0.3447	0.7303	0.9997	Nsmf
ENSMUSG00000078202	57.25	1.058	0.3881	2.727	0.0064	0.9997	Nrarp
ENSMUSG00000103217	1.194	0.3805	2.291	0.1661	0.8681	0.9997	Gm38287
ENSMUSG00000059555	8.822	-0.0988	0.76	-0.13	0.8966	0.9997	Tor4a
ENSMUSG00000013465	117.4	-0.06469	0.261	-0.2479	0.8042	0.9997	Nelfb
ENSMUSG00000036770	0.2609	-0.4226	3.848	-0.1098	0.9125	0.9997	Stpg3
ENSMUSG00000036752	764.5	0.04168	0.2018	0.2065	0.8364	0.9997	Tubb4b
ENSMUSG00000036731	0.08989	0.7487	4.067	0.1841	0.8539	0.9997	Cysrt1
ENSMUSG00000044628	50.5	-0.01909	0.3971	-0.04809	0.9616	0.9997	Rnf208
ENSMUSG00000006471	15.07	-0.005454	0.5462	-0.009985	0.992	0.9997	Ndor1
ENSMUSG00000078201	50.44	-0.2629	0.3255	-0.8077	0.4193	0.9997	Tmem203
ENSMUSG00000048707	34.62	-1.038	0.3846	-2.699	0.006955	0.9997	Tprn
ENSMUSG00000026966	256.3	-0.299	0.2083	-1.435	0.1513	0.9997	Ssna1
ENSMUSG00000026965	86.67	-0.1475	0.2736	-0.5391	0.5898	0.9997	Anapc2
ENSMUSG00000026959	44.58	-0.2079	0.4363	-0.4765	0.6337	0.9997	Grin1
ENSMUSG00000036646	40.21	-0.4524	0.39	-1.16	0.246	0.9997	Man1b1
ENSMUSG00000026958	12.21	0.01297	0.6046	0.02146	0.9829	0.9997	Dpp7
ENSMUSG00000026956	19.39	0.1477	0.4846	0.3048	0.7605	0.9997	Uap1l1
ENSMUSG00000026955	0.5146	1.209	2.808	0.4305	0.6668	0.9997	Sapcd2
ENSMUSG00000015085	6.624	-0.3242	0.872	-0.3717	0.7101	0.9997	Entpd2
ENSMUSG00000015094	229.8	0.1654	0.2322	0.7123	0.4763	0.9997	Npdc1
ENSMUSG00000026944	36.06	-0.1625	0.3719	-0.437	0.6621	0.9997	Abca2
ENSMUSG00000047617	101.4	0.227	0.2561	0.8862	0.3755	0.9997	Paxx
ENSMUSG00000026943	0.1402	0.946	4.061	0.233	0.8158	0.9997	Lcn12
ENSMUSG00000015083	3.035	-0.6483	1.251	-0.5183	0.6043	0.9997	C8g
ENSMUSG00000015095	51.56	0.04433	0.3355	0.1321	0.8949	0.9997	Fbxw5
ENSMUSG00000026942	34.28	-0.003501	0.3976	-0.008807	0.993	0.9997	Traf2
ENSMUSG00000015092	1059	0.03402	0.1665	0.2043	0.8381	0.9997	Edf1
ENSMUSG00000026941	0.3004	-0.04821	3.633	-0.01327	0.9894	0.9997	Mamdc4
ENSMUSG00000036504	46.46	0.185	0.3561	0.5196	0.6034	0.9997	Phpt1
ENSMUSG00000029419	11.52	-0.08144	0.6684	-0.1218	0.903	0.9997	Ajm1
ENSMUSG00000015087	104.2	0.08499	0.2586	0.3286	0.7424	0.9997	Rabl6
ENSMUSG00000026939	35.64	0.1043	0.407	0.2563	0.7977	0.9997	Tmem141
ENSMUSG00000087612	1.681	0.5201	1.658	0.3137	0.7537	0.9997	A230005M16Rik
ENSMUSG00000049086	238.8	0.1101	0.1999	0.5509	0.5817	0.9997	Bmyc
ENSMUSG00000058740	9.667	-0.743	0.6814	-1.09	0.2755	0.9997	Kcnt1
ENSMUSG00000026933	58.75	-0.3497	0.3085	-1.133	0.2571	0.9997	Camsap1
ENSMUSG00000036352	77.01	0.02412	0.2898	0.08324	0.9337	0.9997	Ubac1
ENSMUSG00000026932	62.78	-0.06072	0.3054	-0.1988	0.8424	0.9997	Nacc2
ENSMUSG00000087679	54.22	-0.1779	0.3176	-0.5601	0.5754	0.9997	Tmem250-ps
ENSMUSG00000087595	0.347	-0.2885	3.17	-0.091	0.9275	0.9997	1810012K08Rik
ENSMUSG00000036327	31.99	-0.1273	0.3985	-0.3195	0.7493	0.9997	Qsox2
ENSMUSG00000026930	29.31	0.4414	0.4153	1.063	0.2878	0.9997	Gpsm1
ENSMUSG00000075467	90.1	0.1389	0.293	0.474	0.6355	0.9997	Dnlz
ENSMUSG00000026928	0.5146	1.209	2.808	0.4305	0.6668	0.9997	Card9
ENSMUSG00000086779	0.08989	0.7487	4.067	0.1841	0.8539	0.9997	Gm13562
ENSMUSG00000036281	13.36	-0.8115	0.651	-1.247	0.2126	0.9997	Snapc4
ENSMUSG00000085767	0.3141	0.9447	3.971	0.2379	0.812	0.9997	Gm13563
ENSMUSG00000026927	83.22	0.09345	0.2795	0.3343	0.7382	0.9997	Entr1
ENSMUSG00000026926	58.77	-0.1107	0.3202	-0.3456	0.7296	0.9997	Pmpca
ENSMUSG00000026925	24.23	0.1846	0.4813	0.3836	0.7013	0.9997	Inpp5e
ENSMUSG00000026924	54.89	0.2419	0.3263	0.7413	0.4585	0.9997	Sec16a
ENSMUSG00000086714	3.394	0.4438	1.104	0.4018	0.6878	0.9997	0610009E02Rik
ENSMUSG00000085543	0.4884	-1.459	2.794	-0.5221	0.6016	0.9997	Gm13568
ENSMUSG00000026923	326.8	0.09501	0.1977	0.4806	0.6308	0.9997	Notch1
ENSMUSG00000026921	3912	0.07108	0.1922	0.3698	0.7115	0.9997	Egfl7
ENSMUSG00000026922	22.25	-0.3606	0.5612	-0.6426	0.5205	0.9997	Agpat2
ENSMUSG00000036186	31.52	0.06365	0.4744	0.1342	0.8933	0.9997	Dipk1b
ENSMUSG00000086775	0.1402	0.946	4.061	0.233	0.8158	0.9997	Snhg7os
ENSMUSG00000036160	19.58	-0.203	0.4942	-0.4107	0.6813	0.9997	Surf6
ENSMUSG00000015776	38.66	0.2029	0.3664	0.5537	0.5798	0.9997	Med22
ENSMUSG00000062647	1206	0.1527	0.1714	0.8913	0.3728	0.9997	Rpl7a
ENSMUSG00000015790	100.1	-0.0005614	0.2694	-0.002084	0.9983	0.9997	Surf1
ENSMUSG00000014873	79.29	-0.004773	0.309	-0.01545	0.9877	0.9997	Surf2
ENSMUSG00000014867	121.4	-0.1133	0.2473	-0.4582	0.6468	0.9997	Surf4
ENSMUSG00000052406	61.44	0.3339	0.3219	1.037	0.2996	0.9997	Rexo4
ENSMUSG00000014852	3.77	-0.04543	1.058	-0.04294	0.9657	0.9997	Adamts13
ENSMUSG00000015488	52.15	0.2219	0.3211	0.691	0.4896	0.9997	Cacfd1
ENSMUSG00000036067	2.787	0.4447	1.289	0.345	0.7301	0.9997	Slc2a6
ENSMUSG00000036040	48.25	0.08557	0.3453	0.2478	0.8043	0.9997	Adamtsl2
ENSMUSG00000009216	17.88	0.1192	0.5533	0.2154	0.8295	0.9997	Fam163b
ENSMUSG00000009614	7.926	-0.1695	0.7273	-0.2331	0.8157	0.9997	Sardh
ENSMUSG00000009621	4.745	-0.8119	0.9754	-0.8323	0.4052	0.9997	Vav2
ENSMUSG00000109946	19.75	-0.3352	0.5207	-0.6438	0.5197	0.9997	Brd3os
ENSMUSG00000026918	121.3	0.03054	0.2683	0.1138	0.9094	0.9997	Brd3
ENSMUSG00000026917	40.35	-0.05354	0.3805	-0.1407	0.8881	0.9997	Wdr5
ENSMUSG00000085929	0.741	1.543	2.262	0.682	0.4952	0.9997	Gm13421
ENSMUSG00000015846	32.56	0.2092	0.4165	0.5024	0.6154	0.9997	Rxra
ENSMUSG00000026837	0.8084	-0.01255	2.13	-0.005891	0.9953	0.9997	Col5a1
ENSMUSG00000026833	258.4	-0.1759	0.267	-0.6589	0.51	0.9997	Olfm1
ENSMUSG00000035829	3.284	-0.386	1.175	-0.3286	0.7424	0.9997	Ppp1r26
ENSMUSG00000026831	1.705	1.389	1.545	0.8993	0.3685	0.9997	1700007K13Rik
ENSMUSG00000035772	16.16	-0.3286	0.5792	-0.5674	0.5705	0.9997	Mrps2
ENSMUSG00000063611	0.4347	-0.4363	3.218	-0.1356	0.8921	0.9997	Gm10134
ENSMUSG00000026821	49.14	-0.1617	0.3564	-0.4536	0.6501	0.9997	Ralgds
ENSMUSG00000026816	24.15	-0.3132	0.4662	-0.6719	0.5017	0.9997	Gtf3c5
ENSMUSG00000026812	33.52	-0.2422	0.3922	-0.6174	0.5369	0.9997	Tsc1
ENSMUSG00000026809	0.3803	1.104	3.059	0.361	0.7181	0.9997	Spaca9
ENSMUSG00000026807	0.1402	0.946	4.061	0.233	0.8158	0.9997	Ak8
ENSMUSG00000035666	28.13	-0.2268	0.4183	-0.5421	0.5878	0.9997	Gtf3c4
ENSMUSG00000026806	6.522	0.5093	0.8707	0.585	0.5586	0.9997	Ddx31
ENSMUSG00000026803	51.75	-0.1623	0.3222	-0.5037	0.6145	0.9997	Ttf1
ENSMUSG00000043535	87.11	-0.09256	0.2971	-0.3115	0.7554	0.9997	Setx
ENSMUSG00000035513	0.4111	-0.194	2.97	-0.06534	0.9479	0.9997	Ntng2
ENSMUSG00000079499	5.874	0.1784	0.8989	0.1985	0.8427	0.9997	6530402F18Rik
ENSMUSG00000026799	50.28	-0.1686	0.3333	-0.5057	0.6131	0.9997	Med27
ENSMUSG00000039844	116.3	-0.2118	0.2635	-0.8038	0.4215	0.9997	Rapgef1
ENSMUSG00000039826	20.11	-0.1644	0.4983	-0.3299	0.7415	0.9997	Trub2
ENSMUSG00000026798	34.22	0.1009	0.38	0.2656	0.7905	0.9997	Coq4
ENSMUSG00000059316	23.66	0.01411	0.4782	0.02952	0.9765	0.9997	Slc27a4
ENSMUSG00000069020	97.64	-0.06748	0.2614	-0.2581	0.7963	0.9997	Urm1
ENSMUSG00000039798	0.2471	-0.2695	3.932	-0.06854	0.9454	0.9997	2600006K01Rik
ENSMUSG00000039787	0.6216	0.3855	2.454	0.1571	0.8752	0.9997	Cercam
ENSMUSG00000026790	50.54	0.1834	0.332	0.5524	0.5807	0.9997	Odf2
ENSMUSG00000019715	109.9	0.06588	0.2554	0.2579	0.7965	0.9997	Gle1
ENSMUSG00000057738	729.2	-0.05862	0.1799	-0.3258	0.7446	0.9997	Sptan1
ENSMUSG00000039715	9.907	0.06829	0.7688	0.08883	0.9292	0.9997	Wdr34
ENSMUSG00000054766	448	0.07445	0.1867	0.3987	0.6901	0.9997	Set
ENSMUSG00000026785	61.37	-0.3046	0.3137	-0.9708	0.3316	0.9997	Pkn3
ENSMUSG00000015335	49.58	-0.04815	0.3309	-0.1455	0.8843	0.9997	Zdhhc12
ENSMUSG00000039686	52.01	-0.1803	0.3311	-0.5446	0.586	0.9997	Zer1
ENSMUSG00000039678	22.84	-0.1967	0.4958	-0.3967	0.6916	0.9997	Tbc1d13
ENSMUSG00000015337	70.18	-0.09755	0.3349	-0.2913	0.7709	0.9997	Endog
ENSMUSG00000039660	28.53	0.07027	0.4316	0.1628	0.8707	0.9997	Spout1
ENSMUSG00000039648	12.01	-0.4444	0.6258	-0.7102	0.4776	0.9997	Kyat1
ENSMUSG00000100747	7.84	-0.3528	0.8181	-0.4313	0.6663	0.9997	1700084E18Rik
ENSMUSG00000007476	210	0.2305	0.2485	0.9275	0.3537	0.9997	Lrrc8a
ENSMUSG00000079484	5.698	0.7243	0.8759	0.827	0.4082	0.9997	Phyhd1
ENSMUSG00000075419	45.21	-0.09559	0.3572	-0.2676	0.789	0.9997	Dolk
ENSMUSG00000052533	22.44	0.102	0.4722	0.216	0.829	0.9997	Nup188
ENSMUSG00000026860	117.1	0.2234	0.258	0.8659	0.3865	0.9997	Sh3glb2
ENSMUSG00000026858	20.81	0.305	0.4826	0.6321	0.5273	0.9997	Miga2
ENSMUSG00000026856	19.85	-0.0701	0.4972	-0.141	0.8879	0.9997	Dolpp1
ENSMUSG00000026853	41.92	-0.05142	0.354	-0.1453	0.8845	0.9997	Crat
ENSMUSG00000087435	0.1069	-1.365	4.028	-0.3388	0.7348	0.9997	Gm16323
ENSMUSG00000039515	130.8	-0.2942	0.2457	-1.197	0.2312	0.9997	Ptpa
ENSMUSG00000089762	561.1	0.7485	0.5365	1.395	0.163	0.9997	Ier5l
ENSMUSG00000085275	0.08989	0.7487	4.067	0.1841	0.8539	0.9997	Gm14487
ENSMUSG00000047363	5.223	0.1844	0.9572	0.1926	0.8473	0.9997	Cstad
ENSMUSG00000087268	0.06032	-0.9628	4.049	-0.2378	0.8121	0.9997	Gm14486
ENSMUSG00000075416	0.2471	-0.2695	3.932	-0.06854	0.9454	0.9997	Gm14488
ENSMUSG00000044320	3.725	-0.5629	1.071	-0.5258	0.599	0.9997	1700001O22Rik
ENSMUSG00000026857	66.59	0.2363	0.3017	0.7833	0.4334	0.9997	Ntmt1
ENSMUSG00000039483	45.58	0.1132	0.3469	0.3263	0.7442	0.9997	Asb6
ENSMUSG00000039476	2.358	-0.4589	1.772	-0.259	0.7956	0.9997	Prrx2
ENSMUSG00000050737	27.23	-0.06682	0.4419	-0.1512	0.8798	0.9997	Ptges
ENSMUSG00000026848	73.13	0.0305	0.2964	0.1029	0.918	0.9997	Tor1b
ENSMUSG00000026849	100.9	0.3511	0.2665	1.318	0.1876	0.9997	Tor1a
ENSMUSG00000026851	237	0.1089	0.2152	0.5062	0.6127	0.9997	BC005624
ENSMUSG00000026854	16.44	0.2486	0.5373	0.4627	0.6436	0.9997	Usp20
ENSMUSG00000075415	30.47	-0.03198	0.4044	-0.0791	0.937	0.9997	Fnbp1
ENSMUSG00000087269	27.93	0.127	0.4416	0.2876	0.7736	0.9997	D330023K18Rik
ENSMUSG00000000194	60.15	-0.2	0.32	-0.6252	0.5318	0.9997	Gpr107
ENSMUSG00000062661	32.62	0.09977	0.4403	0.2266	0.8207	0.9997	Ncs1
ENSMUSG00000055632	0.1069	-1.365	4.028	-0.3388	0.7348	0.9997	Hmcn2
ENSMUSG00000076441	40.16	-0.2439	0.3615	-0.6746	0.4999	0.9997	Ass1
ENSMUSG00000026843	60.79	0.295	0.3414	0.8641	0.3875	0.9997	Fubp3
ENSMUSG00000039356	25.93	0.168	0.4285	0.3921	0.695	0.9997	Exosc2
ENSMUSG00000026842	45.51	0.1519	0.3359	0.4522	0.6511	0.9997	Abl1
ENSMUSG00000043102	0.1069	-1.365	4.028	-0.3388	0.7348	0.9997	Qrfp
ENSMUSG00000026841	1.44	0.1502	1.61	0.09333	0.9256	0.9997	Fibcd1
ENSMUSG00000026840	27.39	-0.1168	0.4481	-0.2606	0.7944	0.9997	Lamc3
ENSMUSG00000001864	53.59	-0.1815	0.3449	-0.5262	0.5988	0.9997	Aif1l
ENSMUSG00000001855	63.81	-0.1868	0.3133	-0.5962	0.551	0.9997	Nup214
ENSMUSG00000050592	3.08	-0.8841	1.222	-0.7238	0.4692	0.9997	Fam78a
ENSMUSG00000051373	16.07	0.4705	0.5537	0.8496	0.3955	0.9997	Plpp7
ENSMUSG00000039262	257.7	0.03428	0.2057	0.1667	0.8676	0.9997	Prrc2b
ENSMUSG00000086216	1.097	-1.617	2.163	-0.7475	0.4547	0.9997	Gm13610
ENSMUSG00000039254	13.94	-0.8468	0.6101	-1.388	0.1652	0.9997	Pomt1
ENSMUSG00000002550	40.69	0.5746	0.3841	1.496	0.1347	0.9997	Uck1
ENSMUSG00000044627	543.1	-0.1616	0.2029	-0.7965	0.4257	0.9997	Swi5
ENSMUSG00000002546	45.7	-0.2273	0.374	-0.6077	0.5434	0.9997	Golga2
ENSMUSG00000026825	269.8	0.06156	0.5367	0.1147	0.9087	0.9997	Dnm1
ENSMUSG00000039205	59.45	0.03607	0.3429	0.1052	0.9162	0.9997	Ciz1
ENSMUSG00000039195	321.2	-0.175	0.276	-0.6342	0.5259	0.9997	1110008P14Rik
ENSMUSG00000026822	2.724	-0.791	1.265	-0.6254	0.5317	0.9997	Lcn2
ENSMUSG00000026820	46.56	-0.02118	0.3704	-0.05718	0.9544	0.9997	Ptges2
ENSMUSG00000026819	50.52	0.7188	0.4048	1.775	0.07583	0.9997	Slc25a25
ENSMUSG00000039164	9.587	0.1702	0.7361	0.2312	0.8172	0.9997	Naif1
ENSMUSG00000039157	30.17	0.2863	0.443	0.6463	0.5181	0.9997	Fam102a
ENSMUSG00000026810	137.9	0.1338	0.2541	0.5264	0.5986	0.9997	Dpm2
ENSMUSG00000075405	0.1402	0.946	4.061	0.233	0.8158	0.9997	9430097D07Rik
ENSMUSG00000046854	0.3703	2.058	3.352	0.6138	0.5393	0.9997	Pip5kl1
ENSMUSG00000079442	89.86	-0.04203	0.281	-0.1495	0.8811	0.9997	St6galnac4
ENSMUSG00000026811	30.26	-0.09514	0.4119	-0.231	0.8173	0.9997	St6galnac6
ENSMUSG00000026817	37.16	-0.09802	0.4154	-0.236	0.8134	0.9997	Ak1
ENSMUSG00000026814	1418	0.04574	0.1712	0.2672	0.7893	0.9997	Eng
ENSMUSG00000009566	22.06	-0.1378	0.4758	-0.2897	0.772	0.9997	Fpgs
ENSMUSG00000009555	178.1	0.2113	0.2275	0.9289	0.3529	0.9997	Cdk9
ENSMUSG00000059013	147.8	-0.1298	0.2692	-0.482	0.6298	0.9997	Sh2d3c
ENSMUSG00000009551	2.745	-0.9051	1.402	-0.6457	0.5185	0.9997	6330409D20Rik
ENSMUSG00000039021	1.598	-0.6289	1.681	-0.3742	0.7083	0.9997	Ttc16
ENSMUSG00000009563	80.13	0.1912	0.281	0.6805	0.4962	0.9997	Tor2a
ENSMUSG00000053746	2.573	0.4199	1.305	0.3217	0.7477	0.9997	Ptrh1
ENSMUSG00000026797	299.9	-0.2068	0.2694	-0.7677	0.4426	0.9997	Stxbp1
ENSMUSG00000085397	2.4	0.1723	1.338	0.1288	0.8975	0.9997	Gm13524
ENSMUSG00000087496	0.2471	-0.2695	3.932	-0.06854	0.9454	0.9997	Gm13523
ENSMUSG00000026796	188.2	-0.04286	0.2318	-0.1849	0.8533	0.9997	Fam129b
ENSMUSG00000026792	14.26	-0.06759	0.5664	-0.1193	0.905	0.9997	Lrsam1
ENSMUSG00000038900	1131	-0.02804	0.2122	-0.1321	0.8949	0.9997	Rpl12
ENSMUSG00000026791	40.47	-0.1801	0.3852	-0.4674	0.6402	0.9997	Slc2a8
ENSMUSG00000038860	22.39	-0.2403	0.4717	-0.5094	0.6105	0.9997	Garnl3
ENSMUSG00000038831	17.73	0.5315	0.5496	0.9671	0.3335	0.9997	Ralgps1
ENSMUSG00000004105	3.38	0.7158	1.146	0.6247	0.5322	0.9997	Angptl2
ENSMUSG00000068966	13.14	-0.1612	0.5862	-0.2749	0.7834	0.9997	Zbtb34
ENSMUSG00000085742	0.337	0.3523	3.205	0.1099	0.9125	0.9997	Gm13536
ENSMUSG00000026788	20.47	0.3728	0.4918	0.758	0.4485	0.9997	Zbtb43
ENSMUSG00000086939	1.373	0.7217	1.795	0.402	0.6877	0.9997	Gm13530
ENSMUSG00000038740	40.85	0.4117	0.3579	1.15	0.2501	0.9997	Mvb12b
ENSMUSG00000087461	0.06032	-0.9628	4.049	-0.2378	0.8121	0.9997	C230014O12Rik
ENSMUSG00000038718	45.13	-0.2086	0.349	-0.5977	0.55	0.9997	Pbx3
ENSMUSG00000038696	104.7	0.08925	0.2766	0.3226	0.747	0.9997	Mapkap1
ENSMUSG00000026867	174.1	-0.0588	0.234	-0.2513	0.8016	0.9997	Gapvd1
ENSMUSG00000026864	587.6	0.08409	0.2478	0.3393	0.7344	0.9997	Hspa5
ENSMUSG00000070953	43.54	0.07802	0.3618	0.2157	0.8293	0.9997	Rabepk
ENSMUSG00000035949	285.1	0.1372	0.1899	0.7222	0.4702	0.9997	Fbxw2
ENSMUSG00000107167	0.1402	0.946	4.061	0.233	0.8158	0.9997	Gm34653
ENSMUSG00000026869	73.42	0.3547	0.2909	1.22	0.2226	0.9997	Psmd5
ENSMUSG00000026870	14.63	0.006453	0.5637	0.01145	0.9909	0.9997	Cutal
ENSMUSG00000026873	2.484	-0.4685	1.344	-0.3487	0.7273	0.9997	Phf19
ENSMUSG00000026875	5.96	-0.6896	0.8775	-0.7858	0.432	0.9997	Traf1
ENSMUSG00000035875	2.311	-0.7104	1.63	-0.4357	0.663	0.9997	AI182371
ENSMUSG00000057110	48.34	0.1257	0.3819	0.329	0.7422	0.9997	Cntrl
ENSMUSG00000026878	586.3	-0.09423	0.1811	-0.5204	0.6028	0.9997	Rab14
ENSMUSG00000026879	8.925	0.1345	0.7343	0.1831	0.8547	0.9997	Gsn
ENSMUSG00000026880	110.3	-0.13	0.2592	-0.5015	0.616	0.9997	Stom
ENSMUSG00000035778	36.79	0.2096	0.39	0.5374	0.591	0.9997	Ggta1
ENSMUSG00000086555	2.22	-0.174	1.387	-0.1254	0.9002	0.9997	Gm13446
ENSMUSG00000026883	553.1	0.1094	0.1895	0.577	0.5639	0.9997	Dab2ip
ENSMUSG00000026885	8.864	-0.08987	0.7436	-0.1208	0.9038	0.9997	Ttll11
ENSMUSG00000026895	615.2	-0.0987	0.1819	-0.5425	0.5875	0.9997	Ndufa8
ENSMUSG00000026894	0.9349	0.4313	2.002	0.2155	0.8294	0.9997	Morn5
ENSMUSG00000026890	3.48	0.6713	1.115	0.6021	0.5471	0.9997	Lhx6
ENSMUSG00000026889	111.7	0.173	0.2475	0.699	0.4846	0.9997	Rbm18
ENSMUSG00000026887	42.84	-0.4196	0.3499	-1.199	0.2305	0.9997	Mrrf
ENSMUSG00000085141	0.06032	-0.9628	4.049	-0.2378	0.8121	0.9997	Gm13429
ENSMUSG00000087187	0.3141	0.9447	3.971	0.2379	0.812	0.9997	Gm13431
ENSMUSG00000047250	5.491	0.279	0.8923	0.3127	0.7545	0.9997	Ptgs1
ENSMUSG00000053146	0.06032	-0.9628	4.049	-0.2378	0.8121	0.9997	Olfr352
ENSMUSG00000059429	0.06032	-0.9628	4.049	-0.2378	0.8121	0.9997	Olfr365
ENSMUSG00000068947	0.1402	0.946	4.061	0.233	0.8158	0.9997	Olfr366
ENSMUSG00000009030	73.2	0.01079	0.3125	0.03452	0.9725	0.9997	Pdcl
ENSMUSG00000075376	101.1	0.01901	0.2699	0.07041	0.9439	0.9997	Rc3h2
ENSMUSG00000066798	22.61	-0.08803	0.4702	-0.1872	0.8515	0.9997	Zbtb6
ENSMUSG00000050714	9.13	-0.3322	0.6916	-0.4803	0.631	0.9997	Zbtb26
ENSMUSG00000035437	119	-0.02004	0.2669	-0.07511	0.9401	0.9997	Rabgap1
ENSMUSG00000026915	118.8	-0.4395	0.268	-1.64	0.101	0.9997	Strbp
ENSMUSG00000053164	1.713	1.71	1.554	1.1	0.2711	0.9997	Gpr21
ENSMUSG00000035403	0.2276	-2.08	4.002	-0.5197	0.6033	0.9997	Crb2
ENSMUSG00000035392	63.35	-0.4833	0.3095	-1.562	0.1184	0.9997	Dennd1a
ENSMUSG00000000247	29.37	0.1963	0.4599	0.4268	0.6695	0.9997	Lhx2
ENSMUSG00000098383	1.465	-1.495	1.868	-0.8002	0.4236	0.9997	Gm27197
ENSMUSG00000026749	8.691	-0.1365	0.7102	-0.1922	0.8476	0.9997	Nek6
ENSMUSG00000026750	312.8	0.07091	0.2066	0.3431	0.7315	0.9997	Psmb7
ENSMUSG00000063972	3.779	-0.9851	1.088	-0.9052	0.3653	0.9997	Nr6a1
ENSMUSG00000046618	7.584	0.007355	0.7801	0.009429	0.9925	0.9997	Olfml2a
ENSMUSG00000085755	0.08989	0.7487	4.067	0.1841	0.8539	0.9997	Gm13496
ENSMUSG00000035295	1.386	0.9518	1.672	0.5694	0.5691	0.9997	Wdr38
ENSMUSG00000062997	1629	0.07569	0.2323	0.3258	0.7446	0.9997	Rpl35
ENSMUSG00000026755	386.8	0.05571	0.1872	0.2976	0.766	0.9997	Arpc5l
ENSMUSG00000026754	63.83	-0.1531	0.3217	-0.476	0.6341	0.9997	Golga1
ENSMUSG00000035236	50.5	0.257	0.3383	0.7598	0.4474	0.9997	Scai
ENSMUSG00000026753	134.6	0.5308	0.2628	2.02	0.0434	0.9997	Ppp6c
ENSMUSG00000049252	6.094	-1.103	0.852	-1.294	0.1956	0.9997	Lrp1b
ENSMUSG00000049744	16.96	-0.4981	0.5876	-0.8477	0.3966	0.9997	Arhgap15
ENSMUSG00000036890	37.9	0.04016	0.363	0.1107	0.9119	0.9997	Gtdc1
ENSMUSG00000026872	69.95	-0.3572	0.3308	-1.08	0.2802	0.9997	Zeb2
ENSMUSG00000052248	5.694	-0.09825	0.8867	-0.1108	0.9118	0.9997	Zeb2os
ENSMUSG00000086644	0.1968	-0.4677	4.018	-0.1164	0.9073	0.9997	Gm13470
ENSMUSG00000052155	32.12	-0.03192	0.4452	-0.07169	0.9428	0.9997	Acvr2a
ENSMUSG00000026761	85.01	0.3338	0.2843	1.174	0.2403	0.9997	Orc4
ENSMUSG00000036792	38.72	-0.1283	0.3627	-0.3537	0.7235	0.9997	Mbd5
ENSMUSG00000069495	92.09	-0.1759	0.2867	-0.6136	0.5395	0.9997	Epc2
ENSMUSG00000026764	139.9	-0.258	0.2439	-1.058	0.29	0.9997	Kif5c
ENSMUSG00000026765	2.683	-0.4028	1.25	-0.3221	0.7474	0.9997	Lypd6b
ENSMUSG00000050447	5.746	0.8927	0.867	1.03	0.3032	0.9997	Lypd6
ENSMUSG00000026766	70.48	0.04723	0.3152	0.1498	0.8809	0.9997	Mmadhc
ENSMUSG00000085862	1.451	-0.2188	1.855	-0.1179	0.9061	0.9997	Gm13483
ENSMUSG00000115545	0.1402	0.946	4.061	0.233	0.8158	0.9997	Gm48908
ENSMUSG00000017144	13.32	0.9857	0.6491	1.519	0.1289	0.9997	Rnd3
ENSMUSG00000036249	23.28	-0.3707	0.4703	-0.7882	0.4306	0.9997	Rbm43
ENSMUSG00000026946	126.7	-0.1735	0.2582	-0.6718	0.5017	0.9997	Nmi
ENSMUSG00000053475	3.134	0.8664	1.242	0.6976	0.4854	0.9997	Tnfaip6
ENSMUSG00000036202	93.93	-0.1134	0.2955	-0.3839	0.7011	0.9997	Rif1
ENSMUSG00000026950	1.323	0.08149	1.695	0.04807	0.9617	0.9997	Neb
ENSMUSG00000086447	0.421	-0.2579	3.258	-0.07916	0.9369	0.9997	Gm13522
ENSMUSG00000036093	83.93	0.1973	0.2949	0.669	0.5035	0.9997	Arl5a
ENSMUSG00000085315	14.12	0.2565	0.5933	0.4323	0.6656	0.9997	A430018G15Rik
ENSMUSG00000017412	115.9	-0.2359	0.3143	-0.7505	0.453	0.9997	Cacnb4
ENSMUSG00000055371	64.48	0.1316	0.332	0.3965	0.6918	0.9997	Stam2
ENSMUSG00000036053	52.41	0.07823	0.3218	0.2431	0.8079	0.9997	Fmnl2
ENSMUSG00000061136	194.4	-0.2778	0.2354	-1.18	0.238	0.9997	Prpf40a
ENSMUSG00000026960	58.39	0.2642	0.3654	0.723	0.4697	0.9997	Arl6ip6
ENSMUSG00000075334	32	-0.02953	0.9427	-0.03132	0.975	0.9997	Rprm
ENSMUSG00000060988	3.065	-0.619	1.227	-0.5046	0.6139	0.9997	Galnt13
ENSMUSG00000087040	0.06032	-0.9628	4.049	-0.2378	0.8121	0.9997	Gm14033
ENSMUSG00000026824	24.69	0.04132	0.4967	0.08318	0.9337	0.9997	Kcnj3
ENSMUSG00000026826	154.1	0.5688	0.3078	1.848	0.06459	0.9997	Nr4a2
ENSMUSG00000084938	0.06032	-0.9628	4.049	-0.2378	0.8121	0.9997	BB557941
ENSMUSG00000086396	0.06032	-0.9628	4.049	-0.2378	0.8121	0.9997	4930555B11Rik
ENSMUSG00000054181	2.186	-0.07191	1.372	-0.05241	0.9582	0.9997	A930012O16Rik
ENSMUSG00000026827	372	-0.03773	0.2078	-0.1816	0.8559	0.9997	Gpd2
ENSMUSG00000110205	0.3175	-1.175	3.271	-0.3593	0.7194	0.9997	Gm33594
ENSMUSG00000026830	13.63	-0.6437	0.6071	-1.06	0.289	0.9997	Ermn
ENSMUSG00000026832	6.866	-2.719	2.483	-1.095	0.2735	0.9997	Cytip
ENSMUSG00000026834	5.411	0.4642	0.9035	0.5138	0.6074	0.9997	Acvr1c
ENSMUSG00000026836	66.24	0.1105	0.3097	0.3568	0.7212	0.9997	Acvr1
ENSMUSG00000026839	67.17	0.1272	0.2976	0.4273	0.6691	0.9997	Upp2
ENSMUSG00000086129	0.1402	0.946	4.061	0.233	0.8158	0.9997	Gm13558
ENSMUSG00000036641	16.61	-0.02941	0.5632	-0.05222	0.9584	0.9997	Ccdc148
ENSMUSG00000026991	292.9	-0.04787	0.2074	-0.2308	0.8174	0.9997	Pkp4
ENSMUSG00000026989	1.19	-0.997	1.902	-0.5242	0.6001	0.9997	Dapl1
ENSMUSG00000035168	169.4	-0.00288	0.2209	-0.01304	0.9896	0.9997	Tanc1
ENSMUSG00000026988	39.31	0.1445	0.3583	0.4032	0.6868	0.9997	Wdsub1
ENSMUSG00000026987	205.6	0.03943	0.2272	0.1736	0.8622	0.9997	Baz2b
ENSMUSG00000085975	0.1402	0.946	4.061	0.233	0.8158	0.9997	Gm13572
ENSMUSG00000086603	0.508	-0.202	2.749	-0.07346	0.9414	0.9997	Gm13620
ENSMUSG00000026977	169.4	-0.08654	0.2485	-0.3482	0.7277	0.9997	March7
ENSMUSG00000060703	47.64	0.428	0.3991	1.072	0.2835	0.9997	Cd302
ENSMUSG00000026980	105.4	0.1406	0.3043	0.462	0.6441	0.9997	Ly75
ENSMUSG00000086196	3.753	0.06184	1.063	0.05816	0.9536	0.9997	Gm13571
ENSMUSG00000054580	1.86	-1.117	1.784	-0.6263	0.5311	0.9997	Pla2r1
ENSMUSG00000026970	442.9	-0.09546	0.1941	-0.4918	0.6229	0.9997	Rbms1
ENSMUSG00000064289	34.7	0.07504	0.3775	0.1988	0.8424	0.9997	Tank
ENSMUSG00000026914	173.4	-0.08906	0.2321	-0.3838	0.7012	0.9997	Psmd14
ENSMUSG00000035033	34.72	-0.3815	0.4741	-0.8047	0.421	0.9997	Tbr1
ENSMUSG00000026904	26.27	0.09962	0.5803	0.1717	0.8637	0.9997	Slc4a10
ENSMUSG00000035000	53.61	-0.04843	0.3585	-0.1351	0.8925	0.9997	Dpp4
ENSMUSG00000087518	0.06032	-0.9628	4.049	-0.2378	0.8121	0.9997	Gm13561
ENSMUSG00000087422	0.08989	0.7487	4.067	0.1841	0.8539	0.9997	Gm13564
ENSMUSG00000000392	2.153	1.21	1.396	0.8668	0.386	0.9997	Fap
ENSMUSG00000026896	82.22	-0.1238	0.3059	-0.4047	0.6857	0.9997	Ifih1
ENSMUSG00000026893	11.06	0.9116	0.7288	1.251	0.211	0.9997	Gca
ENSMUSG00000059742	35.04	-0.1745	0.3983	-0.438	0.6614	0.9997	Kcnh7
ENSMUSG00000075324	3.863	-0.6821	1.13	-0.6034	0.5462	0.9997	Fign
ENSMUSG00000026888	373.7	0.2765	0.2208	1.253	0.2103	0.9997	Grb14
ENSMUSG00000034903	294.2	0.3827	0.2246	1.704	0.0884	0.9997	Cobll1
ENSMUSG00000086881	11.35	-0.14	0.636	-0.2202	0.8257	0.9997	Gm13594
ENSMUSG00000061171	3.391	0.49	1.147	0.4273	0.6692	0.9997	Slc38a11
ENSMUSG00000057182	5.136	-1.312	0.9621	-1.363	0.1728	0.9997	Scn3a
ENSMUSG00000075318	60.01	-0.3282	0.3911	-0.8394	0.4013	0.9997	Scn2a
ENSMUSG00000044647	23.6	-0.1829	0.4796	-0.3814	0.7029	0.9997	Csrnp3
ENSMUSG00000052865	0.06032	-0.9628	4.049	-0.2378	0.8121	0.9997	Gm13619
ENSMUSG00000026994	0.08989	0.7487	4.067	0.1841	0.8539	0.9997	Galnt3
ENSMUSG00000034848	10.32	-0.1533	0.6431	-0.2384	0.8116	0.9997	Ttc21b
ENSMUSG00000064329	30.09	-0.4005	0.4523	-0.8855	0.3759	0.9997	Scn1a
ENSMUSG00000085386	0.2571	-0.875	3.558	-0.2459	0.8057	0.9997	Gm13630
ENSMUSG00000087301	2.849	-0.5095	1.368	-0.3723	0.7096	0.9997	Gm13629
ENSMUSG00000075316	0.06032	-0.9628	4.049	-0.2378	0.8121	0.9997	Scn9a
ENSMUSG00000034810	0.8321	-0.3741	2.294	-0.1631	0.8704	0.9997	Scn7a
ENSMUSG00000087467	1.313	0.3235	1.759	0.184	0.854	0.9997	Gm13601
ENSMUSG00000034780	8.498	-0.502	0.7745	-0.6482	0.5169	0.9997	B3galt1
ENSMUSG00000027030	30.2	-0.1142	0.4066	-0.2809	0.7788	0.9997	Stk39
ENSMUSG00000027035	5.852	-0.2721	0.8709	-0.3125	0.7547	0.9997	Cers6
ENSMUSG00000034738	744.1	-0.07439	0.1664	-0.4471	0.6548	0.9997	Nostrin
ENSMUSG00000005233	0.4347	-0.4363	3.218	-0.1356	0.8921	0.9997	Spc25
ENSMUSG00000027068	0.06032	-0.9628	4.049	-0.2378	0.8121	0.9997	Dhrs9
ENSMUSG00000063145	17.24	0.1212	0.5181	0.234	0.815	0.9997	Bbs5
ENSMUSG00000075307	0.3407	0.9132	3.485	0.2621	0.7933	0.9997	Klhl41
ENSMUSG00000027086	18.09	-0.2253	0.5008	-0.4498	0.6529	0.9997	Fastkd1
ENSMUSG00000042133	343.1	-0.2235	0.1956	-1.143	0.2532	0.9997	Ppig
ENSMUSG00000070883	7.525	0.2398	0.7591	0.3159	0.752	0.9997	Ccdc173
ENSMUSG00000027088	43.37	0.1669	0.3505	0.4761	0.634	0.9997	Phospho2
ENSMUSG00000042155	41.24	0.2035	0.3569	0.5703	0.5685	0.9997	Klhl23
ENSMUSG00000068882	495.2	0.006761	0.1798	0.03761	0.97	0.9997	Ssb
ENSMUSG00000051730	59.32	-0.04225	0.3069	-0.1377	0.8905	0.9997	Mettl5
ENSMUSG00000089902	1.869	-0.4067	1.544	-0.2634	0.7922	0.9997	Gm13625
ENSMUSG00000085735	1.477	-0.1082	1.773	-0.06104	0.9513	0.9997	Mettl5os
ENSMUSG00000044308	112.2	0.2574	0.2623	0.9816	0.3263	0.9997	Ubr3
ENSMUSG00000075304	18.28	1.162	0.5439	2.136	0.03271	0.9997	Sp5
ENSMUSG00000086515	0.08989	0.7487	4.067	0.1841	0.8539	0.9997	Erich2os
ENSMUSG00000075302	0.875	-0.6756	2.217	-0.3047	0.7606	0.9997	Erich2
ENSMUSG00000070880	56.58	0.225	0.33	0.6817	0.4954	0.9997	Gad1
ENSMUSG00000097025	0.2401	0.4963	3.986	0.1245	0.9009	0.9997	Gm26558
ENSMUSG00000014959	102.1	-0.1197	0.2793	-0.4286	0.6682	0.9997	Gorasp2
ENSMUSG00000041997	142.2	0.0397	0.2646	0.15	0.8807	0.9997	Tlk1
ENSMUSG00000041975	18.54	0.1997	0.5279	0.3782	0.7053	0.9997	Mettl8
ENSMUSG00000041966	47.83	-0.3265	0.3346	-0.9759	0.3291	0.9997	Dcaf17
ENSMUSG00000027015	0.4073	-0.5893	2.971	-0.1984	0.8428	0.9997	Cybrd1
ENSMUSG00000027012	383.4	-0.1803	0.1948	-0.9256	0.3546	0.9997	Dync1i2
ENSMUSG00000027010	58.87	0.1593	0.3215	0.4956	0.6202	0.9997	Slc25a12
ENSMUSG00000027018	59.79	0.3671	0.3185	1.153	0.249	0.9997	Hat1
ENSMUSG00000041921	31.32	0.2765	0.3989	0.6931	0.4882	0.9997	Metap1d
ENSMUSG00000084946	1.248	-1.143	1.929	-0.5926	0.5534	0.9997	Dlx1as
ENSMUSG00000041911	3.652	-0.8629	1.108	-0.7791	0.4359	0.9997	Dlx1
ENSMUSG00000023391	1.263	0.1847	1.839	0.1004	0.92	0.9997	Dlx2
ENSMUSG00000064263	0.8968	-2.471	2.566	-0.9632	0.3355	0.9997	Platr26
ENSMUSG00000027111	736	-0.2032	0.2019	-1.006	0.3142	0.9997	Itga6
ENSMUSG00000086641	2	-0.9099	1.485	-0.6125	0.5402	0.9997	Gm13663
ENSMUSG00000006494	33.17	-0.01941	0.3966	-0.04895	0.961	0.9997	Pdk1
ENSMUSG00000049044	214.5	-0.4405	0.2331	-1.89	0.05879	0.9997	Rapgef4
ENSMUSG00000085001	0.08989	0.7487	4.067	0.1841	0.8539	0.9997	Rapgef4os2
ENSMUSG00000086231	0.3936	-0.5119	3.29	-0.1556	0.8764	0.9997	Rapgef4os3
ENSMUSG00000004085	175.5	0.4068	0.2251	1.807	0.07076	0.9997	Map3k20
ENSMUSG00000055612	9.994	-0.03635	0.71	-0.0512	0.9592	0.9997	Cdca7
ENSMUSG00000027109	172	0.2602	0.2646	0.9831	0.3256	0.9997	Sp3
ENSMUSG00000063714	54.28	-0.4203	0.3263	-1.288	0.1976	0.9997	Sp3os
ENSMUSG00000027108	182	0.1462	0.2154	0.679	0.4971	0.9997	Ola1
ENSMUSG00000068859	2.046	0.3915	1.518	0.258	0.7964	0.9997	Sp9
ENSMUSG00000041777	152	-0.1121	0.2271	-0.4936	0.6216	0.9997	Cir1
ENSMUSG00000008226	44.51	-0.1654	0.3528	-0.4688	0.6392	0.9997	Scrn3
ENSMUSG00000041762	84.63	-0.01705	0.3042	-0.05605	0.9553	0.9997	Gpr155
ENSMUSG00000087176	1.785	0.5306	1.651	0.3214	0.7479	0.9997	D230022J07Rik
ENSMUSG00000075284	35.77	0.1018	0.3851	0.2644	0.7914	0.9997	Wipf1
ENSMUSG00000086382	1.145	0.2715	1.83	0.1484	0.882	0.9997	Chrna1os
ENSMUSG00000086544	0.3973	-0.06617	2.809	-0.02355	0.9812	0.9997	Chn1os3
ENSMUSG00000056486	309.3	-0.1011	0.214	-0.4723	0.6367	0.9997	Chn1
ENSMUSG00000085838	0.1206	-1.514	4.022	-0.3766	0.7065	0.9997	Chn1os1
ENSMUSG00000027104	103.5	0.2096	0.2666	0.7859	0.4319	0.9997	Atf2
ENSMUSG00000018770	656.3	0.05408	0.1981	0.2731	0.7848	0.9997	Atp5g3
ENSMUSG00000085387	0.1402	0.946	4.061	0.233	0.8158	0.9997	A630050E04Rik
ENSMUSG00000085405	0.06032	-0.9628	4.049	-0.2378	0.8121	0.9997	4930441J16Rik
ENSMUSG00000009207	40.89	-0.3978	0.3631	-1.095	0.2734	0.9997	Lnpk
ENSMUSG00000075277	0.06032	-0.9628	4.049	-0.2378	0.8121	0.9997	Haglr
ENSMUSG00000027099	121.8	0.05288	0.2481	0.2131	0.8312	0.9997	Mtx2
ENSMUSG00000100303	1.113	0.3036	2.02	0.1503	0.8806	0.9997	2600014E21Rik
ENSMUSG00000059005	584.2	0.158	0.1928	0.8195	0.4125	0.9997	Hnrnpa3
ENSMUSG00000015839	214.4	-0.06422	0.2237	-0.2872	0.774	0.9997	Nfe2l2
ENSMUSG00000087222	0.1069	-1.365	4.028	-0.3388	0.7348	0.9997	E030042O20Rik
ENSMUSG00000042410	40.08	-0.01326	0.3628	-0.03654	0.9709	0.9997	Agps
ENSMUSG00000075273	6.464	-0.6243	0.8051	-0.7755	0.4381	0.9997	Ttc30b
ENSMUSG00000075272	1.194	0.3805	2.291	0.1661	0.8681	0.9997	Ttc30a2
ENSMUSG00000075271	3.763	-0.03528	1.081	-0.03264	0.974	0.9997	Ttc30a1
ENSMUSG00000075270	1.327	-0.3326	1.892	-0.1757	0.8605	0.9997	Pde11a
ENSMUSG00000042369	12.03	-0.3131	0.6309	-0.4963	0.6197	0.9997	Rbm45
ENSMUSG00000042359	21.24	0.05449	0.4644	0.1173	0.9066	0.9997	Osbpl6
ENSMUSG00000002731	90.67	-0.02725	0.274	-0.09943	0.9208	0.9997	Prkra
ENSMUSG00000002732	69.19	0.08032	0.2914	0.2757	0.7828	0.9997	Fkbp7
ENSMUSG00000002733	70.61	0.1824	0.3035	0.601	0.5479	0.9997	Plekha3
ENSMUSG00000051747	8.934	-0.1615	0.7053	-0.229	0.8189	0.9997	Ttn
ENSMUSG00000044033	1063	0.0757	0.2046	0.37	0.7114	0.9997	Ccdc141
ENSMUSG00000042272	62.91	0.202	0.3186	0.6342	0.526	0.9997	Sestd1
ENSMUSG00000027016	10.56	-0.3737	0.6602	-0.5661	0.5713	0.9997	Zfp385b
ENSMUSG00000085845	0.1402	0.946	4.061	0.233	0.8158	0.9997	Gm13944
ENSMUSG00000027014	49.53	-0.09895	0.3287	-0.3011	0.7634	0.9997	Cwc22
ENSMUSG00000054510	0.06032	-0.9628	4.049	-0.2378	0.8121	0.9997	Gm14461
ENSMUSG00000027011	298.7	0.02601	0.2127	0.1223	0.9027	0.9997	Ube2e3
ENSMUSG00000027009	35.15	0.0756	0.4637	0.163	0.8705	0.9997	Itga4
ENSMUSG00000075256	7.462	-0.4096	0.8033	-0.5099	0.6101	0.9997	Cerkl
ENSMUSG00000034701	5.396	-0.2353	0.8978	-0.2621	0.7933	0.9997	Neurod1
ENSMUSG00000027007	119.7	0.1712	0.2599	0.6586	0.5102	0.9997	Itprid2
ENSMUSG00000059173	85.12	0.1402	0.3632	0.386	0.6995	0.9997	Pde1a
ENSMUSG00000027006	183.8	-0.07548	0.2209	-0.3416	0.7326	0.9997	Dnajc10
ENSMUSG00000027004	5.071	0.08223	0.9644	0.08527	0.932	0.9997	Frzb
ENSMUSG00000027002	348.4	-0.05486	0.1952	-0.2811	0.7787	0.9997	Nckap1
ENSMUSG00000027001	23.67	0.007378	0.4502	0.01639	0.9869	0.9997	Dusp19
ENSMUSG00000026999	52.88	-0.04104	0.3214	-0.1277	0.8984	0.9997	Nup35
ENSMUSG00000070866	5.769	-0.6193	0.8806	-0.7033	0.4819	0.9997	Zfp804a
ENSMUSG00000027091	234.9	-0.09365	0.2087	-0.4487	0.6537	0.9997	Zc3h15
ENSMUSG00000027087	41.75	-0.3023	0.3998	-0.756	0.4496	0.9997	Itgav
ENSMUSG00000048388	88.25	0.1577	0.2833	0.5568	0.5777	0.9997	Fam171b
ENSMUSG00000059588	154.4	-0.02577	0.5942	-0.04336	0.9654	0.9997	Calcrl
ENSMUSG00000027082	57.15	0.1719	0.3529	0.4872	0.6261	0.9997	Tfpi
ENSMUSG00000087362	0.3744	0.1193	3.417	0.03492	0.9721	0.9997	Gm13710
ENSMUSG00000034101	220.5	0.03005	0.2135	0.1408	0.8881	0.9997	Ctnnd1
ENSMUSG00000076437	185.9	0.09433	0.21	0.4493	0.6532	0.9997	Selenoh
ENSMUSG00000050043	122.3	0.2732	0.2633	1.038	0.2994	0.9997	Tmx2
ENSMUSG00000027080	134	-0.1616	0.2356	-0.6861	0.4927	0.9997	Med19
ENSMUSG00000034075	52.67	-0.1152	0.3194	-0.3608	0.7182	0.9997	Zdhhc5
ENSMUSG00000027079	36.84	0.1357	0.3827	0.3545	0.723	0.9997	Clp1
ENSMUSG00000034059	10.24	-0.4587	0.6572	-0.6979	0.4852	0.9997	Ypel4
ENSMUSG00000097187	1.165	0.8951	1.836	0.4875	0.6259	0.9997	Gm19426
ENSMUSG00000023224	0.508	-0.202	2.749	-0.07346	0.9414	0.9997	Serping1
ENSMUSG00000027078	62.48	0.3189	0.3118	1.023	0.3065	0.9997	Ube2l6
ENSMUSG00000027076	90.4	-0.01697	0.2906	-0.05842	0.9534	0.9997	Timm10
ENSMUSG00000050896	0.1069	-1.365	4.028	-0.3388	0.7348	0.9997	Rtn4rl2
ENSMUSG00000027074	3.012	-1.303	1.392	-0.9365	0.349	0.9997	Slc43a3
ENSMUSG00000027071	0.2804	1.729	4.022	0.4298	0.6673	0.9997	P2rx3
ENSMUSG00000027067	168.3	-0.008674	0.2317	-0.03744	0.9701	0.9997	Ssrp1
ENSMUSG00000033955	78.41	-0.1931	0.2813	-0.6864	0.4924	0.9997	Tnks1bp1
ENSMUSG00000086969	1.151	-1.247	2.172	-0.574	0.566	0.9997	4930443O20Rik
ENSMUSG00000044338	9.677	0.5205	0.7724	0.6738	0.5004	0.9997	Aplnr
ENSMUSG00000085135	0.3175	-1.175	3.271	-0.3593	0.7194	0.9997	Gm13713
ENSMUSG00000075224	3.756	-1.71	1.174	-1.456	0.1453	0.9997	Lrrc55
ENSMUSG00000085025	0.1673	-1.781	4.011	-0.4439	0.6571	0.9997	Gm13715
ENSMUSG00000075160	0.4939	2.286	3.027	0.7554	0.45	0.9997	Olfr259
ENSMUSG00000047594	0.06032	-0.9628	4.049	-0.2378	0.8121	0.9997	Olfr1122
ENSMUSG00000050772	0.3208	-2.404	3.884	-0.619	0.5359	0.9997	Olfr1124
ENSMUSG00000075141	0.1069	-1.365	4.028	-0.3388	0.7348	0.9997	Olfr1160
ENSMUSG00000111517	0.06032	-0.9628	4.049	-0.2378	0.8121	0.9997	Olfr1238
ENSMUSG00000025314	45.9	-0.125	0.3758	-0.3326	0.7395	0.9997	Ptprj
ENSMUSG00000085471	0.1673	-1.781	4.011	-0.4439	0.6571	0.9997	4933423P22Rik
ENSMUSG00000051329	29.77	0.1997	0.4072	0.4903	0.6239	0.9997	Nup160
ENSMUSG00000008200	72.6	0.006117	0.3269	0.01871	0.9851	0.9997	Fnbp4
ENSMUSG00000027282	147.4	-0.1248	0.2517	-0.4958	0.62	0.9997	Mtch2
ENSMUSG00000040794	130.3	0.436	0.2844	1.533	0.1252	0.9997	C1qtnf4
ENSMUSG00000005510	342.4	-0.008026	0.202	-0.03974	0.9683	0.9997	Ndufs3
ENSMUSG00000005505	27.95	-0.3786	0.4214	-0.8983	0.369	0.9997	Kbtbd4
ENSMUSG00000063235	151.1	-0.1656	0.2257	-0.7337	0.4631	0.9997	Ptpmt1
ENSMUSG00000005506	202.7	-0.1636	0.2248	-0.728	0.4666	0.9997	Celf1
ENSMUSG00000002104	1.503	1.534	1.645	0.9325	0.3511	0.9997	Rapsn
ENSMUSG00000086495	0.6453	-0.2669	2.56	-0.1043	0.9169	0.9997	Gm13778
ENSMUSG00000002102	338	-0.3059	0.201	-1.522	0.128	0.9997	Psmc3
ENSMUSG00000002105	55.4	0.1307	0.3561	0.367	0.7136	0.9997	Slc39a13
ENSMUSG00000002111	7.321	-1.594	0.9928	-1.606	0.1084	0.9997	Spi1
ENSMUSG00000002100	0.404	1.803	3.285	0.5489	0.5831	0.9997	Mybpc3
ENSMUSG00000040687	60.21	-0.2121	0.3262	-0.6502	0.5156	0.9997	Madd
ENSMUSG00000002108	14.19	0.1208	0.61	0.1981	0.843	0.9997	Nr1h3
ENSMUSG00000086206	0.1798	1.31	4.044	0.324	0.7459	0.9997	Gm13783
ENSMUSG00000002103	32.62	0.335	0.3866	0.8666	0.3862	0.9997	Acp2
ENSMUSG00000002109	10.38	-0.2576	0.6616	-0.3895	0.6969	0.9997	Ddb2
ENSMUSG00000027257	16.75	0.07202	0.5181	0.139	0.8894	0.9997	Pacsin3
ENSMUSG00000027255	114.9	-0.07504	0.2469	-0.304	0.7611	0.9997	Arfgap2
ENSMUSG00000040591	38.7	0.1483	0.3944	0.376	0.7069	0.9997	1110051M20Rik
ENSMUSG00000027253	6.497	-0.2945	0.8059	-0.3655	0.7148	0.9997	Lrp4
ENSMUSG00000040549	156.4	-0.03154	0.2405	-0.1312	0.8957	0.9997	Ckap5
ENSMUSG00000027249	0.08989	0.7487	4.067	0.1841	0.8539	0.9997	F2
ENSMUSG00000075040	6.653	0.3038	0.8027	0.3785	0.705	0.9997	Zfp408
ENSMUSG00000027247	77.21	-0.02019	0.2781	-0.07261	0.9421	0.9997	Arhgap1
ENSMUSG00000027244	41.03	0.1345	0.3546	0.3791	0.7046	0.9997	Atg13
ENSMUSG00000027243	11.74	0.6649	0.6585	1.01	0.3126	0.9997	Harbi1
ENSMUSG00000040506	31.12	0.1961	0.4091	0.4793	0.6317	0.9997	Ambra1
ENSMUSG00000040495	0.1402	0.946	4.061	0.233	0.8158	0.9997	Chrm4
ENSMUSG00000027239	9.07	0.478	0.7173	0.6663	0.5052	0.9997	Mdk
ENSMUSG00000040479	139.6	0.1172	0.2327	0.5037	0.6145	0.9997	Dgkz
ENSMUSG00000095332	0.06032	-0.9628	4.049	-0.2378	0.8121	0.9997	Gm9821
ENSMUSG00000027230	0.4406	0.5578	2.878	0.1938	0.8463	0.9997	Creb3l1
ENSMUSG00000058318	65.27	-0.0854	0.3435	-0.2486	0.8037	0.9997	Phf21a
ENSMUSG00000040434	0.1402	0.946	4.061	0.233	0.8158	0.9997	Large2
ENSMUSG00000027222	56.99	-0.04079	0.3444	-0.1185	0.9057	0.9997	Pex16
ENSMUSG00000044916	2.289	-0.5319	1.416	-0.3757	0.7072	0.9997	1700029I15Rik
ENSMUSG00000027223	45.84	-0.2	0.3486	-0.5736	0.5662	0.9997	Mapk8ip1
ENSMUSG00000068742	39.64	0.4166	0.4602	0.9053	0.3653	0.9997	Cry2
ENSMUSG00000049922	5.518	-1.263	0.9557	-1.321	0.1864	0.9997	Slc35c1
ENSMUSG00000085261	0.08989	0.7487	4.067	0.1841	0.8539	0.9997	Gm13814
ENSMUSG00000027221	57.02	0.1512	0.3791	0.3988	0.69	0.9997	Chst1
ENSMUSG00000027220	45.25	0.1119	0.3671	0.3047	0.7606	0.9997	Syt13
ENSMUSG00000075028	6.409	-0.946	0.8534	-1.109	0.2676	0.9997	Prdm11
ENSMUSG00000068735	19.47	-0.2114	0.5055	-0.4181	0.6759	0.9997	Trp53i11
ENSMUSG00000027217	21.46	-0.2539	0.5013	-0.5065	0.6125	0.9997	Tspan18
ENSMUSG00000027215	13.46	-0.5139	0.5803	-0.8856	0.3758	0.9997	Cd82
ENSMUSG00000027198	112.6	0.1598	0.2511	0.6364	0.5245	0.9997	Ext2
ENSMUSG00000040272	3.062	0.1328	1.21	0.1097	0.9126	0.9997	Accs
ENSMUSG00000087006	37.26	0.339	0.4586	0.7393	0.4597	0.9997	Gm13889
ENSMUSG00000040174	54.6	0.3507	0.3506	1	0.3171	0.9997	Alkbh3
ENSMUSG00000027195	92.82	-0.04743	0.2699	-0.1757	0.8605	0.9997	Hsd17b12
ENSMUSG00000075020	3.764	0.31	1.068	0.2903	0.7716	0.9997	Mir670hg
ENSMUSG00000027194	28.66	0.2813	0.422	0.6665	0.5051	0.9997	Ttc17
ENSMUSG00000045464	25.74	0.1248	0.4278	0.2916	0.7706	0.9997	2810002D19Rik
ENSMUSG00000027193	126	0.0536	0.2456	0.2183	0.8272	0.9997	Api5
ENSMUSG00000050587	30.92	-0.5547	0.4391	-1.263	0.2065	0.9997	Lrrc4c
ENSMUSG00000075015	0.1206	-1.514	4.022	-0.3766	0.7065	0.9997	Gm10801
ENSMUSG00000075014	3.956	-0.3223	1.168	-0.276	0.7825	0.9997	Gm10800
ENSMUSG00000027165	104.9	0.1019	0.2549	0.3996	0.6895	0.9997	B230118H07Rik
ENSMUSG00000061311	0.1069	-1.365	4.028	-0.3388	0.7348	0.9997	Rag1
ENSMUSG00000027164	26.04	0.5022	0.454	1.106	0.2686	0.9997	Traf6
ENSMUSG00000032841	137.3	0.1851	0.2804	0.6601	0.5092	0.9997	Prr5l
ENSMUSG00000027163	71.93	-0.1171	0.2875	-0.4074	0.6837	0.9997	Commd9
ENSMUSG00000048058	157.3	-0.02369	0.2572	-0.09211	0.9266	0.9997	Ldlrad3
ENSMUSG00000085110	0.2105	-0.6175	4.012	-0.1539	0.8777	0.9997	Gm13920
ENSMUSG00000027189	153.5	0.01069	0.2411	0.04433	0.9646	0.9997	Trim44
ENSMUSG00000075012	41.8	0.2702	0.3801	0.7111	0.477	0.9997	Fjx1
ENSMUSG00000027188	7.236	-0.3902	0.8121	-0.4805	0.6309	0.9997	Pamr1
ENSMUSG00000005089	523.4	-0.1229	0.2613	-0.4705	0.638	0.9997	Slc1a2
ENSMUSG00000005087	5.606	-3.787	1.425	-2.658	0.007867	0.9997	Cd44
ENSMUSG00000010914	47.85	0.16	0.3342	0.4787	0.6321	0.9997	Pdhx
ENSMUSG00000010911	97.49	0.02985	0.262	0.1139	0.9093	0.9997	Apip
ENSMUSG00000070794	0.3141	0.9447	3.971	0.2379	0.812	0.9997	BC016548
ENSMUSG00000027186	0.3075	-0.6894	3.325	-0.2073	0.8358	0.9997	Elf5
ENSMUSG00000027187	110.1	-0.1457	0.2768	-0.5263	0.5987	0.9997	Cat
ENSMUSG00000032724	2.228	0.3458	1.342	0.2578	0.7966	0.9997	Abtb2
ENSMUSG00000027185	16.29	0.1216	0.5258	0.2313	0.8171	0.9997	Nat10
ENSMUSG00000027184	210.3	-0.1755	0.2258	-0.7771	0.4371	0.9997	Caprin1
ENSMUSG00000032698	846	0.1602	0.2214	0.7237	0.4693	0.9997	Lmo2
ENSMUSG00000046085	0.2571	-0.875	3.558	-0.2459	0.8057	0.9997	4931422A03Rik
ENSMUSG00000027180	147.5	0.3935	0.2689	1.464	0.1433	0.9997	Fbxo3
ENSMUSG00000068686	4.267	-0.2155	0.9738	-0.2213	0.8249	0.9997	Cd59b
ENSMUSG00000032679	413.5	0.04121	0.2969	0.1388	0.8896	0.9997	Cd59a
ENSMUSG00000032671	2.264	0.05004	1.789	0.02798	0.9777	0.9997	A930018P22Rik
ENSMUSG00000068373	22.25	-0.27	0.5126	-0.5267	0.5984	0.9997	D430041D05Rik
ENSMUSG00000087473	0.7211	1.353	2.38	0.5685	0.5697	0.9997	Gm13883
ENSMUSG00000027177	180	0.1932	0.2369	0.8154	0.4148	0.9997	Hipk3
ENSMUSG00000027176	56.34	-0.005013	0.3084	-0.01626	0.987	0.9997	Cstf3
ENSMUSG00000027175	5.916	0.4398	0.9029	0.4871	0.6262	0.9997	Tcp11l1
ENSMUSG00000027173	0.5109	0.6097	2.788	0.2187	0.8269	0.9997	Depdc7
ENSMUSG00000074994	63.37	-0.0423	0.3187	-0.1327	0.8944	0.9997	Qser1
ENSMUSG00000027171	0.2609	-0.4226	3.848	-0.1098	0.9125	0.9997	Prrg4
ENSMUSG00000045106	7.598	-0.1739	0.7522	-0.2312	0.8171	0.9997	Ccdc73
ENSMUSG00000027170	303.1	0.07098	0.1893	0.3749	0.7077	0.9997	Eif3m
ENSMUSG00000005973	30.47	0.02526	0.4023	0.06278	0.9499	0.9997	Rcn1
ENSMUSG00000086029	0.08989	0.7487	4.067	0.1841	0.8539	0.9997	Pax6os1
ENSMUSG00000027168	3.437	-1.143	1.204	-0.949	0.3426	0.9997	Pax6
ENSMUSG00000027167	41.59	-0.07338	0.3791	-0.1935	0.8465	0.9997	Elp4
ENSMUSG00000042670	162.1	0.2452	0.2197	1.116	0.2644	0.9997	Immp1l
ENSMUSG00000027166	78.83	0.1343	0.2869	0.4682	0.6397	0.9997	Dnajc24
ENSMUSG00000085218	1.681	-0.1652	1.735	-0.09525	0.9241	0.9997	BB218582
ENSMUSG00000016386	52.57	-0.03632	0.347	-0.1047	0.9166	0.9997	Mpped2
ENSMUSG00000027122	31.49	0.05211	0.3932	0.1325	0.8946	0.9997	Arl14ep
ENSMUSG00000042604	3.065	-0.7137	1.218	-0.586	0.5579	0.9997	Kcna4
ENSMUSG00000057234	16.59	0.9006	0.538	1.674	0.09415	0.9997	Mettl15
ENSMUSG00000027115	6.293	1.055	0.8363	1.262	0.2071	0.9997	Kif18a
ENSMUSG00000048482	20.33	-0.02827	0.5449	-0.05189	0.9586	0.9997	Bdnf
ENSMUSG00000027162	131.3	0.1104	0.239	0.4619	0.6442	0.9997	Lin7c
ENSMUSG00000050199	11.11	0.06369	0.6911	0.09216	0.9266	0.9997	Lgr4
ENSMUSG00000027160	79.86	0.1193	0.3015	0.3956	0.6924	0.9997	Ccdc34
ENSMUSG00000041660	1.459	1.552	1.747	0.8884	0.3743	0.9997	Bbox1
ENSMUSG00000074971	1.35	0.7944	1.924	0.4129	0.6797	0.9997	Fibin
ENSMUSG00000074968	19.53	0.2126	0.4973	0.4275	0.669	0.9997	Ano3
ENSMUSG00000050808	0.2005	0.1314	4.033	0.03258	0.974	0.9997	Muc15
ENSMUSG00000109449	0.08989	0.7487	4.067	0.1841	0.8539	0.9997	Olfr1280
ENSMUSG00000049758	0.1069	-1.365	4.028	-0.3388	0.7348	0.9997	Olfr1318
ENSMUSG00000027134	29.75	0.8293	0.5025	1.65	0.09889	0.9997	Lpcat4
ENSMUSG00000041358	0.06032	-0.9628	4.049	-0.2378	0.8121	0.9997	Nutm1
ENSMUSG00000027133	341.3	-0.1557	0.2043	-0.7622	0.446	0.9997	Nop10
ENSMUSG00000027130	89.36	0.0462	0.2908	0.1589	0.8738	0.9997	Slc12a6
ENSMUSG00000027131	170.8	0.05156	0.255	0.2022	0.8398	0.9997	Emc4
ENSMUSG00000027132	95.58	-0.03035	0.2908	-0.1044	0.9169	0.9997	Katnbl1
ENSMUSG00000055943	385.9	0.2224	0.1873	1.187	0.235	0.9997	Emc7
ENSMUSG00000003604	25.62	-0.2869	0.4946	-0.5801	0.5619	0.9997	Aven
ENSMUSG00000057378	1.42	-0.2757	1.681	-0.164	0.8698	0.9997	Ryr3
ENSMUSG00000044042	3.157	0.8276	1.168	0.7084	0.4787	0.9997	Fmn1
ENSMUSG00000023236	98.41	0.667	0.3806	1.753	0.07965	0.9997	Scg5
ENSMUSG00000041219	1.594	-0.1567	1.681	-0.09322	0.9257	0.9997	Arhgap11a
ENSMUSG00000068615	0.1673	-1.781	4.011	-0.4439	0.6571	0.9997	Gjd2
ENSMUSG00000087694	2.505	0.6341	1.291	0.491	0.6234	0.9997	A530058N18Rik
ENSMUSG00000092397	0.1402	0.946	4.061	0.233	0.8158	0.9997	C130080G10Rik
ENSMUSG00000040383	100.4	0.2155	0.284	0.7586	0.4481	0.9997	Aqr
ENSMUSG00000040321	31.13	0.04761	0.4068	0.117	0.9068	0.9997	Zfp770
ENSMUSG00000057147	41.82	-0.2815	0.3776	-0.7456	0.4559	0.9997	Dph6
ENSMUSG00000085582	0.2301	1.535	4.032	0.3807	0.7034	0.9997	3110099E03Rik
ENSMUSG00000040282	6.333	-0.9426	0.9161	-1.029	0.3035	0.9997	BC052040
ENSMUSG00000027210	17.43	-0.628	0.5707	-1.1	0.2711	0.9997	Meis2
ENSMUSG00000086328	0.3407	0.9132	3.485	0.2621	0.7933	0.9997	2700033N17Rik
ENSMUSG00000086308	0.06032	-0.9628	4.049	-0.2378	0.8121	0.9997	G630016G05Rik
ENSMUSG00000027355	1.649	-1.634	1.747	-0.9355	0.3495	0.9997	Tmco5
ENSMUSG00000085316	1.704	0.1325	1.649	0.08036	0.936	0.9997	D330050G23Rik
ENSMUSG00000099470	0.5476	0.01776	2.471	0.007185	0.9943	0.9997	Gm29340
ENSMUSG00000027351	86.67	-0.2696	0.2784	-0.9684	0.3328	0.9997	Spred1
ENSMUSG00000027349	69.09	-0.07878	0.3564	-0.221	0.8251	0.9997	Fam98b
ENSMUSG00000027347	82.27	-0.09932	0.3393	-0.2927	0.7698	0.9997	Rasgrp1
ENSMUSG00000087203	0.06032	-0.9628	4.049	-0.2378	0.8121	0.9997	Gm13986
ENSMUSG00000040152	0.2804	1.729	4.022	0.4298	0.6673	0.9997	Thbs1
ENSMUSG00000027344	0.1673	-1.781	4.011	-0.4439	0.6571	0.9997	Fsip1
ENSMUSG00000040133	0.9224	-0.5623	2.201	-0.2555	0.7983	0.9997	Gpr176
ENSMUSG00000005102	36.63	0.2679	0.3969	0.6751	0.4996	0.9997	Eif2ak4
ENSMUSG00000009549	887.8	0.0499	0.1602	0.3115	0.7555	0.9997	Srp14
ENSMUSG00000040093	10.43	-0.03672	0.6639	-0.05532	0.9559	0.9997	Bmf
ENSMUSG00000040084	1.751	-0.07929	1.652	-0.048	0.9617	0.9997	Bub1b
ENSMUSG00000074923	7.679	-0.8417	0.8069	-1.043	0.2969	0.9997	Pak6
ENSMUSG00000078137	3.836	0.2103	1.128	0.1865	0.8521	0.9997	Ankrd63
ENSMUSG00000040061	0.3075	-0.6894	3.325	-0.2073	0.8358	0.9997	Plcb2
ENSMUSG00000074918	21.35	0.1567	0.4759	0.3292	0.742	0.9997	Inafm2
ENSMUSG00000045838	18.53	0.03408	0.4911	0.0694	0.9447	0.9997	Ccdc9b
ENSMUSG00000040035	14.19	-0.3356	0.6431	-0.5219	0.6017	0.9997	Disp2
ENSMUSG00000027331	1.937	0.5539	1.497	0.3701	0.7113	0.9997	Knstrn
ENSMUSG00000086421	0.1402	0.946	4.061	0.233	0.8158	0.9997	Gm14091
ENSMUSG00000027332	32.01	0.8739	0.407	2.147	0.03178	0.9997	Ivd
ENSMUSG00000040007	27.56	-0.06233	0.4145	-0.1504	0.8805	0.9997	Bahd1
ENSMUSG00000074916	20.05	0.04772	0.4833	0.09874	0.9213	0.9997	Chst14
ENSMUSG00000039983	118.9	0.01825	0.245	0.07448	0.9406	0.9997	Ccdc32
ENSMUSG00000027324	1.744	0.7088	1.507	0.4702	0.6382	0.9997	Rpusd2
ENSMUSG00000027326	0.3141	0.9447	3.971	0.2379	0.812	0.9997	Knl1
ENSMUSG00000027323	0.7943	1.419	2.337	0.6072	0.5437	0.9997	Rad51
ENSMUSG00000070730	22.45	0.3376	0.4839	0.6976	0.4854	0.9997	Rmdn3
ENSMUSG00000046814	0.6948	0.1134	2.473	0.04586	0.9634	0.9997	Gchfr
ENSMUSG00000034278	42.58	-0.04128	0.3496	-0.1181	0.906	0.9997	Dnajc17
ENSMUSG00000068580	32.85	-0.1096	0.4105	-0.267	0.7894	0.9997	Zfyve19
ENSMUSG00000027315	0.3212	-0.7943	3.54	-0.2244	0.8225	0.9997	Spint1
ENSMUSG00000034226	5.347	0.02673	0.9324	0.02867	0.9771	0.9997	Rhov
ENSMUSG00000034216	36.24	-0.4127	0.4174	-0.9889	0.3227	0.9997	Vps18
ENSMUSG00000074912	18.61	-0.505	0.5282	-0.9561	0.339	0.9997	Gm14207
ENSMUSG00000027314	170.7	0.5974	0.3133	1.907	0.05651	0.9997	Dll4
ENSMUSG00000027313	6	0.8042	0.8616	0.9334	0.3506	0.9997	Chac1
ENSMUSG00000034154	58.22	0.2369	0.3494	0.6779	0.4978	0.9997	Ino80
ENSMUSG00000048647	0.5576	-0.3895	2.634	-0.1479	0.8824	0.9997	Exd1
ENSMUSG00000014077	125.9	0.2382	0.2369	1.005	0.3147	0.9997	Chp1
ENSMUSG00000085438	486.6	-0.1076	0.1835	-0.5864	0.5576	0.9997	Oip5os1
ENSMUSG00000072980	2.077	-0.7848	1.508	-0.5204	0.6028	0.9997	Oip5
ENSMUSG00000027306	6.812	-0.8352	0.9144	-0.9134	0.361	0.9997	Nusap1
ENSMUSG00000027305	40.96	-0.1227	0.3522	-0.3484	0.7276	0.9997	Ndufaf1
ENSMUSG00000027304	324.9	-0.1222	0.2035	-0.6003	0.5483	0.9997	Rtf1
ENSMUSG00000027296	135.2	0.2929	0.3165	0.9252	0.3549	0.9997	Itpka
ENSMUSG00000027297	3.722	0.396	1.075	0.3686	0.7124	0.9997	Ltk
ENSMUSG00000034032	23.1	-0.03646	0.4569	-0.07981	0.9364	0.9997	Rpap1
ENSMUSG00000027298	19.46	-0.3634	0.6018	-0.6038	0.546	0.9997	Tyro3
ENSMUSG00000033943	105.9	-0.0957	0.2602	-0.3678	0.713	0.9997	Mga
ENSMUSG00000033902	25.99	0.2439	0.4417	0.5522	0.5808	0.9997	Mapkbp1
ENSMUSG00000087458	0.08989	0.7487	4.067	0.1841	0.8539	0.9997	Gm13999
ENSMUSG00000098789	18.36	-0.373	0.5193	-0.7183	0.4726	0.9997	Jmjd7
ENSMUSG00000098488	6.504	0.1383	0.8006	0.1727	0.8629	0.9997	Pla2g4b
ENSMUSG00000074899	3.975	0.1534	1.077	0.1424	0.8867	0.9997	Sptbn5
ENSMUSG00000027293	142.6	-0.1533	0.2322	-0.6601	0.5092	0.9997	Ehd4
ENSMUSG00000050211	0.4206	2.187	3.497	0.6253	0.5318	0.9997	Pla2g4e
ENSMUSG00000027291	21.81	-0.03213	0.4826	-0.06658	0.9469	0.9997	Vps39
ENSMUSG00000033808	36.18	-0.0993	0.3996	-0.2485	0.8038	0.9997	Tmem87a
ENSMUSG00000062646	41.33	0.05022	0.3794	0.1324	0.8947	0.9997	Ganc
ENSMUSG00000079110	0.1673	-1.781	4.011	-0.4439	0.6571	0.9997	Capn3
ENSMUSG00000027288	162.6	-0.2319	0.2725	-0.8512	0.3946	0.9997	Zfp106
ENSMUSG00000027287	91.2	0.02274	0.264	0.08613	0.9314	0.9997	Snap23
ENSMUSG00000027286	77.21	0.3724	0.3002	1.241	0.2147	0.9997	Lrrc57
ENSMUSG00000027285	33.1	0.238	0.3903	0.61	0.5419	0.9997	Haus2
ENSMUSG00000033705	96.76	-0.2007	0.2813	-0.7134	0.4756	0.9997	Stard9
ENSMUSG00000027284	26.27	-0.1835	0.4516	-0.4063	0.6845	0.9997	Cdan1
ENSMUSG00000090100	44.28	-0.1335	0.3599	-0.371	0.7106	0.9997	Ttbk2
ENSMUSG00000087519	1.165	0.2538	1.777	0.1428	0.8864	0.9997	AV039307
ENSMUSG00000027272	74.84	0.002765	0.2986	0.009261	0.9926	0.9997	Ubr1
ENSMUSG00000054484	18.49	-0.3815	0.5136	-0.7427	0.4576	0.9997	Tmem62
ENSMUSG00000023572	108.4	-0.05786	0.2584	-0.2239	0.8228	0.9997	Ccndbp1
ENSMUSG00000074890	15.96	-0.2807	0.5716	-0.4911	0.6234	0.9997	Lcmt2
ENSMUSG00000027259	9.552	-0.05303	0.6654	-0.07969	0.9365	0.9997	Adal
ENSMUSG00000050619	15.41	0.1282	0.5641	0.2273	0.8202	0.9997	Zscan29
ENSMUSG00000027263	23.81	0.2933	0.4884	0.6006	0.5481	0.9997	Tubgcp4
ENSMUSG00000043909	42.69	-0.3561	0.3512	-1.014	0.3106	0.9997	Trp53bp1
ENSMUSG00000027254	135	-0.02173	0.2831	-0.07675	0.9388	0.9997	Map1a
ENSMUSG00000033526	34.45	0.05521	0.4239	0.1302	0.8964	0.9997	Ppip5k1
ENSMUSG00000000308	60.85	0.1064	0.3998	0.2662	0.7901	0.9997	Ckmt1
ENSMUSG00000033486	4.287	-0.3559	1.058	-0.3365	0.7365	0.9997	Catsper2
ENSMUSG00000027248	392.1	0.09263	0.2696	0.3436	0.7311	0.9997	Pdia3
ENSMUSG00000046110	1.715	-0.7636	1.673	-0.4566	0.648	0.9997	Serinc4
ENSMUSG00000074884	1792	-0.05039	0.162	-0.311	0.7558	0.9997	Serf2
ENSMUSG00000027245	228.8	0.2639	0.2421	1.09	0.2758	0.9997	Hypk
ENSMUSG00000048222	134.5	0.139	0.2385	0.583	0.5599	0.9997	Mfap1b
ENSMUSG00000068479	93.46	-0.1505	0.2643	-0.5692	0.5692	0.9997	Mfap1a
ENSMUSG00000027242	22.91	0.0368	0.5042	0.07298	0.9418	0.9997	Wdr76
ENSMUSG00000027238	50.87	0.3083	0.4166	0.7401	0.4593	0.9997	Frmd5
ENSMUSG00000086913	0.3641	-1.343	3.123	-0.43	0.6672	0.9997	Gm14019
ENSMUSG00000060227	48.51	0.2608	0.3895	0.6697	0.5031	0.9997	Casc4
ENSMUSG00000074881	0.1502	-0.06588	4.039	-0.01631	0.987	0.9997	Mageb3
ENSMUSG00000033411	77.55	0.01887	0.2818	0.06694	0.9466	0.9997	Ctdspl2
ENSMUSG00000027236	172	-0.4408	0.2569	-1.716	0.08617	0.9997	Eif3j1
ENSMUSG00000033396	21.13	-0.3553	0.4643	-0.7653	0.4441	0.9997	Spg11
ENSMUSG00000027233	0.1402	0.946	4.061	0.233	0.8158	0.9997	Patl2
ENSMUSG00000060802	1121	0.3085	0.2028	1.521	0.1282	0.9997	B2m
ENSMUSG00000033368	0.9401	-1.241	2.407	-0.5156	0.6061	0.9997	Trim69
ENSMUSG00000027227	22.53	0.8292	0.4867	1.704	0.0884	0.9997	Sord
ENSMUSG00000033256	61.28	-0.1311	0.3332	-0.3934	0.6941	0.9997	Shf
ENSMUSG00000027219	0.9445	1.242	2.184	0.5684	0.5698	0.9997	Slc28a2
ENSMUSG00000027199	957.7	0.236	0.2177	1.084	0.2782	0.9997	Gatm
ENSMUSG00000074876	1.208	1.172	1.817	0.645	0.5189	0.9997	Spata5l1
ENSMUSG00000033213	1.296	1.39	1.814	0.7661	0.4436	0.9997	AA467197
ENSMUSG00000005802	42.11	0.1855	0.35	0.5299	0.5962	0.9997	Slc30a4
ENSMUSG00000087017	0.3212	-0.7943	3.54	-0.2244	0.8225	0.9997	4930417H01Rik
ENSMUSG00000085633	1.88	-0.8854	1.698	-0.5214	0.6021	0.9997	Bloc1s6os
ENSMUSG00000005804	51.51	-0.1021	0.3458	-0.2951	0.7679	0.9997	Bloc1s6
ENSMUSG00000005803	95.67	-0.2563	0.2721	-0.942	0.3462	0.9997	Sqor
ENSMUSG00000027200	31.85	0.3038	0.4002	0.7592	0.4477	0.9997	Sema6d
ENSMUSG00000035183	83.99	0.1209	0.3235	0.3739	0.7085	0.9997	Slc24a5
ENSMUSG00000027201	93.77	0.0855	0.2698	0.3169	0.7514	0.9997	Myef2
ENSMUSG00000087056	2.901	-1.064	1.24	-0.8582	0.3908	0.9997	Gm14004
ENSMUSG00000074872	12.51	-0.3849	0.625	-0.6158	0.538	0.9997	Ctxn2
ENSMUSG00000027203	80.71	0.09191	0.2838	0.3238	0.7461	0.9997	Dut
ENSMUSG00000027204	1.582	-0.03117	1.66	-0.01878	0.985	0.9997	Fbn1
ENSMUSG00000068394	5.21	0.06835	0.9307	0.07344	0.9415	0.9997	Cep152
ENSMUSG00000035109	2.403	-3.318	1.693	-1.959	0.05006	0.9997	Shc4
ENSMUSG00000091337	517.9	-0.135	0.1863	-0.725	0.4685	0.9997	Eid1
ENSMUSG00000035093	124.7	-0.08868	0.241	-0.368	0.7128	0.9997	Secisbp2l
ENSMUSG00000027206	109.2	0.1062	0.2628	0.4043	0.686	0.9997	Cops2
[truncated: 16,894 more rows]

## Sheet: Endothelial Cells_3DPI
Gene ID	Mean expression	L2FC	L2FC SE	Stat	P-value	Adjusted P-value	Gene Name
ENSMUSG00000041801	569.1	4.287	0.2263	18.95	4.834e-80	7.615e-76	Phlda3
ENSMUSG00000039450	165.2	3.999	0.2947	13.57	6.265e-42	4.934e-38	Dcxr
ENSMUSG00000038776	602.2	2.217	0.1833	12.09	1.136e-33	5.963e-30	Ephx1
ENSMUSG00000003873	993	1.913	0.1803	10.61	2.608e-26	1.027e-22	Bax
ENSMUSG00000036781	1132	1.463	0.1601	9.138	6.359e-20	2.003e-16	Rps27l
ENSMUSG00000030609	186.4	2.054	0.2354	8.723	2.717e-18	7.134e-15	Aen
ENSMUSG00000029763	205.1	1.683	0.2173	7.746	9.499e-15	2.138e-11	Exoc4
ENSMUSG00000028893	47.69	3.124	0.4054	7.705	1.304e-14	2.568e-11	Sesn2
ENSMUSG00000023067	3370	1.434	0.1908	7.516	5.663e-14	9.912e-11	Cdkn1a
ENSMUSG00000031451	557.5	1.348	0.2048	6.582	4.636e-11	7.302e-08	Gas6
ENSMUSG00000035443	131.2	1.539	0.2566	5.996	2.022e-09	2.896e-06	Thyn1
ENSMUSG00000052512	125.1	1.461	0.2518	5.801	6.587e-09	7.981e-06	Nav2
ENSMUSG00000062762	304.6	1.17	0.2017	5.801	6.585e-09	7.981e-06	Ei24
ENSMUSG00000070348	257.9	1.511	0.261	5.787	7.147e-09	8.042e-06	Ccnd1
[truncated: 15,738 more rows]

## Sheet: Excitatory Neurons_25DPI
Gene ID	Mean expression	L2FC	L2FC SE	Stat	P-value	Adjusted P-value	Gene Name
[truncated: 24,411 more rows]

[truncated: 21 more sheets: Excitatory Neurons_3DPI, Inhibitory Neurons_25DPI, Inhibitory Neurons_3DPI, Mature Oligodendrocytes_25DPI, Mature Oligodendrocytes_3DPI, Microglia_25DPI, Microglia_3DPI, Myoc+ Astrocytes_25DPI, Myoc+ Astrocytes_3DPI, Myoc- Astrocytes_25DPI, Myoc- Astrocytes_3DPI, OPCs_25DPI, OPCs_3DPI, Pericytes_25DPI, Pericytes_3DPI, Perivascular Macrophages_25DPI, Perivascular Macrophages_3DPI, VLMCs_25DPI, VLMCs_3DPI, Vascular SMCs_25DPI …]
